# Supplementary material for: Mapping the molecular landscape of Lotus japonicus nodule organogenesis through spatiotemporal transcriptomics
Source: Nat Commun. 2024 Jul 29;15:6387. doi: 10.1038/s41467-024-50737-8 (PMC11289483; doi:10.1038/s41467-024-50737-8)
Supplement: Supplementary file 4 — Supplementary Data 1 [file 41467_2024_50737_MOESM4_ESM.xlsx]

## Sheet: Data_quality
Quality assessment of the Stero-seq raw and processed data. The amplification steps are involved in Stereo-seq library preparation, leading to a notable proportion of duplicated reads. To guarantee accurate quantification, we implemented a filtration step to exclude these duplicated reads. The reads that fail to be annotated are primarily rRNA, which are likely captured due to the presence of sev…
Microarray_ID	SS200000191TR_E3	SS200000124TR_B6	SS200000163TR_D6	SS200000122BL_C5
Sample	5 dpi	6 dpi	8 dpi	10 dpi
Total reads	2.91G	2.65G	2.76G	3.37G
Valid CID reads	2.39G	1.84G	2.32G	2.35G
Clean reads	2.03G	1.44G	2.07G	2.08G
Overall duplication rate	0.6496	0.6276	0.7191	0.6901
Reads mapped to genome	684.41M	541.12M	570.96M	545.19M
Annotated unique reads	62.45M	57.06M	39.65M	13.10M
bin size	50	50	80	80
Average gene counts per bin	1017.25	762.59	694.23	215.31
Average UMI counts per bin	1730.58	1325.54	1260.69	745.26

## Sheet: Cell_length
Length of (pre-)infected cells during nodule development. For each developmental stage, approximately 10 tissue slices were selected for analysis. Within each slice, around 20 (pre-)infected cells were measured to determine their length. The data from different tissue slices were seperated by black square.
	(Pre-)Infected cell length
Sample	5 dpi	6 dpi	8 dpi	10 dpi
Average cell length	26.857	30.2919	55.5368	64.4718
Cell length	26.2637	27.7583	72.5987	60.5577
	30.3207	25.6231	72.5987	59.063
	23.7014	25.196	57.0114	58.2089
	29.253	33.9506	53.3814	60.5577
	25.8366	31.1748	55.0896	63.3336
	31.3883	37.367	69.1823	50.522
	24.5555	28.6124	54.6626	60.1307
	27.9719	27.7583	61.0684	57.5684
	21.139	21.139	56.5843	55.6466
	20.0714	26.2637	62.9901	55.6466
	23.2743	25.6231	59.7872	57.7819
	36.2994	27.5448	55.9437	76.3586
	23.2743	29.0395	52.5273	55.6466
	24.9825	31.1748	60.4278	63.3336
	26.4772	23.7014	48.2568	59.7036
	24.9825	29.0395	54.6626	59.063
	25.6231	28.3989	54.6626	77.4263
	16.8685	29.8936	51.8868	66.9635
	16.228	29.8936	51.8868	59.9171
	15.8009	33.9506	62.9901	61.6253
	18.5767	36.2994	63.6307	55.006
	19.6444	30.1071	55.0896	61.4118
	22.4202	36.2994	65.1253	67.3905
	17.7226	26.2637	59.3602	63.7606
	14.0927	27.5448	54.4491	69.9529
	16.8685	34.8047	50.6056	63.9741
	21.7796	29.8936	57.6519	66.3229
	16.228	35.2317	54.6626	71.6611
	19.6444	27.3313	50.8191	69.9529
	17.7226	33.7371	61.0684	55.4331
	21.139	34.8047	72.3852	62.2659
	16.228	32.6694	46.9757	59.9171
	20.0714	34.8047	62.3495	74.0098
	17.5091	33.9506	56.3708	69.0987
	23.0608	31.6018	53.3814	58.2089
	20.0714	30.1071	46.1216	59.063
	14.0927	32.4559	57.0114	54.3655
	16.8685	37.7941	55.9437	61.4118
	20.0714	27.7583	54.6626	67.3905
	24.9825	36.0858	55.7302	69.5258
	23.7014	32.6694	55.7302	51.8032
	17.7226	23.9149	43.9863	52.2302
	14.0927	28.6124	44.4134	71.6611
	17.5091	36.0858	48.6839	60.5577
	22.4202	24.9825	61.7089	63.5471
	30.1071	23.9149	54.4491	63.5471
	30.1071	25.196	47.8298	71.8746
	45.0539	24.9825	50.6056	52.0167
	31.1748	27.5448	58.9331	62.693
	53.8085	22.4202	45.2675	60.1307
	31.1748	29.8936	52.7409	60.1307
	29.6801	31.1748	48.2568	58.2089
	29.6801	23.9149	57.0114	61.4118
	37.1535	22.2067	57.0114	61.4118
	31.1748	29.0395	48.2568	62.2659
	31.8153	23.0608	60.0007	55.6466
	20.0714	25.6231	42.0646	68.2446
	27.3313	21.139	54.022	63.7606
	26.4772	22.4202	59.7872	63.7606
	31.8153	22.4202	51.8868	70.5934
	31.8153	18.5767	57.6519	67.3905
	39.9293	21.7796	61.0684	58.8495
	27.9719	30.1071	58.506	73.1557
	36.0858	23.9149	48.2568	66.3229
	23.7014	24.9825	48.2568	60.7712
	27.5448	18.5767	59.5737	60.7712
	27.5448	22.4202	43.5592	58.2089
	26.2637	23.7014	53.1679	66.1094
	25.6231	20.0714	46.3351	62.9065
	23.7014	23.9149	59.7872	61.6253
	27.9719	23.9149	50.1785	62.2659
	39.9293	29.6801	53.1679	62.2659
	27.9719	21.7796	42.4916	55.6466
	31.1748	19.6444	50.8191	70.807
	21.139	21.7796	50.8191	63.9741
	31.8153	19.4308	53.8085	63.9741
	31.8153	23.0608	55.5167	63.5471
	25.6231	19.6444	55.5167	59.063
	31.1748	25.6231	48.6839	67.3905
	27.7583	23.7014	52.5273	67.3905
	27.3313	23.7014	45.6945	65.4688
	21.139	26.4772	47.6162	68.8852
	30.7477	23.7014	45.0539	63.3336
	30.7477	28.3989	51.2462	52.8708
	19.6444	27.7583	51.2462	65.2553
	16.228	21.139	53.595	68.8852
	26.4772	26.2637	53.3814	67.3905
	23.7014	23.9149	64.0577	67.3905
	23.7014	29.6801	57.4384	57.5684
	24.9825	19.6444	57.4384	68.8852
	23.7014	25.6231	61.7089	57.5684
	29.0395	25.6231	48.6839	66.1094
	16.8685	28.6124	57.8655	65.6823
	25.6231	22.4202	49.3244	65.6823
	27.7583	30.1071	51.2462	64.1877
	21.7796	17.7226	59.5737	61.1983
	25.6231	23.9149	46.3351	70.807
	26.2637	35.2317	57.2249	64.4012
	35.4453	28.3989	57.2249	64.4012
	30.7477	28.3989	50.1785	53.9384
	31.1748	24.9825	49.538	62.4794
	36.0858	23.7014	55.3032	62.693
	32.4559	27.3313	57.2249	59.7036
	33.5235	23.7014	57.2249	61.6253
	23.7014	27.7583	60.0007	63.3336
	31.1748	34.8047	52.7409	63.3336
	27.3313	26.4772	54.6626	61.1983
	27.3313	39.5023	50.1785	79.5615
	31.1748	31.8153	51.2462	74.8639
	25.6231	31.8153	48.6839	76.7857
	29.8936	25.6231	67.2606	57.5684
	22.4202	33.5235	51.2462	56.9278
	23.7014	33.5235	50.8191	55.2196
	29.6801	36.5129	50.8191	68.2446
	33.7371	26.4772	49.3244	68.2446
	33.7371	28.3989	52.7409	61.6253
	26.4772	24.9825	47.4027	63.5471
	29.253	31.8153	47.4027	65.8959
	27.9719	29.0395	53.1679	65.8959
	33.7371	29.0395	51.2462	72.9422
	25.4096	31.1748	51.2462	67.177
	25.4096	35.6588	57.2249	69.5258
	29.6801	33.9506	43.5592	72.9422
	29.253	35.4453	53.3814	65.2553
	33.7371	36.0858	52.5273	57.3548
	23.9149	34.3776	52.5273	78.9209
	29.253	31.8153	48.6839	74.8639
	32.0289	30.7477	59.5737	62.0524
	27.9719	27.7583	54.8761	62.2659
	29.253	37.367	51.0326	66.9635
	25.4096	30.5342	57.2249	69.9529
	29.253	33.31	47.4027	69.9529
	33.7371	37.1535	58.7196	66.5364
	35.6588	27.9719	59.5737	52.4437
	39.0752	27.9719	59.7872	61.6253
	33.7371	29.6801	49.3244	65.4688
	32.0289	34.8047	54.022	64.1877
	27.3313	41.851	59.7872	64.1877
	27.3313	31.8153	50.1785	72.9422
	29.6801	31.6018	57.2249	57.5684
	29.253	41.851	64.0577	64.1877
	26.4772	27.3313	64.6983	57.5684
	29.6801	31.6018	50.3921	55.4331
	29.253	33.31	55.7302	71.4475
	31.6018	40.5699	51.2462	64.8282
	34.5912	30.1071	59.5737	60.5577
	25.4096	30.1071	51.8868	70.807
	31.6018	39.0752	51.8868	49.2409
	31.6018	36.2994	54.8761	68.2446
	36.2994	33.5235	49.3244	67.8176
	30.9612	39.5023	48.6839	70.807
	26.4772	37.1535	47.4027	77.2127
	25.4096	37.1535	57.4384	77.2127
	27.5448	29.8936	54.8761	59.9171
	27.5448	28.6124	53.3814	74.4369
	22.4202	30.1071	45.6945	65.6823
	27.7583	30.1071	58.506	65.6823
	25.6231	31.8153	45.2675	67.6041
	29.6801	34.3776	63.4171	62.0524
	31.8153	34.3776	50.1785	55.006
	23.9149	30.7477	51.2462	64.8282
	25.6231	35.4453	53.8085	56.5007
	29.8936	34.8047	57.4384	68.6717
	21.7796	40.5699	57.2249	69.9529
	28.6124	31.1748	51.2462	69.9529
	22.4202	37.367	62.3495	61.1983
	30.1071	33.5235	51.2462	53.5114
	27.3313	40.1428	56.3708	72.0881
	27.5448	29.6801	56.3708	59.2766
	27.5448	43.9863	49.3244	63.7606
	32.4559	35.6588	54.022	66.5364
	27.5448	33.5235	52.7409	66.5364
	25.6231	36.5129	52.7409	71.4475
	22.4202	31.6018	58.7196	77.4263
	31.1748	32.4559	46.7621	65.4688
	19.6444	33.7371	58.079	65.4688
	24.9825	33.7371	52.3138	65.8959
	24.9825	32.4559	48.6839	68.2446
	23.9149	31.8153	58.506	72.3016
	27.7583	29.8936	54.4491	61.8389
	26.2637	37.367	64.0577	75.5045
	30.1071	28.6124	51.8868	72.3016
	29.0395	33.5235	46.3351	60.5577
	29.6801	31.1748	60.8548	59.9171
	19.6444	38.6482	68.5418	71.234
	23.7014	30.1071	52.9544	76.7857
	30.1071	30.1071	45.2675	55.006
	23.9149	32.4559	59.7872	72.0881
	21.7796	33.5235	52.9544	76.5721
	23.7014	33.9506	52.9544	68.8852
		31.1748	57.2249	73.5828
		37.7941	44.4134	65.0418
		34.8047	49.3244	65.8959
		29.6801	51.0326	67.8176
		41.851	55.7302	62.9065
		37.1535	48.6839	62.9065
		37.1535	58.506	52.8708
		37.367	46.3351	64.1877
		31.6018	61.9225	60.1307
		35.6588	62.563	59.2766
		30.1071	46.1216	64.1877
		28.6124	58.2925	63.5471
		31.1748	59.5737	74.8639
		27.7583	59.5737	59.063
		37.7941	57.0114	58.2089
		33.9506	54.4491	55.4331
		33.9506	59.7872	55.6466
		30.1071	59.7872	60.1307
		37.367	58.506	60.3442
		34.8047	61.0684	60.3442
		34.8047	54.6626	61.6253
		33.9506	56.5843	60.5577
		38.8617	52.5273	74.4369
		27.7583	67.2606	86.6079
		33.5235	51.8868	94.5083
			61.9225	67.177
			58.9331	59.063
			53.3814	59.063
			58.7196	74.4369
			61.0684	58.8495
			61.0684	76.1451
			59.7872	74.2234
			61.0684	58.8495
			57.0114	73.5828
			53.3814	64.1877
			57.6519	64.1877
			61.9225	63.12
			56.3708	58.2089
			62.3495	70.807
			72.1717	61.6253
			49.7515	62.2659
			57.6519	62.2659
			57.6519	76.3586
			67.6877	63.3336
			53.8085	66.9635
			53.8085	58.2089
			53.3814	62.2659
			53.3814	61.8389
			56.3708	64.8282
			58.506	68.8852
			58.506	55.8602
			62.7766	73.5828
			58.2925	63.12
			61.0684	54.1519
			62.563	67.6041
			51.8868
			74.9475
			66.62
			61.0684
			69.3959
			56.5843
			63.6307
			59.7872
			61.0684
			61.0684
			63.4171
			61.0684
			61.0684
			63.8442
			50.3921
			71.3176
			62.9901
			60.8548
			62.3495
			65.1253

## Sheet: Figure_1c
Marker genes for each cluster. The cutoff was avg_log2FC≥0.5; p_val_adj≤0.05; pct.1>pct.2.
Gene_ID	p_val	p_val_adj	avg_log2FC	pct.1	pct.2	cluster
LotjaGi3g1v0222100	0	0	3.02734	0.669	0.138	0
LotjaGi3g1v0306000	0	0	2.67249	0.338	0.033	0
LotjaGi5g1v0166000_LC	0	0	2.65335	0.56	0.105	0
LotjaGi1g1v0555000	0	0	2.4211	0.331	0.052	0
LotjaGi3g1v0395900_LC	0	0	2.33497	0.346	0.065	0
LotjaGi2g1v0203100	0	0	2.05506	0.304	0.067	0
LotjaGi5g1v0288600	0	0	2.04839	0.31	0.042	0
LotjaGi4g1v0215500	0	0	1.97132	0.25	0.033	0
LotjaGi4g1v0056200	0	0	1.94189	0.496	0.209	0
LotjaGi5g1v0256200	0	0	1.88173	0.435	0.15	0
LotjaGi6g1v0331800	0	0	1.8515	0.488	0.166	0
LotjaGi6g1v0286800_LC	5.18083e-271	1.29153e-266	1.53972	0.55	0.267	0
LotjaGi1g1v0234500	1.2323e-258	3.07201e-254	1.51291	0.253	0.061	0
LotjaGi2g1v0293800	2.84386e-244	7.08945e-240	1.72643	0.348	0.121	0
LotjaGi5g1v0062200	1.47701e-198	3.68203e-194	1.46473	0.266	0.084	0
LotjaGi3g1v0507300	2.28178e-153	5.68825e-149	1.3676	0.311	0.126	0
LotjaGi1g1v0108800	1.50165e-117	3.74345e-113	1.1513	0.269	0.117	0
LotjaGi4g1v0014800	2.01598e-103	5.02564e-99	0.761272	0.625	0.458	0
LotjaGi6g1v0254300	5.33815e-101	1.33075e-96	1.0356	0.389	0.223	0
LotjaGi1g1v0685800	2.02944e-85	5.05919e-81	0.627005	0.651	0.503	0
LotjaGi5g1v0308900	2.24133e-77	5.5874e-73	0.994165	0.292	0.161	0
LotjaGi5g1v0313300	1.93612e-70	4.82656e-66	1.05082	0.27	0.152	0
LotjaGi4g1v0302900	1.26507e-63	3.15369e-59	1.01675	0.297	0.18	0
LotjaGi6g1v0216300	4.18394e-61	1.04301e-56	0.850493	0.403	0.286	0
LotjaGi3g1v0227600	3.25395e-57	8.11177e-53	0.882986	0.327	0.216	0
LotjaGi1g1v0080000	3.75623e-43	9.36389e-39	0.611708	0.446	0.341	0
LotjaGi2g1v0183100	2.445e-32	6.09514e-28	0.720893	0.324	0.245	0
LotjaGi1g1v0246000	6.2316e-30	1.55348e-25	0.630767	0.377	0.302	0
LotjaGi1g1v0623800	2.2296e-22	5.55816e-18	0.725116	0.318	0.261	0
LotjaGi3g1v0165200_LC	3.45177e-36	8.60492e-32	1.36717	0.377	0.344	1
LotjaGi3g1v0268200_LC	2.10741e-29	5.25357e-25	1.49195	0.345	0.315	1
LotjaGi4g1v0012900	4.2583e-19	1.06155e-14	1.2795	0.324	0.308	1
LotjaGi6g1v0333900	4.19087e-16	1.04474e-11	1.37964	0.268	0.242	1
LotjaGi1g1v0377600	5.4905e-275	1.36873e-270	1.51159	0.783	0.604	2
LotjaGi3g1v0055400	2.42231e-184	6.03857e-180	1.73121	0.557	0.341	2
LotjaGi5g1v0293100_LC	4.42149e-147	1.10223e-142	1.3641	0.642	0.509	2
LotjaGi1g1v0613100	5.73487e-134	1.42965e-129	1.5392	0.353	0.165	2
LotjaGi4g1v0208100	7.36068e-94	1.83494e-89	1.65196	0.267	0.126	2
LotjaGi6g1v0255000	9.17168e-92	2.28641e-87	1.37192	0.465	0.326	2
LotjaGi5g1v0120700	3.30367e-89	8.23573e-85	1.42332	0.373	0.22	2
LotjaGi5g1v0119900	4.70096e-82	1.1719e-77	1.6042	0.31	0.172	2
LotjaGi3g1v0507300	1.48056e-59	3.69089e-55	1.28258	0.256	0.139	2
LotjaGi4g1v0014800	7.59259e-46	1.89276e-41	0.960752	0.524	0.478	2
LotjaGi1g1v0685800	3.57397e-41	8.90956e-37	0.675172	0.579	0.518	2
LotjaGi1g1v0475000_LC	1.17575e-29	2.93104e-25	1.30668	0.256	0.185	2
LotjaGi1g1v0080000	1.30238e-12	3.24671e-08	0.830247	0.365	0.355	2
LotjaGi6g1v0254300	1.85629e-09	4.62755e-05	0.838837	0.271	0.245	2
LotjaGi1g1v0556300	0	0	2.26882	0.457	0.067	3
LotjaGi6g1v0257600	0	0	1.86682	0.421	0.064	3
LotjaGi6g1v0255000	0	0	1.6558	0.788	0.296	3
LotjaGi1g1v0475000_LC	0	0	1.50183	0.528	0.159	3
LotjaGi2g1v0176500_LC	0	0	1.49975	0.596	0.195	3
LotjaGi3g1v0055400	0	0	1.49582	0.775	0.325	3
LotjaGi3g1v0290800	0	0	1.33192	0.652	0.242	3
LotjaGi5g1v0293100_LC	0	0	1.11079	0.925	0.483	3
LotjaGi4g1v0349800	2.55149e-289	6.36061e-285	1.36435	0.284	0.051	3
LotjaGi3g1v0169600	2.1336e-282	5.31884e-278	1.14761	0.681	0.276	3
LotjaGi1g1v0512200	7.34715e-280	1.83157e-275	1.162	0.687	0.285	3
LotjaGi1g1v0594200	4.11259e-273	1.02523e-268	1.1441	0.716	0.309	3
LotjaGi4g1v0300700	2.97212e-270	7.40921e-266	1.01181	0.86	0.451	3
LotjaGi4g1v0407000	5.78301e-270	1.44165e-265	1.26938	0.548	0.193	3
LotjaGi3g1v0224500	1.67404e-259	4.1732e-255	1.11419	0.66	0.272	3
LotjaGi1g1v0076000_LC	2.08034e-259	5.18609e-255	1.01432	0.828	0.436	3
LotjaGi4g1v0064100	6.68154e-252	1.66564e-247	1.15064	0.587	0.225	3
LotjaGi3g1v0281100	9.93478e-237	2.47664e-232	1.16292	0.573	0.226	3
LotjaGi5g1v0252100	4.40584e-236	1.09833e-231	1.07706	0.507	0.182	3
LotjaGi5g1v0358400	2.20135e-234	5.48775e-230	0.944248	0.801	0.414	3
LotjaGi5g1v0069100	7.52424e-233	1.87572e-228	1.16595	0.535	0.205	3
LotjaGi4g1v0063000	3.71449e-231	9.25985e-227	1.12998	0.306	0.07	3
LotjaGi6g1v0211200	9.81701e-231	2.44728e-226	0.964579	0.805	0.424	3
LotjaGi4g1v0419200	8.73544e-225	2.17766e-220	0.983942	0.748	0.378	3
LotjaGi1g1v0588600	3.66314e-224	9.13185e-220	1.04249	0.577	0.231	3
LotjaGi4g1v0202900_LC	4.32882e-223	1.07913e-218	0.984097	0.767	0.401	3
LotjaGi1g1v0705000	3.38837e-221	8.44686e-217	1.01745	0.691	0.333	3
LotjaGi5g1v0288500	3.5603e-218	8.87547e-214	1.05197	0.599	0.261	3
LotjaGi5g1v0194100	9.40359e-218	2.34422e-213	1.11017	0.308	0.078	3
LotjaGi1g1v0102400	6.11521e-213	1.52446e-208	0.965346	0.266	0.059	3
LotjaGi5g1v0299100	9.59461e-209	2.39184e-204	0.935196	0.726	0.371	3
LotjaGi1g1v0295700	8.02603e-204	2.00081e-199	1.01246	0.624	0.289	3
LotjaGi6g1v0254300	8.35035e-202	2.08166e-197	0.943438	0.547	0.217	3
LotjaGi1g1v0743600	3.58499e-201	8.93701e-197	0.90537	0.694	0.342	3
LotjaGi6g1v0077300_LC	4.92373e-195	1.22744e-190	0.933022	0.661	0.325	3
LotjaGi6g1v0330700	1.29651e-193	3.23206e-189	0.960084	0.495	0.19	3
LotjaGi5g1v0153700	2.17969e-193	5.43376e-189	0.858666	0.746	0.388	3
LotjaGi3g1v0367900	9.0306e-190	2.25124e-185	0.962981	0.603	0.269	3
LotjaGi1g1v0007500	7.4357e-189	1.85364e-184	0.878077	0.708	0.366	3
LotjaGi1g1v0712500_LC	1.35312e-187	3.37319e-183	0.958437	0.572	0.258	3
LotjaGi3g1v0031300_LC	3.45961e-187	8.62445e-183	1.03317	0.604	0.285	3
LotjaGi3g1v0096900	5.98658e-186	1.4924e-181	0.893144	0.273	0.068	3
LotjaGi5g1v0277100	2.8274e-184	7.04843e-180	0.735666	0.91	0.562	3
LotjaGi2g1v0250700	1.18709e-183	2.95931e-179	1.09404	0.305	0.086	3
LotjaGi4g1v0462200	8.13911e-182	2.029e-177	0.87631	0.657	0.324	3
LotjaGi1g1v0685800	1.34723e-181	3.35852e-177	0.68225	0.879	0.488	3
LotjaGi5g1v0294100	5.30579e-180	1.32268e-175	0.836647	0.79	0.441	3
LotjaGi3g1v0530700	6.19108e-180	1.54337e-175	0.835996	0.661	0.328	3
LotjaGi4g1v0249100	7.13875e-180	1.77962e-175	0.924941	0.595	0.28	3
LotjaGi5g1v0189400	1.25435e-179	3.12698e-175	0.874894	0.671	0.339	3
LotjaGi5g1v0323600_LC	1.3381e-179	3.33576e-175	0.766498	0.795	0.433	3
LotjaGi2g1v0324700	2.99792e-179	7.4735e-175	0.943785	0.636	0.312	3
LotjaGi3g1v0510800	1.80612e-178	4.50247e-174	0.928196	0.595	0.283	3
LotjaGi3g1v0023200	5.08221e-177	1.26695e-172	0.851644	0.63	0.306	3
LotjaGi6g1v0308100	1.98902e-175	4.95842e-171	0.895152	0.63	0.311	3
LotjaGi1g1v0698500	3.4128e-175	8.50778e-171	0.930949	0.602	0.285	3
LotjaGi3g1v0508500	6.3133e-175	1.57384e-170	0.797808	0.842	0.508	3
LotjaGi5g1v0225500	3.76692e-174	9.39054e-170	0.856868	0.701	0.371	3
LotjaGi6g1v0355000	7.04838e-174	1.75709e-169	0.975205	0.349	0.112	3
LotjaGi5g1v0287800	1.05944e-173	2.64108e-169	0.843317	0.678	0.349	3
LotjaGi6g1v0337500	8.47169e-173	2.11191e-168	0.836767	0.635	0.312	3
LotjaGi3g1v0068500	1.25973e-172	3.14038e-168	0.845011	0.652	0.329	3
LotjaGi1g1v0565400	1.28084e-172	3.19301e-168	0.900274	0.611	0.299	3
LotjaGi1g1v0074400	1.38666e-171	3.4568e-167	0.780764	0.764	0.415	3
LotjaGi4g1v0014800	2.78437e-171	6.94115e-167	0.685549	0.806	0.45	3
LotjaGi2g1v0382300	5.11067e-170	1.27404e-165	0.900362	0.606	0.299	3
LotjaGi5g1v0073200	5.43952e-170	1.35602e-165	0.822799	0.648	0.324	3
LotjaGi1g1v0724100	4.18006e-168	1.04205e-163	0.905493	0.513	0.223	3
LotjaGi5g1v0311300	5.62919e-168	1.4033e-163	0.890589	0.611	0.299	3
LotjaGi3g1v0217800	1.0505e-166	2.6188e-162	0.937193	0.537	0.241	3
LotjaGi1g1v0307600	6.28154e-166	1.56592e-161	0.947223	0.599	0.291	3
LotjaGi6g1v0051200	1.53621e-165	3.82962e-161	0.92463	0.298	0.089	3
LotjaGi1g1v0293700	1.02452e-164	2.55404e-160	0.863177	0.629	0.316	3
LotjaGi3g1v0130900	2.14191e-164	5.33956e-160	0.927188	0.559	0.264	3
LotjaGi4g1v0371500	6.23607e-164	1.55459e-159	0.73163	0.75	0.414	3
LotjaGi6g1v0243000	1.23266e-163	3.07289e-159	0.814693	0.639	0.316	3
LotjaGi4g1v0158100	2.64931e-163	6.60446e-159	0.990879	0.493	0.215	3
LotjaGi2g1v0370400	7.09802e-162	1.76946e-157	0.955774	0.476	0.2	3
LotjaGi5g1v0289400	1.0736e-161	2.67638e-157	0.794279	0.674	0.352	3
LotjaGi3g1v0004600	1.47084e-161	3.66667e-157	0.810688	0.647	0.331	3
LotjaGi1g1v0796600	4.53008e-161	1.1293e-156	0.828015	0.614	0.304	3
LotjaGi3g1v0336500	2.75563e-160	6.86952e-156	0.817516	0.368	0.128	3
LotjaGi4g1v0335300_LC	1.44938e-159	3.61315e-155	0.857184	0.642	0.333	3
LotjaGi4g1v0449200_LC	3.00486e-159	7.49081e-155	0.931588	0.581	0.287	3
LotjaGi3g1v0366100	1.33329e-158	3.32376e-154	0.929126	0.554	0.266	3
LotjaGi5g1v0269700	1.01364e-157	2.5269e-153	0.806098	0.385	0.138	3
LotjaGi5g1v0075100	2.37352e-154	5.91695e-150	0.841522	0.554	0.265	3
LotjaGi4g1v0392800_LC	1.71029e-153	4.26359e-149	0.844356	0.573	0.28	3
LotjaGi5g1v0211600_LC	1.87391e-153	4.67148e-149	0.979001	0.452	0.191	3
LotjaGi2g1v0366700	2.74334e-153	6.83888e-149	0.885313	0.472	0.201	3
LotjaGi2g1v0205700	1.01682e-152	2.53484e-148	0.843745	0.616	0.314	3
LotjaGi4g1v0364800	2.06268e-152	5.14206e-148	0.915137	0.535	0.253	3
LotjaGi4g1v0061400	9.48539e-152	2.36461e-147	0.580192	0.819	0.428	3
LotjaGi3g1v0089400	9.60411e-152	2.39421e-147	0.83017	0.533	0.252	3
LotjaGi5g1v0032500	2.45213e-149	6.11292e-145	0.867563	0.564	0.281	3
LotjaGi3g1v0495500	2.70808e-149	6.75098e-145	1.01107	0.463	0.201	3
LotjaGi1g1v0539200	3.61749e-149	9.01803e-145	0.591919	0.71	0.354	3
LotjaGi3g1v0281000	1.46634e-148	3.65545e-144	0.857418	0.508	0.233	3
LotjaGi4g1v0022900	1.57222e-148	3.91937e-144	0.866607	0.518	0.243	3
LotjaGi2g1v0368700	2.57362e-146	6.41579e-142	0.900722	0.487	0.224	3
LotjaGi1g1v0750700_LC	2.21201e-145	5.51432e-141	0.748891	0.695	0.381	3
LotjaGi1g1v0301500	7.99688e-145	1.99354e-140	0.840573	0.567	0.283	3
LotjaGi4g1v0456200	4.03462e-144	1.00579e-139	0.777451	0.588	0.298	3
LotjaGi2g1v0441700	1.48533e-143	3.70278e-139	0.747525	0.376	0.14	3
LotjaGi3g1v0107200	9.39532e-143	2.34216e-138	0.787226	0.588	0.3	3
LotjaGi2g1v0286700	2.19321e-140	5.46746e-136	0.771357	0.625	0.33	3
LotjaGi3g1v0420000	3.50238e-140	8.73108e-136	0.667633	0.417	0.165	3
LotjaGi5g1v0106700	4.14067e-140	1.03223e-135	0.665394	0.686	0.362	3
LotjaGi3g1v0254400	1.55922e-139	3.88698e-135	0.847157	0.514	0.245	3
LotjaGi1g1v0742600	2.32044e-139	5.78463e-135	0.782973	0.599	0.311	3
LotjaGi4g1v0339900	5.08522e-139	1.26769e-134	0.657356	0.752	0.442	3
LotjaGi1g1v0755600	5.46589e-138	1.36259e-133	0.741834	0.447	0.194	3
LotjaGi4g1v0300900	6.25839e-138	1.56015e-133	0.90635	0.392	0.16	3
LotjaGi3g1v0381400	8.08563e-138	2.01567e-133	0.770577	0.55	0.274	3
LotjaGi6g1v0270900	8.82643e-138	2.20034e-133	0.852532	0.552	0.278	3
LotjaGi4g1v0214100	1.6469e-137	4.10557e-133	0.772112	0.584	0.3	3
LotjaGi1g1v0723600_LC	8.20628e-137	2.04574e-132	0.842535	0.362	0.135	3
LotjaGi3g1v0233900	5.80049e-136	1.446e-131	0.934889	0.432	0.19	3
LotjaGi2g1v0321700	1.77233e-135	4.41824e-131	0.731857	0.619	0.328	3
LotjaGi6g1v0308300	7.06104e-135	1.76025e-130	0.768767	0.573	0.294	3
LotjaGi1g1v0618600	9.99683e-135	2.49211e-130	0.820058	0.272	0.087	3
LotjaGi4g1v0021200	1.33236e-134	3.32143e-130	0.782272	0.587	0.305	3
LotjaGi6g1v0363100	6.27032e-134	1.56313e-129	0.810481	0.486	0.228	3
LotjaGi5g1v0248200	7.62147e-134	1.89996e-129	0.785166	0.612	0.327	3
LotjaGi1g1v0614400	1.10612e-132	2.75744e-128	0.718898	0.616	0.33	3
LotjaGi3g1v0277700	3.50355e-132	8.73399e-128	0.955971	0.459	0.211	3
LotjaGi3g1v0115600	7.66892e-132	1.91179e-127	0.918943	0.31	0.11	3
LotjaGi1g1v0777100	8.35665e-130	2.08323e-125	0.657673	0.633	0.342	3
LotjaGi4g1v0429700	1.75917e-129	4.38545e-125	0.80936	0.471	0.222	3
LotjaGi6g1v0300100	2.68347e-129	6.68962e-125	0.796494	0.545	0.277	3
LotjaGi4g1v0383400	3.00583e-129	7.49323e-125	0.720903	0.594	0.314	3
LotjaGi3g1v0280000	3.52325e-129	8.78311e-125	0.897313	0.399	0.171	3
LotjaGi3g1v0113700	3.68894e-129	9.19617e-125	0.814329	0.474	0.225	3
LotjaGi1g1v0079600	5.1717e-129	1.28925e-124	0.750046	0.601	0.319	3
LotjaGi4g1v0459400	6.40063e-129	1.59561e-124	0.743848	0.591	0.314	3
LotjaGi5g1v0101900	8.32036e-129	2.07418e-124	0.702891	0.581	0.301	3
LotjaGi2g1v0163300	3.13347e-128	7.81144e-124	0.92573	0.45	0.201	3
LotjaGi1g1v0776300	6.2244e-128	1.55168e-123	0.868342	0.43	0.192	3
LotjaGi2g1v0053800	6.32215e-128	1.57605e-123	0.794373	0.484	0.231	3
LotjaGi3g1v0522700	2.70202e-125	6.73587e-121	0.753496	0.582	0.309	3
LotjaGi1g1v0218000	3.30138e-125	8.23001e-121	0.738337	0.584	0.309	3
LotjaGi5g1v0139300	2.59794e-124	6.4764e-120	0.782835	0.51	0.254	3
LotjaGi1g1v0635900	4.69568e-124	1.17059e-119	0.84104	0.534	0.278	3
LotjaGi1g1v0013800	4.77876e-124	1.1913e-119	0.623797	0.736	0.421	3
LotjaGi3g1v0172700	8.54967e-123	2.13135e-118	0.873313	0.462	0.222	3
LotjaGi4g1v0282000	8.78576e-123	2.1902e-118	0.792782	0.509	0.255	3
LotjaGi1g1v0127300	3.82159e-122	9.52684e-118	0.784075	0.476	0.232	3
LotjaGi1g1v0591200_LC	4.4199e-122	1.10184e-117	0.787185	0.448	0.209	3
LotjaGi2g1v0355000	5.21966e-122	1.30121e-117	0.904256	0.409	0.183	3
LotjaGi1g1v0412500	7.91809e-122	1.9739e-117	0.59104	0.742	0.42	3
LotjaGi1g1v0659300	7.99199e-122	1.99232e-117	0.804136	0.466	0.222	3
LotjaGi6g1v0008800	9.96799e-122	2.48492e-117	0.852839	0.42	0.191	3
LotjaGi3g1v0315200	1.22654e-121	3.05764e-117	0.837112	0.405	0.18	3
LotjaGi2g1v0409300	5.04778e-120	1.25836e-115	0.769172	0.502	0.251	3
LotjaGi5g1v0250300	6.60408e-120	1.64633e-115	0.789304	0.487	0.24	3
LotjaGi3g1v0506700	1.08278e-119	2.69927e-115	0.735561	0.342	0.132	3
LotjaGi5g1v0119900	8.68262e-119	2.16449e-114	0.597725	0.402	0.167	3
LotjaGi4g1v0401500	4.75616e-117	1.18566e-112	0.65121	0.612	0.339	3
LotjaGi1g1v0006200	5.69086e-117	1.41867e-112	1.02009	0.254	0.086	3
LotjaGi3g1v0345100	9.48879e-117	2.36546e-112	0.748445	0.535	0.28	3
LotjaGi3g1v0184000	1.03525e-116	2.58078e-112	0.761142	0.467	0.229	3
LotjaGi2g1v0140900	1.46338e-116	3.64805e-112	0.777426	0.474	0.236	3
LotjaGi3g1v0222400	3.14342e-116	7.83624e-112	0.746674	0.526	0.273	3
LotjaGi2g1v0425400	3.59776e-116	8.96886e-112	0.769113	0.514	0.268	3
LotjaGi6g1v0133900	4.64517e-116	1.15799e-111	0.828601	0.38	0.165	3
LotjaGi3g1v0557600	6.81773e-116	1.69959e-111	0.672612	0.477	0.226	3
LotjaGi1g1v0542400	1.24714e-114	3.109e-110	0.795067	0.349	0.144	3
LotjaGi4g1v0208100	1.75349e-114	4.37127e-110	0.67939	0.328	0.124	3
LotjaGi5g1v0078100	8.0964e-114	2.01835e-109	0.769565	0.453	0.219	3
LotjaGi5g1v0173900	1.82464e-113	4.54866e-109	0.89165	0.293	0.11	3
LotjaGi6g1v0234100	8.66025e-113	2.15891e-108	0.74916	0.519	0.271	3
LotjaGi6g1v0036000	1.01641e-112	2.53381e-108	0.669529	0.562	0.301	3
LotjaGi1g1v0656900	1.30708e-112	3.25843e-108	0.746837	0.537	0.283	3
LotjaGi3g1v0500800	1.86255e-112	4.64315e-108	0.750066	0.469	0.232	3
LotjaGi5g1v0266100	6.15449e-111	1.53425e-106	0.581716	0.711	0.411	3
LotjaGi1g1v0765700	2.6214e-110	6.53489e-106	0.691779	0.534	0.284	3
LotjaGi2g1v0326500	3.08895e-110	7.70045e-106	0.943287	0.274	0.1	3
LotjaGi3g1v0069900_LC	5.25539e-110	1.31012e-105	0.709205	0.531	0.285	3
LotjaGi6g1v0330100	5.59971e-110	1.39595e-105	0.768401	0.436	0.21	3
LotjaGi3g1v0017600	6.73667e-110	1.67939e-105	0.815379	0.454	0.227	3
LotjaGi3g1v0400000	9.51879e-110	2.37294e-105	0.621136	0.473	0.231	3
LotjaGi1g1v0699900	1.48055e-109	3.69086e-105	0.528075	0.785	0.484	3
LotjaGi1g1v0767700	1.09005e-108	2.7174e-104	0.758372	0.483	0.249	3
LotjaGi4g1v0193700	1.9588e-108	4.88308e-104	0.744872	0.511	0.268	3
LotjaGi1g1v0557900	3.52899e-108	8.79743e-104	0.814947	0.367	0.162	3
LotjaGi6g1v0040400	4.22683e-108	1.05371e-103	0.73661	0.482	0.244	3
LotjaGi5g1v0011600_LC	6.45343e-108	1.60878e-103	0.590799	0.626	0.357	3
LotjaGi2g1v0359600	8.69407e-108	2.16735e-103	0.68099	0.512	0.27	3
LotjaGi3g1v0218300	2.0314e-107	5.06408e-103	0.809026	0.346	0.144	3
LotjaGi5g1v0290300	2.07981e-107	5.18475e-103	0.780667	0.443	0.218	3
LotjaGi2g1v0436000	6.18123e-107	1.54092e-102	0.74243	0.497	0.258	3
LotjaGi6g1v0313400_LC	8.27919e-107	2.06392e-102	0.870056	0.347	0.151	3
LotjaGi1g1v0018400	1.02047e-105	2.54394e-101	0.812212	0.398	0.187	3
LotjaGi1g1v0732900	1.18462e-105	2.95314e-101	0.7927	0.334	0.141	3
LotjaGi4g1v0350200	6.74027e-105	1.68028e-100	0.728974	0.416	0.2	3
LotjaGi4g1v0458900	7.13799e-105	1.77943e-100	0.777234	0.39	0.182	3
LotjaGi1g1v0586600	1.25636e-104	3.13198e-100	0.680681	0.492	0.255	3
LotjaGi3g1v0343500_LC	2.25335e-104	5.61738e-100	0.788524	0.457	0.235	3
LotjaGi6g1v0003300	7.59438e-104	1.8932e-99	0.733764	0.414	0.199	3
LotjaGi6g1v0134900	2.53056e-103	6.30843e-99	0.825281	0.288	0.112	3
LotjaGi1g1v0082400	2.62586e-103	6.546e-99	0.86367	0.397	0.188	3
LotjaGi3g1v0314100	3.05651e-103	7.61956e-99	0.823095	0.372	0.171	3
LotjaGi3g1v0409500	3.42994e-103	8.55051e-99	0.75483	0.386	0.181	3
LotjaGi1g1v0770000	8.79835e-103	2.19334e-98	0.714324	0.441	0.221	3
LotjaGi3g1v0310200	1.1031e-102	2.74991e-98	0.621606	0.51	0.27	3
LotjaGi6g1v0355300	1.64033e-102	4.08917e-98	0.619848	0.543	0.292	3
LotjaGi1g1v0502200	1.81532e-102	4.52541e-98	0.702225	0.479	0.248	3
LotjaGi6g1v0249400_LC	4.88367e-102	1.21745e-97	0.756568	0.408	0.197	3
LotjaGi4g1v0032400	1.20923e-101	3.01449e-97	0.731594	0.457	0.237	3
LotjaGi1g1v0794200	1.36561e-101	3.40432e-97	0.724497	0.43	0.213	3
LotjaGi1g1v0762600	2.48062e-101	6.18394e-97	0.810247	0.404	0.196	3
LotjaGi2g1v0157900	3.98338e-101	9.93018e-97	0.932183	0.448	0.222	3
LotjaGi2g1v0303900	4.39631e-101	1.09596e-96	0.611554	0.562	0.312	3
LotjaGi3g1v0139100	6.78534e-101	1.69152e-96	0.535402	0.689	0.41	3
LotjaGi1g1v0312000	1.00355e-100	2.50175e-96	0.691488	0.461	0.236	3
LotjaGi2g1v0454400	1.21837e-100	3.03727e-96	0.708924	0.429	0.214	3
LotjaGi3g1v0234200	1.39781e-100	3.48461e-96	0.735449	0.401	0.19	3
LotjaGi6g1v0056500	5.23268e-100	1.30445e-95	0.820489	0.314	0.131	3
LotjaGi3g1v0445800	8.42135e-100	2.09936e-95	0.548911	0.614	0.353	3
LotjaGi6g1v0209000	9.29833e-100	2.31798e-95	0.784866	0.341	0.151	3
LotjaGi4g1v0201500	1.36355e-99	3.39919e-95	0.540182	0.626	0.36	3
LotjaGi4g1v0319900	1.48796e-99	3.70932e-95	0.708556	0.449	0.229	3
LotjaGi1g1v0592400	6.60614e-99	1.64684e-94	0.684687	0.416	0.204	3
LotjaGi4g1v0040400	1.05466e-98	2.62917e-94	0.565768	0.513	0.275	3
LotjaGi1g1v0502700	2.33906e-98	5.83105e-94	0.678894	0.421	0.205	3
LotjaGi2g1v0370600	3.50367e-98	8.7343e-94	0.730379	0.397	0.189	3
LotjaGi1g1v0058600	1.753e-97	4.37007e-93	0.732045	0.297	0.122	3
LotjaGi1g1v0129500	2.04198e-97	5.09045e-93	0.652284	0.48	0.252	3
LotjaGi1g1v0124700	4.17405e-97	1.04055e-92	0.728379	0.382	0.179	3
LotjaGi4g1v0458000	6.54494e-97	1.63159e-92	0.591593	0.342	0.148	3
LotjaGi1g1v0142400	7.76029e-97	1.93456e-92	0.509209	0.693	0.423	3
LotjaGi3g1v0428200	9.48225e-97	2.36383e-92	0.738817	0.376	0.176	3
LotjaGi3g1v0525800	2.80714e-96	6.99793e-92	0.692059	0.438	0.223	3
LotjaGi4g1v0442100	1.13184e-95	2.82157e-91	0.756714	0.448	0.233	3
LotjaGi1g1v0308500	4.05093e-95	1.00986e-90	0.695511	0.457	0.237	3
LotjaGi2g1v0250900	7.61e-95	1.8971e-90	0.628521	0.311	0.13	3
LotjaGi3g1v0021100	2.19111e-94	5.46222e-90	0.696931	0.354	0.163	3
LotjaGi5g1v0045800	1.95406e-93	4.87129e-89	0.629647	0.503	0.272	3
LotjaGi5g1v0112400	1.04433e-92	2.60342e-88	0.708162	0.362	0.17	3
LotjaGi4g1v0376700	1.65865e-92	4.13484e-88	0.611048	0.503	0.273	3
LotjaGi1g1v0126800	4.23719e-92	1.05629e-87	0.555957	0.644	0.398	3
LotjaGi4g1v0233000	8.00675e-92	1.996e-87	0.715016	0.328	0.146	3
LotjaGi4g1v0076600	1.992e-91	4.96586e-87	0.731987	0.396	0.196	3
LotjaGi3g1v0081900	2.25721e-91	5.62699e-87	0.691843	0.424	0.219	3
LotjaGi6g1v0350700	2.4408e-90	6.08466e-86	0.788612	0.275	0.111	3
LotjaGi6g1v0254700	8.10863e-90	2.0214e-85	0.92995	0.316	0.139	3
LotjaGi3g1v0512100	9.09483e-90	2.26725e-85	0.768376	0.361	0.171	3
LotjaGi3g1v0277600	1.52682e-89	3.80621e-85	0.792271	0.297	0.128	3
LotjaGi2g1v0429700	2.72841e-89	6.80165e-85	0.704707	0.41	0.211	3
LotjaGi5g1v0225200	3.00452e-89	7.48996e-85	0.61078	0.41	0.207	3
LotjaGi4g1v0457300	5.36773e-89	1.33812e-84	0.753827	0.319	0.144	3
LotjaGi1g1v0218800	7.92835e-89	1.97646e-84	0.769188	0.355	0.17	3
LotjaGi2g1v0292200	1.06881e-85	2.66444e-81	0.63212	0.404	0.207	3
LotjaGi5g1v0009100	1.25447e-85	3.12727e-81	0.649295	0.361	0.173	3
LotjaGi1g1v0092300	1.32167e-85	3.2948e-81	0.828217	0.273	0.115	3
LotjaGi3g1v0226500	5.00237e-85	1.24704e-80	0.542043	0.324	0.143	3
LotjaGi1g1v0693700	2.5296e-84	6.30604e-80	0.687855	0.374	0.186	3
LotjaGi2g1v0457500	3.10037e-84	7.72892e-80	0.645842	0.378	0.188	3
LotjaGi1g1v0308600	7.31346e-83	1.82317e-78	0.706331	0.356	0.173	3
LotjaGi4g1v0057900	2.39174e-82	5.96237e-78	0.692566	0.424	0.227	3
LotjaGi4g1v0113300	1.20057e-81	2.99291e-77	0.563449	0.475	0.264	3
LotjaGi1g1v0566800	1.99126e-81	4.964e-77	0.582224	0.445	0.24	3
LotjaGi1g1v0395500	2.13706e-81	5.32748e-77	0.674112	0.303	0.139	3
LotjaGi6g1v0351700	3.51348e-81	8.75875e-77	0.624702	0.285	0.12	3
LotjaGi5g1v0176100	1.9853e-80	4.94915e-76	0.59054	0.409	0.216	3
LotjaGi3g1v0480900	3.0121e-80	7.50885e-76	0.798888	0.291	0.132	3
LotjaGi4g1v0210400	3.60784e-80	8.99398e-76	0.681923	0.361	0.178	3
LotjaGi3g1v0197600	1.42139e-79	3.54338e-75	0.668201	0.467	0.257	3
LotjaGi3g1v0277900	1.55635e-79	3.87983e-75	0.730326	0.307	0.141	3
LotjaGi6g1v0020200	1.86096e-79	4.6392e-75	0.69931	0.306	0.142	3
LotjaGi2g1v0366200	3.21074e-79	8.00406e-75	0.684882	0.295	0.132	3
LotjaGi2g1v0364800	1.46775e-78	3.65894e-74	0.706155	0.255	0.107	3
LotjaGi1g1v0549500	2.33241e-78	5.81448e-74	0.728974	0.3	0.139	3
LotjaGi3g1v0511600	3.42558e-78	8.53963e-74	0.625761	0.405	0.215	3
LotjaGi1g1v0510000	4.08041e-76	1.01721e-71	0.74304	0.267	0.118	3
LotjaGi5g1v0099000	4.82602e-76	1.20308e-71	0.642891	0.373	0.195	3
LotjaGi6g1v0286200	5.36879e-76	1.33839e-71	0.501563	0.259	0.107	3
LotjaGi5g1v0179300	9.80812e-76	2.44507e-71	0.651519	0.328	0.159	3
LotjaGi3g1v0177000	3.59596e-75	8.96438e-71	0.657463	0.276	0.124	3
LotjaGi3g1v0531800	3.87304e-75	9.65509e-71	0.660766	0.313	0.15	3
LotjaGi3g1v0350700	6.6744e-75	1.66386e-70	0.669244	0.314	0.151	3
LotjaGi3g1v0528100	1.42691e-74	3.55714e-70	0.640296	0.406	0.218	3
LotjaGi1g1v0485600	2.12166e-74	5.2891e-70	0.660872	0.293	0.135	3
LotjaGi4g1v0229500	4.33077e-74	1.07962e-69	0.696573	0.289	0.133	3
LotjaGi6g1v0162200	6.80626e-74	1.69673e-69	0.658764	0.302	0.142	3
LotjaGi5g1v0027000	8.81954e-74	2.19862e-69	0.541695	0.505	0.295	3
LotjaGi4g1v0223200	1.0152e-73	2.5308e-69	0.757273	0.309	0.149	3
LotjaGi3g1v0434000	1.26485e-73	3.15315e-69	0.745407	0.284	0.132	3
LotjaGi4g1v0167400	4.75236e-73	1.18472e-68	0.555798	0.4	0.215	3
LotjaGi1g1v0509800	3.31626e-72	8.26711e-68	0.639652	0.295	0.139	3
LotjaGi5g1v0083600	8.78347e-72	2.18963e-67	0.658344	0.272	0.121	3
LotjaGi1g1v0678000	1.18336e-71	2.94999e-67	0.670392	0.329	0.165	3
LotjaGi1g1v0630900	1.24283e-70	3.09826e-66	0.625618	0.356	0.186	3
LotjaGi1g1v0631700	2.50419e-70	6.24269e-66	0.57132	0.362	0.19	3
LotjaGi3g1v0530900	2.48801e-69	6.20236e-65	0.565944	0.331	0.164	3
LotjaGi3g1v0525500	1.50747e-68	3.75798e-64	0.683355	0.354	0.188	3
LotjaGi4g1v0441700	2.35885e-68	5.88037e-64	0.538007	0.391	0.213	3
LotjaGi4g1v0279600	3.42282e-68	8.53276e-64	0.62351	0.252	0.113	3
LotjaGi4g1v0407100	7.36506e-68	1.83604e-63	0.670023	0.269	0.124	3
LotjaGi1g1v0489900	1.16781e-67	2.91123e-63	0.560575	0.402	0.224	3
LotjaGi1g1v0386300	1.65029e-67	4.11401e-63	0.542082	0.402	0.22	3
LotjaGi4g1v0051500	1.91375e-67	4.77078e-63	0.569539	0.378	0.206	3
LotjaGi1g1v0304700	4.67183e-67	1.16464e-62	0.597587	0.314	0.156	3
LotjaGi3g1v0071200	5.04207e-67	1.25694e-62	0.575256	0.37	0.199	3
LotjaGi2g1v0382900	1.35122e-66	3.36847e-62	0.587588	0.317	0.158	3
LotjaGi1g1v0185000	6.25177e-66	1.5585e-61	0.53223	0.252	0.112	3
LotjaGi4g1v0259200	1.82393e-65	4.54687e-61	0.617325	0.265	0.124	3
LotjaGi3g1v0537400	2.65451e-65	6.61742e-61	0.638562	0.272	0.129	3
LotjaGi1g1v0769700	4.41718e-65	1.10116e-60	0.726437	0.278	0.135	3
LotjaGi1g1v0556400	6.47554e-65	1.61429e-60	0.614411	0.341	0.181	3
LotjaGi4g1v0209000	9.54302e-65	2.37898e-60	0.583645	0.35	0.185	3
LotjaGi3g1v0067700	1.8006e-64	4.48872e-60	0.501285	0.415	0.237	3
LotjaGi5g1v0121600	1.96046e-64	4.88723e-60	0.525097	0.484	0.292	3
LotjaGi1g1v0498100	3.05727e-63	7.62148e-59	0.507893	0.378	0.207	3
LotjaGi1g1v0699700_LC	4.07034e-63	1.01469e-58	0.601865	0.276	0.133	3
LotjaGi3g1v0012200	6.7194e-63	1.67508e-58	0.54878	0.319	0.164	3
LotjaGi1g1v0132800	7.3598e-63	1.83472e-58	0.548097	0.412	0.234	3
LotjaGi4g1v0252150	4.15142e-62	1.03491e-57	0.612938	0.277	0.136	3
LotjaGi6g1v0113500	3.42967e-61	8.54983e-57	0.553928	0.337	0.18	3
LotjaGi3g1v0503900	3.88384e-61	9.68203e-57	0.597544	0.31	0.162	3
LotjaGi4g1v0273300	6.84901e-61	1.70739e-56	0.574628	0.319	0.165	3
LotjaGi3g1v0121000	1.17967e-60	2.94081e-56	0.569156	0.264	0.123	3
LotjaGi5g1v0080200	1.21605e-60	3.03148e-56	0.551185	0.352	0.192	3
LotjaGi1g1v0495200	1.26846e-60	3.16214e-56	0.504248	0.349	0.188	3
LotjaGi1g1v0533800	5.32311e-60	1.327e-55	0.55996	0.309	0.16	3
LotjaGi4g1v0403300	7.69625e-60	1.9186e-55	0.603264	0.281	0.14	3
LotjaGi5g1v0277600	1.66491e-59	4.15044e-55	0.520316	0.372	0.208	3
LotjaGi6g1v0289400	1.95142e-59	4.8647e-55	0.625181	0.271	0.133	3
LotjaGi6g1v0187900	4.84235e-59	1.20715e-54	0.505161	0.43	0.256	3
LotjaGi1g1v0593500	5.20874e-59	1.29849e-54	0.659043	0.27	0.134	3
LotjaGi1g1v0674100	2.07107e-58	5.16298e-54	0.647073	0.267	0.132	3
LotjaGi3g1v0357800	2.16575e-58	5.39901e-54	0.529115	0.277	0.138	3
LotjaGi2g1v0178800_LC	6.83994e-58	1.70513e-53	0.540726	0.294	0.149	3
LotjaGi2g1v0423300_LC	2.60679e-57	6.49846e-53	0.618638	0.28	0.143	3
LotjaGi4g1v0144600	1.58075e-56	3.94065e-52	0.673309	0.294	0.153	3
LotjaGi2g1v0418300	3.23726e-56	8.07018e-52	0.616369	0.27	0.137	3
LotjaGi5g1v0067000	8.87555e-56	2.21259e-51	0.597736	0.277	0.142	3
LotjaGi4g1v0247600	7.7354e-55	1.92836e-50	0.509562	0.343	0.19	3
LotjaGi6g1v0276800	4.15674e-54	1.03623e-49	0.50839	0.385	0.225	3
LotjaGi1g1v0386600	8.58931e-53	2.14123e-48	0.51721	0.375	0.218	3
LotjaGi1g1v0520000	7.65755e-51	1.90895e-46	0.517733	0.284	0.15	3
LotjaGi3g1v0420900	9.47858e-51	2.36292e-46	0.512201	0.267	0.138	3
LotjaGi2g1v0337000	7.14466e-50	1.78109e-45	0.590769	0.286	0.154	3
LotjaGi2g1v0072200	3.46027e-49	8.6261e-45	0.54853	0.282	0.152	3
LotjaGi3g1v0089100	9.60417e-49	2.39422e-44	0.511866	0.304	0.168	3
LotjaGi6g1v0150500	1.85257e-47	4.61828e-43	0.524949	0.301	0.168	3
LotjaGi1g1v0336300_LC	1.34588e-40	3.35514e-36	0.530274	0.278	0.159	3
LotjaGi4g1v0379600	0	0	1.67398	0.54	0.088	4
LotjaGi4g1v0407000	0	0	1.48881	0.716	0.184	4
LotjaGi5g1v0266100	0	0	1.45571	0.898	0.399	4
LotjaGi1g1v0686400	0	0	1.4553	0.469	0.067	4
LotjaGi4g1v0064100	0	0	1.4198	0.731	0.218	4
LotjaGi1g1v0763200	0	0	1.40593	0.306	0.023	4
LotjaGi6g1v0330700	0	0	1.39712	0.719	0.175	4
LotjaGi1g1v0502700	0	0	1.36973	0.686	0.185	4
LotjaGi3g1v0121000	0	0	1.35937	0.511	0.104	4
LotjaGi3g1v0554600	0	0	1.3504	0.522	0.104	4
LotjaGi3g1v0367900	0	0	1.33829	0.777	0.259	4
LotjaGi6g1v0350700	0	0	1.3252	0.468	0.096	4
LotjaGi3g1v0224500	0	0	1.31808	0.781	0.268	4
LotjaGi1g1v0461700	0	0	1.30613	0.305	0.024	4
LotjaGi1g1v0512200	0	0	1.29516	0.812	0.28	4
LotjaGi3g1v0169600	0	0	1.29272	0.794	0.272	4
LotjaGi1g1v0488300	0	0	1.26616	0.41	0.077	4
LotjaGi2g1v0370400	0	0	1.2524	0.659	0.188	4
LotjaGi4g1v0254200	0	0	1.24657	0.504	0.101	4
LotjaGi1g1v0124700	0	0	1.24536	0.602	0.163	4
LotjaGi5g1v0083600	0	0	1.24308	0.502	0.103	4
LotjaGi6g1v0273800	0	0	1.22944	0.456	0.08	4
LotjaGi3g1v0281100	0	0	1.22374	0.702	0.22	4
LotjaGi1g1v0594200	0	0	1.22256	0.838	0.305	4
LotjaGi6g1v0266650	0	0	1.20344	0.389	0.078	4
LotjaGi4g1v0201900	0	0	1.18249	0.292	0.03	4
LotjaGi5g1v0000600	0	0	1.17964	0.419	0.082	4
LotjaGi3g1v0534800	0	0	1.17907	0.381	0.075	4
LotjaGi1g1v0659100	0	0	1.17898	0.32	0.053	4
LotjaGi5g1v0031100	0	0	1.16196	0.946	0.449	4
LotjaGi2g1v0328200_LC	0	0	1.15818	0.322	0.049	4
LotjaGi4g1v0463800	0	0	1.15677	0.431	0.093	4
LotjaGi6g1v0351700	0	0	1.15572	0.463	0.107	4
LotjaGi2g1v0126700	0	0	1.15232	0.314	0.05	4
LotjaGi3g1v0277700	0	0	1.14633	0.645	0.198	4
LotjaGi3g1v0239800	0	0	1.13001	0.32	0.048	4
LotjaGi3g1v0290800	0	0	1.09516	0.72	0.242	4
LotjaGi2g1v0370600	0	0	1.09073	0.602	0.174	4
LotjaGi2g1v0366700	0	0	1.09016	0.634	0.19	4
LotjaGi6g1v0308600	0	0	1.08288	0.402	0.075	4
LotjaGi3g1v0217800	0	0	1.07365	0.717	0.229	4
LotjaGi2g1v0295300	0	0	1.06288	0.35	0.063	4
LotjaGi6g1v0056500	0	0	1.03046	0.492	0.118	4
LotjaGi2g1v0293800	0	0	1.02593	0.538	0.122	4
LotjaGi5g1v0158900	0	0	1.00987	0.27	0.033	4
LotjaGi6g1v0123500	0	0	1.00761	0.259	0.031	4
LotjaGi3g1v0522300	0	0	1.0055	0.27	0.035	4
LotjaGi2g1v0373800	0	0	1.00148	0.377	0.073	4
LotjaGi1g1v0132800	0	0	0.995291	0.673	0.214	4
LotjaGi1g1v0776300	3.52519e-304	8.78796e-300	1.06145	0.604	0.181	4
LotjaGi4g1v0371700	3.67175e-303	9.15331e-299	1.22949	0.347	0.065	4
LotjaGi2g1v0366200	4.54202e-301	1.13228e-296	1.02621	0.478	0.119	4
LotjaGi3g1v0234200	7.35426e-299	1.83334e-294	0.973747	0.593	0.176	4
LotjaGi2g1v0371700	1.64126e-296	4.0915e-292	0.969497	0.319	0.056	4
LotjaGi4g1v0302000_LC	4.59499e-291	1.14549e-286	1.04856	0.384	0.081	4
LotjaGi6g1v0133900	8.72564e-291	2.17521e-286	1.11841	0.538	0.155	4
LotjaGi1g1v0588600	5.83612e-289	1.45489e-284	0.864762	0.691	0.226	4
LotjaGi2g1v0356800	7.7855e-289	1.94085e-284	0.964383	0.411	0.093	4
LotjaGi1g1v0659300	4.58069e-288	1.14192e-283	0.887351	0.653	0.209	4
LotjaGi1g1v0750700_LC	5.9052e-285	1.47211e-280	0.906638	0.873	0.37	4
LotjaGi3g1v0463000	6.52909e-285	1.62764e-280	1.00208	0.46	0.116	4
LotjaGi2g1v0292300	4.65818e-279	1.16124e-274	0.946525	0.277	0.044	4
LotjaGi3g1v0233900	1.72113e-278	4.29059e-274	0.953307	0.585	0.181	4
LotjaGi3g1v0522700	5.45498e-277	1.35987e-272	0.875202	0.781	0.296	4
LotjaGi5g1v0211600_LC	4.72995e-275	1.17913e-270	0.998661	0.588	0.183	4
LotjaGi4g1v0300700	3.81424e-274	9.50852e-270	1.04633	0.925	0.452	4
LotjaGi2g1v0434500	5.88321e-270	1.46663e-265	0.970674	0.333	0.066	4
LotjaGi2g1v0302000	7.04644e-268	1.75661e-263	0.762799	0.421	0.099	4
LotjaGi4g1v0376700	3.33107e-267	8.30401e-263	0.844944	0.714	0.258	4
LotjaGi1g1v0381200	4.70376e-267	1.1726e-262	0.916786	0.286	0.05	4
LotjaGi2g1v0176500_LC	1.09109e-265	2.71998e-261	0.78944	0.626	0.198	4
LotjaGi1g1v0377200	4.6708e-263	1.16438e-258	1.09624	0.291	0.052	4
LotjaGi5g1v0329300	6.83186e-262	1.70311e-257	0.8946	0.424	0.106	4
LotjaGi1g1v0685800	2.77399e-257	6.91528e-253	0.889161	0.953	0.488	4
LotjaGi1g1v0013800	3.91503e-257	9.75978e-253	0.894263	0.896	0.411	4
LotjaGi1g1v0586600	3.06023e-256	7.62885e-252	0.805774	0.681	0.241	4
LotjaGi4g1v0300900	7.95023e-256	1.98191e-251	0.87643	0.518	0.152	4
LotjaGi3g1v0277900	6.26936e-254	1.56289e-249	1.02289	0.465	0.129	4
LotjaGi1g1v0566800	6.72925e-253	1.67753e-248	0.804468	0.646	0.225	4
LotjaGi5g1v0323600_LC	2.25877e-251	5.63089e-247	0.851355	0.911	0.428	4
LotjaGi1g1v0714800	2.54295e-250	6.33933e-246	0.84642	0.376	0.088	4
LotjaGi1g1v0218000	2.65681e-250	6.62316e-246	0.810386	0.765	0.297	4
LotjaGi4g1v0038100	2.17235e-249	5.41545e-245	0.977255	0.327	0.069	4
LotjaGi1g1v0129500	1.21127e-248	3.01957e-244	0.756285	0.673	0.238	4
LotjaGi1g1v0558200	2.866e-246	7.14465e-242	0.892834	0.284	0.052	4
LotjaGi2g1v0355000	2.93979e-246	7.3286e-242	0.879258	0.551	0.174	4
LotjaGi5g1v0073200	4.16964e-246	1.03945e-241	0.763295	0.788	0.316	4
LotjaGi5g1v0121600	7.24929e-245	1.80718e-240	0.788732	0.725	0.274	4
LotjaGi4g1v0335300_LC	9.45324e-245	2.3566e-240	0.797076	0.803	0.323	4
LotjaGi5g1v0248200	3.80612e-244	9.48829e-240	0.801868	0.782	0.316	4
LotjaGi1g1v0796600	2.15267e-243	5.36638e-239	0.75333	0.76	0.296	4
LotjaGi2g1v0436000	3.52691e-243	8.79222e-239	0.789993	0.677	0.246	4
LotjaGi5g1v0069100	6.54344e-243	1.63121e-238	0.853298	0.605	0.203	4
LotjaGi1g1v0732900	1.89832e-242	4.73233e-238	0.906167	0.467	0.132	4
LotjaGi5g1v0173900	1.98834e-242	4.95673e-238	0.890551	0.406	0.103	4
LotjaGi1g1v0637000	8.13339e-242	2.02757e-237	0.895772	0.273	0.049	4
LotjaGi5g1v0354800	3.78475e-241	9.43499e-237	0.96261	0.302	0.061	4
LotjaGi5g1v0075100	8.7676e-241	2.18568e-236	0.774261	0.694	0.257	4
LotjaGi1g1v0079600	2.54088e-239	6.33416e-235	0.818668	0.77	0.309	4
LotjaGi2g1v0382300	7.77718e-239	1.93877e-234	0.756281	0.745	0.291	4
LotjaGi2g1v0390800	4.70698e-238	1.1734e-233	0.89683	0.26	0.046	4
LotjaGi6g1v0243000	1.24651e-235	3.10741e-231	0.80471	0.766	0.31	4
LotjaGi4g1v0249100	1.70165e-235	4.24204e-231	0.702141	0.725	0.273	4
LotjaGi1g1v0306600	2.90888e-235	7.25153e-231	0.930067	0.315	0.067	4
LotjaGi2g1v0324700	4.06263e-235	1.01277e-230	0.761123	0.77	0.305	4
LotjaGi4g1v0214100	8.00094e-235	1.99455e-230	0.728788	0.746	0.29	4
LotjaGi5g1v0311300	1.2777e-234	3.18517e-230	0.745614	0.747	0.292	4
LotjaGi3g1v0031300_LC	1.35073e-234	3.36722e-230	0.773319	0.729	0.279	4
LotjaGi4g1v0325200	8.24898e-234	2.05639e-229	1.03336	0.275	0.052	4
LotjaGi5g1v0182100	1.47642e-232	3.68056e-228	0.677018	0.394	0.097	4
LotjaGi5g1v0189400	3.43289e-232	8.55785e-228	0.73342	0.806	0.332	4
LotjaGi4g1v0406000	8.97431e-232	2.23721e-227	0.852533	0.453	0.13	4
LotjaGi2g1v0203100	1.39108e-231	3.46782e-227	0.779129	0.354	0.08	4
LotjaGi6g1v0139700	1.69391e-231	4.22275e-227	0.781452	0.829	0.358	4
LotjaGi3g1v0366100	8.52085e-231	2.12416e-226	0.762005	0.691	0.258	4
LotjaGi4g1v0158100	9.06515e-231	2.25985e-226	0.816661	0.603	0.21	4
LotjaGi1g1v0137100	2.94753e-230	7.34791e-226	0.899176	0.286	0.057	4
LotjaGi1g1v0635900	4.51369e-230	1.12522e-225	0.780372	0.705	0.266	4
LotjaGi5g1v0289400	6.64439e-230	1.65638e-225	0.723684	0.822	0.344	4
LotjaGi1g1v0074400	1.23886e-229	3.08836e-225	0.773605	0.888	0.409	4
LotjaGi4g1v0209000	1.46394e-229	3.64946e-225	0.789591	0.531	0.171	4
LotjaGi4g1v0352300	7.97576e-229	1.98828e-224	0.832131	0.294	0.059	4
LotjaGi1g1v0021400	6.92349e-228	1.72596e-223	0.935765	0.265	0.05	4
LotjaGi3g1v0530700	1.00967e-227	2.517e-223	0.665943	0.791	0.321	4
LotjaGi1g1v0562700	6.88454e-227	1.71625e-222	1.01494	0.381	0.098	4
LotjaGi2g1v0450000	1.99118e-226	4.96381e-222	0.744488	0.287	0.057	4
LotjaGi4g1v0202900_LC	2.17927e-226	5.4327e-222	0.736562	0.89	0.395	4
LotjaGi4g1v0392800_LC	7.36697e-226	1.83651e-221	0.705673	0.712	0.272	4
LotjaGi2g1v0321700	9.38194e-225	2.33882e-220	0.690514	0.783	0.318	4
LotjaGi3g1v0511600	2.9877e-224	7.44805e-220	0.78069	0.584	0.202	4
LotjaGi1g1v0706800	1.31953e-223	3.28946e-219	0.756333	0.285	0.057	4
LotjaGi5g1v0277100	1.42232e-223	3.5457e-219	0.794569	0.971	0.562	4
LotjaGi2g1v0425300	2.62671e-222	6.54814e-218	0.843311	0.347	0.082	4
LotjaGi4g1v0457300	1.88842e-221	4.70764e-217	0.765502	0.457	0.135	4
LotjaGi5g1v0153700	7.30134e-221	1.82015e-216	0.769088	0.855	0.384	4
LotjaGi4g1v0383400	8.59094e-221	2.14164e-216	0.707298	0.752	0.304	4
LotjaGi4g1v0419200	7.48115e-220	1.86498e-215	0.700923	0.863	0.373	4
LotjaGi4g1v0364800	1.73506e-219	4.32532e-215	0.771223	0.659	0.246	4
LotjaGi5g1v0101900	1.78779e-219	4.45679e-215	0.700246	0.732	0.292	4
LotjaGi4g1v0416000	7.89341e-219	1.96775e-214	0.802188	0.371	0.095	4
LotjaGi1g1v0412500	1.05415e-217	2.62788e-213	0.784302	0.879	0.412	4
LotjaGi1g1v0698500	6.25407e-217	1.55908e-212	0.819239	0.704	0.281	4
LotjaGi6g1v0308300	6.56764e-217	1.63725e-212	0.69806	0.72	0.286	4
LotjaGi5g1v0078100	2.32918e-216	5.8064e-212	0.724983	0.593	0.21	4
LotjaGi4g1v0032400	7.12055e-216	1.77508e-211	0.691437	0.622	0.226	4
LotjaGi3g1v0538100	1.03141e-215	2.5712e-211	0.984359	0.317	0.073	4
LotjaGi2g1v0356100	1.03635e-214	2.58353e-210	0.940453	0.25	0.047	4
LotjaGi6g1v0270900	3.14358e-214	7.83663e-210	0.714785	0.694	0.269	4
LotjaGi3g1v0277600	8.42707e-214	2.10078e-209	0.937243	0.418	0.12	4
LotjaGi3g1v0115600	1.02935e-213	2.56607e-209	0.724745	0.395	0.105	4
LotjaGi3g1v0021800	1.96823e-213	4.9066e-209	0.754507	0.253	0.047	4
LotjaGi1g1v0007500	3.12398e-213	7.78777e-209	0.680727	0.83	0.36	4
LotjaGi1g1v0742600	2.07525e-212	5.1734e-208	0.670963	0.752	0.301	4
LotjaGi6g1v0308100	2.44787e-212	6.1023e-208	0.654876	0.754	0.305	4
LotjaGi2g1v0409300	1.47275e-211	3.67143e-207	0.693901	0.646	0.242	4
LotjaGi1g1v0108800	1.71947e-211	4.28647e-207	0.717898	0.419	0.115	4
LotjaGi1g1v0712500_LC	5.13877e-211	1.28104e-206	0.695688	0.667	0.254	4
LotjaGi5g1v0032500	2.03718e-210	5.07848e-206	0.64302	0.7	0.273	4
LotjaGi1g1v0664600	2.34454e-210	5.84469e-206	0.831813	0.311	0.072	4
LotjaGi2g1v0454200	1.77322e-209	4.42045e-205	0.727938	0.296	0.065	4
LotjaGi1g1v0052700	4.15271e-209	1.03523e-204	0.917811	0.261	0.052	4
LotjaGi3g1v0281000	1.02389e-208	2.55245e-204	0.760122	0.611	0.228	4
LotjaGi1g1v0724100	2.70257e-208	6.73723e-204	0.680278	0.602	0.219	4
LotjaGi4g1v0456200	1.80179e-207	4.49169e-203	0.670254	0.721	0.29	4
LotjaGi3g1v0130900	2.08788e-206	5.20489e-202	0.725521	0.667	0.259	4
LotjaGi1g1v0092300	2.92368e-206	7.28843e-202	0.860519	0.387	0.107	4
LotjaGi4g1v0401500	4.88315e-206	1.21732e-201	0.651509	0.776	0.328	4
LotjaGi5g1v0250300	1.36951e-205	3.41404e-201	0.66319	0.626	0.231	4
LotjaGi4g1v0462200	1.69046e-205	4.21414e-201	0.643969	0.767	0.319	4
LotjaGi6g1v0077300_LC	2.02087e-205	5.03782e-201	0.632831	0.773	0.32	4
LotjaGi1g1v0767700	1.97751e-204	4.92975e-200	0.638642	0.638	0.239	4
LotjaGi1g1v0592400	1.5438e-203	3.84854e-199	0.713761	0.552	0.196	4
LotjaGi3g1v0471800	2.71704e-203	6.77332e-199	0.794525	0.329	0.081	4
LotjaGi5g1v0290300	1.26191e-202	3.14583e-198	0.718163	0.579	0.209	4
LotjaGi2g1v0425400	2.71559e-202	6.76969e-198	0.624311	0.669	0.258	4
LotjaGi5g1v0358400	4.24797e-202	1.05898e-197	0.700267	0.87	0.414	4
LotjaGi6g1v0036000	7.05198e-202	1.75799e-197	0.728043	0.71	0.292	4
LotjaGi1g1v0295700	1.07452e-201	2.67868e-197	0.690017	0.708	0.286	4
LotjaGi5g1v0299100	1.07533e-200	2.68069e-196	0.634697	0.831	0.367	4
LotjaGi1g1v0743600	1.16183e-200	2.89633e-196	0.629592	0.799	0.338	4
LotjaGi4g1v0371500	3.92072e-200	9.77397e-196	0.627025	0.875	0.408	4
LotjaGi3g1v0067700	1.18888e-199	2.96375e-195	0.629184	0.601	0.223	4
LotjaGi6g1v0355300	6.34043e-199	1.5806e-194	0.629347	0.703	0.282	4
LotjaGi2g1v0454400	8.89081e-199	2.21639e-194	0.70979	0.566	0.205	4
LotjaGi3g1v0553100	3.82381e-198	9.53238e-194	0.663866	0.514	0.175	4
LotjaGi5g1v0225500	5.26024e-198	1.31133e-193	0.625109	0.825	0.365	4
LotjaGi5g1v0045800	6.23388e-198	1.55404e-193	0.637279	0.667	0.261	4
LotjaGi1g1v0787500	9.59088e-197	2.39091e-192	0.738876	0.306	0.072	4
LotjaGi3g1v0107200	1.31653e-196	3.28198e-192	0.610586	0.719	0.293	4
LotjaGi1g1v0565400	7.91237e-196	1.97248e-191	0.600607	0.722	0.294	4
LotjaGi3g1v0172700	8.90998e-196	2.22117e-191	0.655079	0.589	0.214	4
LotjaGi4g1v0201500	1.94663e-195	4.85274e-191	0.619168	0.799	0.349	4
LotjaGi3g1v0528100	2.89415e-195	7.21483e-191	0.699022	0.57	0.207	4
LotjaGi1g1v0705000	1.29764e-194	3.2349e-190	0.654787	0.775	0.331	4
LotjaGi3g1v0184000	4.2662e-194	1.06352e-189	0.66308	0.592	0.221	4
LotjaGi3g1v0023200	1.00577e-193	2.50728e-189	0.608143	0.732	0.302	4
LotjaGi4g1v0279100	3.76951e-193	9.39701e-189	0.713736	0.424	0.131	4
LotjaGi1g1v0656900	1.70132e-192	4.24122e-188	0.613824	0.682	0.274	4
LotjaGi3g1v0021100	4.02951e-192	1.00452e-187	0.669147	0.474	0.155	4
LotjaGi1g1v0293700	1.06216e-191	2.64786e-187	0.602877	0.742	0.311	4
LotjaGi4g1v0061400	1.61159e-191	4.01753e-187	0.571845	0.927	0.424	4
LotjaGi4g1v0282000	2.36501e-191	5.89572e-187	0.64727	0.636	0.248	4
LotjaGi5g1v0287800	2.95155e-191	7.35792e-187	0.647093	0.784	0.344	4
LotjaGi4g1v0442100	3.24022e-191	8.07755e-187	0.646584	0.597	0.223	4
LotjaGi2g1v0161700	3.84205e-191	9.57786e-187	0.695994	0.266	0.057	4
LotjaGi6g1v0134900	4.50294e-191	1.12254e-186	0.795715	0.376	0.107	4
LotjaGi6g1v0337500	6.72311e-191	1.676e-186	0.616714	0.73	0.309	4
LotjaGi4g1v0449200_LC	2.71248e-190	6.76195e-186	0.643074	0.694	0.282	4
LotjaGi6g1v0038100_LC	1.42687e-189	3.55705e-185	0.578378	0.587	0.217	4
LotjaGi4g1v0459400	3.32298e-189	8.28385e-185	0.60868	0.73	0.306	4
LotjaGi4g1v0076600	3.43799e-189	8.57056e-185	0.688493	0.53	0.187	4
LotjaGi3g1v0017600	1.37649e-188	3.43146e-184	0.637661	0.587	0.219	4
LotjaGi4g1v0127700	2.50726e-188	6.25034e-184	0.823525	0.269	0.059	4
LotjaGi2g1v0205700	5.78921e-188	1.44319e-183	0.632066	0.733	0.309	4
LotjaGi1g1v0336300_LC	1.72807e-187	4.3079e-183	0.770807	0.447	0.146	4
LotjaGi4g1v0021200	2.26998e-187	5.65883e-183	0.60021	0.714	0.298	4
LotjaGi6g1v0300100	7.65661e-187	1.90872e-182	0.629669	0.668	0.271	4
LotjaGi1g1v0606800	1.18707e-186	2.95926e-182	0.846286	0.272	0.062	4
LotjaGi1g1v0410700_LC	1.60512e-186	4.0014e-182	0.674669	0.48	0.16	4
LotjaGi1g1v0765700	3.27732e-186	8.17003e-182	0.605355	0.676	0.276	4
LotjaGi5g1v0311400	8.24305e-186	2.05491e-181	0.67975	0.377	0.109	4
LotjaGi4g1v0455000	9.58006e-186	2.38821e-181	0.755534	0.259	0.056	4
LotjaGi1g1v0591200_LC	1.15746e-185	2.88542e-181	0.658726	0.556	0.203	4
LotjaGi2g1v0368700	2.44126e-185	6.08582e-181	0.628946	0.582	0.22	4
LotjaGi1g1v0770000	1.10712e-184	2.75994e-180	0.638783	0.571	0.212	4
LotjaGi5g1v0139300	3.84758e-184	9.59164e-180	0.609217	0.631	0.247	4
LotjaGi6g1v0330100	4.7355e-184	1.18051e-179	0.622578	0.556	0.203	4
LotjaGi3g1v0510800	1.07249e-183	2.67361e-179	0.519982	0.692	0.279	4
LotjaGi5g1v0300100	1.9508e-181	4.86316e-177	0.777812	0.391	0.119	4
LotjaGi6g1v0190900	1.17865e-180	2.93825e-176	0.578541	0.494	0.171	4
LotjaGi1g1v0395500	5.4678e-180	1.36307e-175	0.67017	0.416	0.132	4
LotjaGi4g1v0144600	1.47891e-179	3.68677e-175	0.778883	0.435	0.143	4
LotjaGi2g1v0303900	2.57439e-179	6.41769e-175	0.605825	0.709	0.303	4
LotjaGi1g1v0614400	7.68172e-179	1.91498e-174	0.580743	0.745	0.323	4
LotjaGi6g1v0363100	2.04724e-178	5.10356e-174	0.64928	0.583	0.224	4
LotjaGi6g1v0234100	1.50483e-177	3.7514e-173	0.620562	0.649	0.263	4
LotjaGi3g1v0280000	1.98001e-177	4.93597e-173	0.668347	0.481	0.167	4
LotjaGi1g1v0702400	3.44219e-176	8.58102e-172	0.700247	0.34	0.094	4
LotjaGi2g1v0359600	1.35553e-175	3.3792e-171	0.575595	0.646	0.262	4
LotjaGi1g1v0762600	2.79979e-175	6.97959e-171	0.562276	0.525	0.189	4
LotjaGi6g1v0058600	5.31438e-175	1.32482e-170	0.61476	0.394	0.121	4
LotjaGi3g1v0102400	5.75972e-175	1.43584e-170	0.690977	0.327	0.089	4
LotjaGi1g1v0495200	1.38937e-174	3.46355e-170	0.617408	0.499	0.177	4
LotjaGi6g1v0187900	5.36835e-174	1.33828e-169	0.56847	0.614	0.242	4
LotjaGi6g1v0350500	9.78409e-174	2.43908e-169	0.6775	0.424	0.139	4
LotjaGi5g1v0027000	8.80041e-173	2.19385e-168	0.567111	0.676	0.283	4
LotjaGi1g1v0219200	1.26638e-172	3.15697e-168	0.621486	0.419	0.135	4
LotjaGi2g1v0140900	2.17074e-172	5.41145e-168	0.55949	0.589	0.229	4
LotjaGi1g1v0301500	4.39105e-172	1.09465e-167	0.566662	0.669	0.279	4
LotjaGi1g1v0556400	4.58393e-172	1.14273e-167	0.679958	0.483	0.171	4
LotjaGi6g1v0003300	5.76986e-172	1.43837e-167	0.5735	0.523	0.192	4
LotjaGi3g1v0525800	6.12713e-172	1.52743e-167	0.544535	0.568	0.215	4
LotjaGi3g1v0525500	2.92057e-171	7.28069e-167	0.62082	0.497	0.178	4
LotjaGi3g1v0004600	7.63621e-171	1.90363e-166	0.529099	0.749	0.327	4
LotjaGi3g1v0345100	1.48651e-170	3.70571e-166	0.589912	0.657	0.273	4
LotjaGi2g1v0418300	2.09966e-170	5.23424e-166	0.602848	0.403	0.127	4
LotjaGi4g1v0345700	2.75937e-170	6.87882e-166	0.765445	0.276	0.068	4
LotjaGi1g1v0312000	2.94334e-170	7.33746e-166	0.622891	0.58	0.228	4
LotjaGi6g1v0211200	3.07004e-170	7.6533e-166	0.575297	0.873	0.424	4
LotjaGi3g1v0381400	1.61978e-169	4.03795e-165	0.5431	0.655	0.269	4
LotjaGi1g1v0076000_LC	2.18397e-169	5.44442e-165	0.556248	0.904	0.435	4
LotjaGi2g1v0157900	2.71131e-169	6.75902e-165	0.646403	0.564	0.215	4
LotjaGi3g1v0156000	2.95913e-169	7.37682e-165	0.702623	0.266	0.063	4
LotjaGi6g1v0313400_LC	8.50965e-169	2.12137e-164	0.720759	0.435	0.147	4
LotjaGi1g1v0794200	3.95532e-168	9.86022e-164	0.583774	0.543	0.206	4
LotjaGi1g1v0066700	5.68936e-168	1.4183e-163	0.583269	0.435	0.146	4
LotjaGi5g1v0288500	6.68113e-168	1.66554e-163	0.502803	0.645	0.262	4
LotjaGi2g1v0429700	7.02353e-168	1.75089e-163	0.635688	0.536	0.203	4
LotjaGi1g1v0557900	7.50331e-168	1.8705e-163	0.63815	0.457	0.157	4
LotjaGi3g1v0409500	1.4955e-167	3.72813e-163	0.64672	0.487	0.175	4
LotjaGi3g1v0445800	1.60826e-167	4.00924e-163	0.538868	0.767	0.343	4
LotjaGi3g1v0145800	4.2442e-167	1.05804e-162	0.666353	0.448	0.156	4
LotjaGi3g1v0139100	2.6655e-166	6.64483e-162	0.564143	0.831	0.401	4
LotjaGi4g1v0022900	3.42884e-166	8.54776e-162	0.580037	0.602	0.239	4
LotjaGi1g1v0279100	8.08866e-166	2.01642e-161	0.751879	0.264	0.064	4
LotjaGi2g1v0053800	1.84705e-165	4.60452e-161	0.532997	0.579	0.227	4
LotjaGi3g1v0500800	3.23224e-165	8.05765e-161	0.532072	0.577	0.226	4
LotjaGi1g1v0502200	3.62974e-165	9.04857e-161	0.532439	0.601	0.241	4
LotjaGi1g1v0308500	2.01344e-164	5.01931e-160	0.598786	0.577	0.23	4
LotjaGi4g1v0283800	3.65049e-164	9.1003e-160	0.760715	0.272	0.068	4
LotjaGi4g1v0384900	1.41734e-163	3.53329e-159	0.630141	0.392	0.126	4
LotjaGi1g1v0082400	2.20088e-163	5.48658e-159	0.555262	0.5	0.182	4
LotjaGi4g1v0429700	4.37351e-163	1.09027e-158	0.588014	0.559	0.218	4
LotjaGi6g1v0249400_LC	1.00294e-162	2.50024e-158	0.536345	0.513	0.191	4
LotjaGi2g1v0286700	1.20572e-162	3.00573e-158	0.588387	0.723	0.326	4
LotjaGi3g1v0068500	1.69916e-162	4.23583e-158	0.506085	0.735	0.326	4
LotjaGi3g1v0069900_LC	1.97566e-162	4.92513e-158	0.502669	0.66	0.277	4
LotjaGi1g1v0699900	2.78656e-161	6.94662e-157	0.572608	0.903	0.478	4
LotjaGi5g1v0319800	1.10183e-160	2.74675e-156	0.548474	0.579	0.231	4
LotjaGi6g1v0209000	2.99537e-160	7.46717e-156	0.617445	0.428	0.146	4
LotjaGi1g1v0678000	3.713e-159	9.25614e-155	0.624265	0.446	0.157	4
LotjaGi3g1v0070800	4.27046e-159	1.06458e-154	0.582795	0.432	0.148	4
LotjaGi3g1v0081900	1.3092e-158	3.2637e-154	0.546575	0.545	0.211	4
LotjaGi4g1v0319900	2.03265e-158	5.0672e-154	0.597933	0.559	0.222	4
LotjaGi3g1v0512100	5.32149e-158	1.3266e-153	0.592331	0.464	0.165	4
LotjaGi6g1v0040400	1.19446e-156	2.97767e-152	0.545869	0.591	0.238	4
LotjaGi4g1v0252150	1.49336e-156	3.7228e-152	0.575734	0.391	0.128	4
LotjaGi1g1v0698800	1.03424e-155	2.57827e-151	0.603651	0.467	0.171	4
LotjaGi1g1v0127300	1.0454e-155	2.60608e-151	0.508648	0.573	0.227	4
LotjaGi4g1v0076900	4.33935e-155	1.08176e-150	0.504264	0.69	0.303	4
LotjaGi1g1v0018400	5.42492e-155	1.35238e-150	0.537872	0.491	0.182	4
LotjaGi2g1v0162700_LC	1.20256e-154	2.99785e-150	0.575513	0.28	0.074	4
LotjaGi5g1v0106700	1.35118e-154	3.36835e-150	0.580556	0.773	0.359	4
LotjaGi1g1v0594300	3.24973e-154	8.10124e-150	0.645414	0.252	0.062	4
LotjaGi6g1v0355000	5.67744e-154	1.41533e-149	0.536914	0.369	0.114	4
LotjaGi1g1v0630900	3.02964e-153	7.55258e-149	0.585223	0.48	0.178	4
LotjaGi4g1v0223200	5.9072e-153	1.47261e-148	0.621691	0.415	0.142	4
LotjaGi5g1v0179300	1.66984e-152	4.16275e-148	0.511963	0.435	0.152	4
LotjaGi4g1v0057900	6.06477e-152	1.51189e-147	0.569092	0.548	0.219	4
LotjaGi1g1v0304700	6.87989e-152	1.71509e-147	0.654076	0.423	0.149	4
LotjaGi4g1v0350200	1.04774e-151	2.61191e-147	0.570614	0.508	0.195	4
LotjaGi4g1v0407100	2.35459e-151	5.86977e-147	0.543524	0.37	0.118	4
LotjaGi6g1v0096800	6.32877e-151	1.5777e-146	0.583227	0.458	0.169	4
LotjaGi4g1v0357700	2.46713e-149	6.15032e-145	0.557288	0.384	0.127	4
LotjaGi1g1v0464000	3.532e-149	8.80492e-145	0.646324	0.297	0.084	4
LotjaGi6g1v0153900	7.2568e-149	1.80905e-144	0.545003	0.362	0.116	4
LotjaGi4g1v0038200	7.3249e-149	1.82602e-144	0.67739	0.272	0.072	4
LotjaGi6g1v0008800	8.29824e-149	2.06867e-144	0.550101	0.492	0.188	4
LotjaGi3g1v0113700	1.19911e-148	2.98926e-144	0.504455	0.555	0.221	4
LotjaGi2g1v0326500	2.56608e-148	6.39698e-144	0.682363	0.326	0.098	4
LotjaGi1g1v0259200	3.35381e-147	8.36071e-143	0.611852	0.263	0.069	4
LotjaGi4g1v0458900	3.38459e-146	8.43745e-142	0.55926	0.475	0.178	4
LotjaGi3g1v0557600	2.26286e-145	5.64107e-141	0.513147	0.553	0.223	4
LotjaGi2g1v0072200	4.08141e-145	1.01745e-140	0.571263	0.408	0.143	4
LotjaGi6g1v0162200	6.37477e-145	1.58917e-140	0.612246	0.395	0.136	4
LotjaGi5g1v0348100	7.27967e-145	1.81475e-140	0.639027	0.316	0.096	4
LotjaGi2g1v0423300_LC	2.23231e-144	5.56494e-140	0.545545	0.393	0.135	4
LotjaGi1g1v0321400	9.62964e-144	2.40057e-139	0.644561	0.351	0.114	4
LotjaGi1g1v0234500	2.39925e-143	5.98108e-139	0.541399	0.276	0.074	4
LotjaGi3g1v0225600	3.27701e-143	8.16926e-139	0.607315	0.304	0.09	4
LotjaGi2g1v0457500	3.43784e-143	8.5702e-139	0.537877	0.48	0.182	4
LotjaGi1g1v0077000	4.7375e-143	1.18101e-138	0.658211	0.363	0.12	4
LotjaGi4g1v0193700	3.11877e-142	7.77477e-138	0.518235	0.609	0.263	4
LotjaGi3g1v0314100	1.06845e-140	2.66355e-136	0.543757	0.448	0.168	4
LotjaGi4g1v0403300	2.26643e-140	5.64997e-136	0.573188	0.386	0.133	4
LotjaGi2g1v0277800	2.88211e-140	7.18481e-136	0.590702	0.312	0.096	4
LotjaGi1g1v0719700	1.22968e-139	3.06548e-135	0.576586	0.289	0.084	4
LotjaGi5g1v0112400	1.56666e-139	3.90554e-135	0.524346	0.446	0.166	4
LotjaGi3g1v0495500	2.61755e-139	6.5253e-135	0.891077	0.489	0.202	4
LotjaGi4g1v0210400	1.73291e-138	4.31998e-134	0.56556	0.455	0.173	4
LotjaGi1g1v0188600	4.64698e-138	1.15845e-133	0.62883	0.316	0.098	4
LotjaGi5g1v0253600	5.71386e-138	1.42441e-133	0.561693	0.262	0.07	4
LotjaGi1g1v0218800	8.67906e-138	2.1636e-133	0.517431	0.442	0.165	4
LotjaGi1g1v0058600	7.30347e-137	1.82068e-132	0.535959	0.359	0.12	4
LotjaGi6g1v0296500	3.80428e-136	9.48368e-132	0.713145	0.283	0.083	4
LotjaGi4g1v0464600	8.23124e-136	2.05197e-131	0.5999	0.306	0.094	4
LotjaGi6g1v0193100	1.1391e-134	2.83967e-130	0.553642	0.263	0.073	4
LotjaGi4g1v0229500	1.62715e-134	4.05632e-130	0.575416	0.371	0.128	4
LotjaGi1g1v0382900	3.94243e-133	9.82808e-129	0.507618	0.262	0.072	4
LotjaGi1g1v0728800	4.24975e-131	1.05942e-126	0.613456	0.302	0.093	4
LotjaGi5g1v0274800	7.01301e-130	1.74827e-125	0.514665	0.307	0.094	4
LotjaGi3g1v0531800	3.72392e-129	9.28335e-125	0.535864	0.398	0.145	4
LotjaGi3g1v0141500	9.62481e-129	2.39937e-124	0.503835	0.38	0.137	4
LotjaGi6g1v0229800	1.85865e-127	4.63343e-123	0.516924	0.347	0.118	4
LotjaGi1g1v0769700	3.18822e-127	7.94791e-123	0.639884	0.364	0.129	4
LotjaGi6g1v0068500	1.45513e-126	3.6275e-122	0.577767	0.276	0.082	4
LotjaGi5g1v0262500	1.62483e-125	4.05053e-121	0.640834	0.283	0.087	4
LotjaGi5g1v0067000	2.01688e-124	5.02788e-120	0.522965	0.375	0.136	4
LotjaGi3g1v0480900	1.99299e-123	4.96833e-119	0.554023	0.361	0.128	4
LotjaGi5g1v0347800	7.44678e-123	1.85641e-118	0.524023	0.348	0.123	4
LotjaGi1g1v0742700	3.56071e-122	8.87649e-118	0.559058	0.328	0.112	4
LotjaGi2g1v0147400	5.01321e-122	1.24974e-117	0.615651	0.25	0.072	4
LotjaGi3g1v0434000	1.48169e-121	3.69372e-117	0.545129	0.358	0.127	4
LotjaGi6g1v0281600	2.34317e-121	5.84129e-117	0.545286	0.276	0.085	4
LotjaGi2g1v0198500	9.71367e-121	2.42152e-116	0.548945	0.273	0.083	4
LotjaGi1g1v0372500	1.00814e-120	2.51318e-116	0.535378	0.357	0.128	4
LotjaGi4g1v0453500	2.27107e-120	5.66156e-116	0.535607	0.281	0.088	4
LotjaGi1g1v0653800	6.27901e-120	1.56529e-115	0.520342	0.308	0.102	4
LotjaGi3g1v0177000	9.59833e-120	2.39277e-115	0.538256	0.341	0.12	4
LotjaGi5g1v0194100	1.47931e-116	3.68777e-112	0.517176	0.273	0.085	4
LotjaGi3g1v0157000	1.29127e-115	3.219e-111	0.502989	0.326	0.114	4
LotjaGi3g1v0530200_LC	4.42809e-115	1.10388e-110	0.528069	0.251	0.075	4
LotjaGi5g1v0020700_LC	9.2683e-114	2.3105e-109	0.516366	0.295	0.098	4
LotjaGi1g1v0438900	5.8785e-112	1.46545e-107	0.506242	0.289	0.096	4
LotjaGi1g1v0009000	2.71688e-111	6.7729e-107	0.518543	0.29	0.097	4
LotjaGi3g1v0488200	4.37755e-110	1.09128e-105	0.512692	0.301	0.103	4
LotjaGi3g1v0194700	1.06263e-108	2.64903e-104	0.560499	0.28	0.093	4
LotjaGi2g1v0364200	7.80364e-107	1.94537e-102	0.515785	0.315	0.112	4
LotjaGi6g1v0330800	8.88178e-107	2.21414e-102	0.516294	0.274	0.091	4
LotjaGi3g1v0550300	3.5025e-103	8.73138e-99	0.567358	0.262	0.086	4
LotjaGi3g1v0437000	2.09769e-101	5.22933e-97	0.587376	0.309	0.113	4
LotjaGi5g1v0118800	1.58871e-95	3.96048e-91	0.53431	0.256	0.087	4
LotjaGi3g1v0076200	1.32977e-88	3.31498e-84	0.580417	0.255	0.09	4
LotjaGi6g1v0130800	0	0	3.26193	0.73	0.117	5
LotjaGi5g1v0024900	0	0	3.086	0.992	0.455	5
LotjaGi5g1v0024700	0	0	3.06217	0.971	0.346	5
LotjaGi1g1v0517100	0	0	3.04019	0.608	0.068	5
LotjaGi5g1v0046500	0	0	2.91222	0.984	0.349	5
LotjaGi5g1v0216400	0	0	2.90165	0.901	0.26	5
LotjaGi1g1v0576500	0	0	2.62006	0.89	0.252	5
LotjaGi1g1v0175900	0	0	2.58023	0.479	0.059	5
LotjaGi4g1v0234500	0	0	2.54408	0.501	0.057	5
LotjaGi1g1v0245400	0	0	2.46679	0.493	0.091	5
LotjaGi3g1v0027300	0	0	2.45396	0.366	0.047	5
LotjaGi3g1v0251800	0	0	2.42926	0.395	0.052	5
LotjaGi5g1v0275400	0	0	2.35362	0.29	0.032	5
LotjaGi5g1v0251100	0	0	2.33745	0.511	0.09	5
LotjaGi2g1v0213700	0	0	2.28238	0.56	0.119	5
LotjaGi6g1v0152200_LC	0	0	2.23909	0.746	0.201	5
LotjaGi3g1v0011300	0	0	2.23039	0.413	0.066	5
LotjaGi3g1v0501000	0	0	2.21569	0.351	0.048	5
LotjaGi4g1v0116000	0	0	2.21086	0.571	0.11	5
LotjaGi3g1v0015200	0	0	2.16018	0.455	0.072	5
LotjaGi4g1v0320300	0	0	2.11096	0.748	0.259	5
LotjaGi3g1v0158100	0	0	2.08668	0.604	0.146	5
LotjaGi1g1v0397000	0	0	2.08306	0.418	0.098	5
LotjaGi5g1v0224200	0	0	2.05775	0.343	0.053	5
LotjaGi1g1v0705800	0	0	2.04044	0.535	0.129	5
LotjaGi1g1v0613400	0	0	1.96975	0.584	0.116	5
LotjaGi1g1v0499900	0	0	1.93705	0.296	0.045	5
LotjaGi4g1v0030900	0	0	1.91433	0.703	0.251	5
LotjaGi2g1v0231600	0	0	1.9119	0.594	0.167	5
LotjaGi4g1v0016300	0	0	1.8961	0.261	0.033	5
LotjaGi2g1v0257400	0	0	1.89509	0.467	0.107	5
LotjaGi1g1v0508300	0	0	1.79128	0.63	0.173	5
LotjaGiM1v0004400	0	0	1.72594	0.973	0.763	5
LotjaGi1g1v0309300	0	0	1.67005	0.679	0.242	5
LotjaGi5g1v0122700	0	0	1.65361	0.254	0.027	5
LotjaGiM1v0003900	0	0	1.53324	1	0.964	5
LotjaGi1g1v0754800	2.30965e-306	5.75773e-302	1.67173	0.531	0.149	5
LotjaGi2g1v0246900	1.22737e-297	3.05971e-293	1.61929	0.509	0.141	5
LotjaGi3g1v0201500	1.27475e-296	3.17783e-292	1.87085	0.441	0.111	5
LotjaGi2g1v0386800	6.51374e-294	1.62381e-289	1.77423	0.557	0.18	5
LotjaGi3g1v0262100	6.29619e-292	1.56958e-287	1.77166	0.566	0.187	5
LotjaGi6g1v0133100	3.6403e-288	9.07491e-284	1.19376	0.966	0.712	5
LotjaGi2g1v0147200	4.72173e-277	1.17708e-272	1.87527	0.283	0.048	5
LotjaGi6g1v0355800	4.35286e-269	1.08512e-264	1.78456	0.638	0.259	5
LotjaGi3g1v0479300	2.95983e-264	7.37855e-260	1.66468	0.439	0.118	5
LotjaGiM1v0002200	1.90236e-258	4.74239e-254	1.95735	0.252	0.041	5
LotjaGi5g1v0229000	4.79008e-257	1.19412e-252	1.72582	0.321	0.067	5
LotjaGi5g1v0226900	5.8357e-257	1.45478e-252	1.78506	0.284	0.052	5
LotjaGi2g1v0256400	3.63688e-254	9.06638e-250	1.70219	0.485	0.152	5
LotjaGi1g1v0579100	5.49391e-234	1.36958e-229	1.51613	0.408	0.111	5
LotjaGi1g1v0003900	3.48052e-230	8.67659e-226	1.50376	0.511	0.176	5
LotjaGi1g1v0245300	1.09919e-224	2.74018e-220	1.93486	0.333	0.083	5
LotjaGi3g1v0041200	1.53602e-222	3.82915e-218	1.63481	0.292	0.063	5
LotjaGi1g1v0199700	3.65209e-219	9.1043e-215	1.96684	0.297	0.067	5
LotjaGi1g1v0670000	3.39932e-211	8.47417e-207	1.55819	0.382	0.109	5
LotjaGi1g1v0216400_LC	4.59225e-211	1.1448e-206	1.62684	0.287	0.063	5
LotjaGi2g1v0049700	3.23621e-203	8.06754e-199	1.1133	0.712	0.356	5
LotjaGi1g1v0228700	6.32727e-197	1.57732e-192	1.56158	0.335	0.089	5
LotjaGi1g1v0224700	2.2372e-193	5.57712e-189	1.43892	0.533	0.216	5
LotjaGi6g1v0119900	9.13618e-191	2.27756e-186	0.844508	0.934	0.672	5
LotjaGi6g1v0152500	5.06338e-189	1.26225e-184	1.36011	0.411	0.132	5
LotjaGi3g1v0149500	8.54103e-185	2.12919e-180	1.17598	0.66	0.3	5
LotjaGi3g1v0201700	2.88617e-178	7.19493e-174	1.14239	0.614	0.276	5
LotjaGi5g1v0095500	2.5667e-176	6.39852e-172	1.46168	0.312	0.085	5
LotjaGi5g1v0051600	1.60942e-174	4.01213e-170	1.44801	0.373	0.119	5
LotjaGi4g1v0352600	3.43913e-173	8.57342e-169	1.34041	0.522	0.215	5
LotjaGiM1v0004100	5.17114e-169	1.28911e-164	1.33785	0.543	0.239	5
LotjaGi6g1v0189800	6.01942e-169	1.50058e-164	1.04405	0.838	0.569	5
LotjaGi6g1v0128200_LC	5.5536e-167	1.38446e-162	0.849099	0.882	0.61	5
LotjaGi5g1v0178800	3.64059e-160	9.07562e-156	0.670712	0.987	0.824	5
LotjaGi6g1v0119500_LC	8.54165e-157	2.12935e-152	0.718121	0.937	0.696	5
LotjaGiM1v0002300	2.08092e-147	5.18752e-143	1.60608	0.268	0.075	5
LotjaGiM1v0003500	2.77376e-146	6.9147e-142	1.40206	0.353	0.122	5
LotjaGi4g1v0031000	1.68244e-145	4.19414e-141	1.22788	0.327	0.105	5
LotjaGi6g1v0128100_LC	5.70508e-145	1.42222e-140	0.670894	0.963	0.768	5
LotjaGi2g1v0030200_LC	3.47603e-141	8.66539e-137	0.713489	0.877	0.596	5
LotjaGi2g1v0048700_LC	1.16181e-140	2.89628e-136	0.780947	0.762	0.462	5
LotjaGi1g1v0017300	3.23852e-139	8.0733e-135	1.08922	0.39	0.141	5
LotjaGi6g1v0118600	2.79276e-138	6.96207e-134	0.660411	0.934	0.685	5
LotjaGi1g1v0481300	1.21294e-137	3.02373e-133	0.667037	0.908	0.642	5
LotjaGi2g1v0459500_LC	3.78043e-137	9.42424e-133	1.26306	0.327	0.109	5
LotjaGi2g1v0051200	1.29703e-136	3.23336e-132	0.669253	0.814	0.513	5
LotjaGi6g1v0049200	2.02177e-133	5.04006e-129	0.543331	0.995	0.889	5
LotjaGi4g1v0432900_LC	8.60708e-130	2.14566e-125	1.17064	0.615	0.342	5
LotjaGi2g1v0029600_LC	5.2747e-129	1.31493e-124	0.607631	0.81	0.514	5
LotjaGi5g1v0087800	7.48684e-129	1.8664e-124	0.610508	0.936	0.718	5
LotjaGi3g1v0479100	1.6507e-124	4.11504e-120	1.24629	0.281	0.089	5
LotjaGi5g1v0234400	2.90267e-123	7.23608e-119	1.12014	0.376	0.147	5
LotjaGi4g1v0453800	3.83917e-122	9.57065e-118	1.33573	0.266	0.082	5
LotjaGi2g1v0405900	3.64312e-117	9.08193e-113	1.22669	0.389	0.162	5
LotjaGi2g1v0046300_LC	1.6785e-112	4.18434e-108	0.937459	0.353	0.138	5
LotjaGi6g1v0297300	9.73309e-112	2.42636e-107	1.09518	0.341	0.13	5
LotjaGi4g1v0288300	3.58275e-107	8.93145e-103	1.09272	0.475	0.233	5
LotjaGi6g1v0144000	1.18233e-106	2.94743e-102	1.19717	0.297	0.108	5
LotjaGi4g1v0044700	2.95376e-104	7.36343e-100	1.28001	0.254	0.085	5
LotjaGiM1v0002400	1.72046e-101	4.28892e-97	1.18753	0.335	0.138	5
LotjaGiM1v0005000	7.36155e-100	1.83516e-95	1.16724	0.293	0.112	5
LotjaGiM1v0004900	3.82775e-99	9.54219e-95	1.35684	0.255	0.09	5
LotjaGi1g1v0084800	3.78437e-98	9.43405e-94	1.07061	0.264	0.093	5
LotjaGi6g1v0055300	7.55786e-97	1.8841e-92	1.17115	0.465	0.24	5
LotjaGi1g1v0325800	5.51648e-96	1.3752e-91	1.12803	0.275	0.1	5
LotjaGi2g1v0033100_LC	5.56132e-96	1.38638e-91	0.641249	0.615	0.359	5
LotjaGi2g1v0051500_LC	4.02891e-91	1.00437e-86	0.523479	0.739	0.482	5
LotjaGi2g1v0042100	1.26957e-87	3.16492e-83	0.568833	0.604	0.35	5
LotjaGiM1v0000600	4.92734e-85	1.22834e-80	1.05009	0.407	0.204	5
LotjaGi2g1v0343300	2.08931e-84	5.20845e-80	1.08673	0.351	0.163	5
LotjaGiM1v0006600	3.50995e-77	8.74995e-73	1.00086	0.33	0.153	5
LotjaGi2g1v0049100	3.86473e-77	9.63439e-73	0.718066	0.479	0.271	5
LotjaGi4g1v0207900	8.31534e-77	2.07293e-72	0.768272	0.254	0.096	5
LotjaGi6g1v0119100	2.71862e-76	6.77726e-72	0.5548	0.576	0.347	5
LotjaGi3g1v0185200	1.56556e-73	3.90278e-69	0.892353	0.323	0.147	5
LotjaGi3g1v0312900	7.47268e-72	1.86286e-67	0.787848	0.477	0.258	5
LotjaGi1g1v0029100	3.29548e-69	8.21531e-65	0.948665	0.302	0.138	5
LotjaGi2g1v0206800	2.80223e-63	6.98569e-59	1.01649	0.328	0.166	5
LotjaGi4g1v0299500	1.73608e-62	4.32788e-58	0.920115	0.41	0.231	5
LotjaGi6g1v0129100	6.98241e-59	1.74064e-54	0.519825	0.284	0.13	5
LotjaGi5g1v0276500	5.48575e-58	1.36754e-53	0.818883	0.321	0.163	5
LotjaGi6g1v0040800	2.86969e-56	7.15386e-52	0.828567	0.341	0.178	5
LotjaGiM1v0005300	1.4012e-52	3.49306e-48	0.723483	0.41	0.241	5
LotjaGi2g1v0187400	3.62101e-51	9.02682e-47	0.815501	0.278	0.137	5
LotjaGiM1v0005700	6.79732e-49	1.69451e-44	0.884077	0.284	0.148	5
LotjaGi5g1v0213200	3.11787e-46	7.77253e-42	0.75042	0.28	0.143	5
LotjaGi6g1v0329800	1.0684e-43	2.66341e-39	0.939344	0.283	0.151	5
LotjaGiC1v0006800	3.28877e-42	8.19858e-38	0.909521	0.311	0.18	5
LotjaGi1g1v0690900	4.5029e-42	1.12253e-37	0.805517	0.309	0.176	5
LotjaGi4g1v0075700	6.77524e-41	1.689e-36	0.763709	0.314	0.18	5
LotjaGi2g1v0027600	1.19216e-40	2.97194e-36	0.513165	0.317	0.182	5
LotjaGi4g1v0033200	3.57377e-40	8.90905e-36	0.545	0.313	0.172	5
LotjaGi6g1v0300700	4.98681e-36	1.24316e-31	0.719084	0.327	0.201	5
LotjaGi5g1v0253300	5.15335e-36	1.28468e-31	0.518194	0.388	0.244	5
LotjaGi4g1v0096200	8.25344e-36	2.0575e-31	0.544046	0.332	0.198	5
LotjaGi4g1v0322200	3.17477e-31	7.91438e-27	0.549942	0.293	0.177	5
LotjaGi1g1v0574600	4.85675e-31	1.21074e-26	0.712067	0.251	0.144	5
LotjaGi1g1v0365200	5.16086e-16	1.28655e-11	0.502788	0.273	0.192	5
LotjaGi4g1v0366700_LC	1.86231e-10	4.64255e-06	0.54315	0.293	0.23	5
LotjaGi5g1v0024700	1.70194e-273	4.24278e-269	1.15467	0.835	0.361	6
LotjaGi5g1v0024900	6.91467e-261	1.72376e-256	1.08041	0.911	0.465	6
LotjaGi5g1v0216400	2.71846e-237	6.77685e-233	1.1688	0.714	0.279	6
LotjaGi6g1v0049400_LC	1.08496e-229	2.70469e-225	0.82174	0.997	0.97	6
LotjaGi5g1v0046500	1.19506e-188	2.97915e-184	1.02838	0.762	0.371	6
LotjaGiM1v0003900	5.49914e-181	1.37088e-176	0.734194	0.999	0.964	6
LotjaGi6g1v0119300_LC	1.34009e-179	3.34071e-175	0.807063	0.974	0.892	6
LotjaGi5g1v0087500_LC	7.22463e-172	1.80103e-167	0.726398	0.981	0.938	6
LotjaGi3g1v0268000	1.55798e-165	3.88388e-161	0.742683	0.998	0.975	6
LotjaGi6g1v0121900_LC	2.1283e-165	5.30563e-161	0.704631	0.977	0.928	6
LotjaGiM1v0004400	1.47659e-163	3.68099e-159	0.737787	0.954	0.766	6
LotjaGi2g1v0049200_LC	1.84085e-142	4.58905e-138	0.690786	0.935	0.814	6
LotjaGi2g1v0046400_LC	6.33202e-141	1.57851e-136	0.700807	0.937	0.844	6
LotjaGi1g1v0143000	3.45726e-135	8.61859e-131	0.592087	0.962	0.896	6
LotjaGi4g1v0036200	1.58967e-128	3.96288e-124	0.678793	0.918	0.796	6
LotjaGi1g1v0613400	1.16723e-119	2.90979e-115	1.3141	0.368	0.137	6
LotjaGi3g1v0165400_LC	3.97238e-105	9.90274e-101	0.585141	0.985	0.959	6
LotjaGi6g1v0049200	1.62589e-94	4.05319e-90	0.60165	0.948	0.893	6
LotjaGi3g1v0268300_LC	2.81869e-91	7.02671e-87	0.721109	0.846	0.73	6
LotjaGi2g1v0042800_LC	9.03654e-90	2.25272e-85	0.711374	0.753	0.574	6
LotjaGi6g1v0130800	3.20399e-89	7.98723e-85	1.03605	0.361	0.15	6
LotjaGi2g1v0030200_LC	8.74255e-88	2.17943e-83	0.700098	0.767	0.607	6
LotjaGi2g1v0028800	2.62677e-80	6.54828e-76	0.704392	0.722	0.569	6
LotjaGi4g1v0116000	1.22122e-78	3.04437e-74	1.07979	0.317	0.133	6
LotjaGi6g1v0120200_LC	4.52918e-77	1.12908e-72	0.529521	0.853	0.752	6
LotjaGi5g1v0178800	1.45537e-76	3.62808e-72	0.591975	0.902	0.831	6
LotjaGi3g1v0312900	1.28443e-72	3.20195e-68	0.926995	0.475	0.259	6
LotjaGi6g1v0128200_LC	1.84832e-67	4.60767e-63	0.639754	0.751	0.622	6
LotjaGi4g1v0013200_LC	2.22565e-66	5.54832e-62	0.575707	0.791	0.702	6
LotjaGi2g1v0044700_LC	5.78079e-64	1.44109e-59	0.602323	0.739	0.608	6
LotjaGi2g1v0032700_LC	3.46537e-63	8.63881e-59	0.650535	0.725	0.6	6
LotjaGi6g1v0133100	1.32355e-61	3.29947e-57	0.601853	0.81	0.726	6
LotjaGi1g1v0481300	1.84988e-61	4.61155e-57	0.604906	0.757	0.656	6
LotjaGi1g1v0576500	3.16366e-58	7.88668e-54	0.803551	0.475	0.289	6
LotjaGi3g1v0165200_LC	1.16471e-57	2.90351e-53	0.733636	0.516	0.335	6
LotjaGi6g1v0118600	1.34808e-57	3.36062e-53	0.582786	0.785	0.698	6
LotjaGi5g1v0251100	1.45411e-55	3.62494e-51	1.13898	0.252	0.113	6
LotjaGi1g1v0754800	2.58175e-55	6.43603e-51	0.905318	0.33	0.167	6
LotjaGi4g1v0012900	1.3423e-54	3.34621e-50	0.709663	0.472	0.298	6
LotjaGi6g1v0119500_LC	2.89792e-54	7.22422e-50	0.640771	0.789	0.709	6
LotjaGi2g1v0045600_LC	1.40289e-53	3.49726e-49	0.57714	0.709	0.609	6
LotjaGi4g1v0013000_LC	4.60338e-53	1.14758e-48	0.559072	0.728	0.64	6
LotjaGi2g1v0027200_LC	7.44195e-52	1.8552e-47	0.642785	0.735	0.661	6
LotjaGi5g1v0087800	1.98865e-50	4.9575e-46	0.577352	0.792	0.731	6
LotjaGi1g1v0686200_LC	2.34635e-50	5.84922e-46	0.622655	0.632	0.518	6
LotjaGi2g1v0052600_LC	3.1486e-50	7.84915e-46	0.535986	0.765	0.692	6
LotjaGi2g1v0030400_LC	1.41223e-49	3.52054e-45	0.621366	0.735	0.667	6
LotjaGi6g1v0128100_LC	2.08887e-49	5.20735e-45	0.547757	0.835	0.779	6
LotjaGi1g1v0508300	5.65301e-47	1.40924e-42	0.894718	0.35	0.198	6
LotjaGi1g1v0309300	1.23391e-45	3.07601e-41	0.722678	0.431	0.264	6
LotjaGi2g1v0028200	1.9795e-45	4.9347e-41	0.740339	0.393	0.243	6
LotjaGi4g1v0320300	1.00332e-43	2.50117e-39	0.782713	0.436	0.286	6
LotjaGi4g1v0024800	7.31689e-43	1.82403e-38	0.726076	0.355	0.211	6
LotjaGi4g1v0381200_LC	3.11651e-41	7.76914e-37	0.757666	0.502	0.353	6
LotjaGi2g1v0213700	1.33059e-39	3.31702e-35	0.987233	0.267	0.144	6
LotjaGi6g1v0119900	8.76019e-39	2.18383e-34	0.61777	0.733	0.689	6
LotjaGi3g1v0158100	9.54187e-38	2.37869e-33	0.925443	0.302	0.172	6
LotjaGi2g1v0246900	1.04404e-37	2.60269e-33	0.974739	0.283	0.161	6
LotjaGi2g1v0042100	2.37324e-36	5.91626e-32	0.59841	0.49	0.36	6
LotjaGi4g1v0026300	4.31876e-36	1.07662e-31	0.9367	0.285	0.164	6
LotjaGi6g1v0333900	8.31113e-36	2.07188e-31	0.580074	0.37	0.236	6
LotjaGi3g1v0268200_LC	2.33307e-35	5.81611e-31	0.559231	0.443	0.31	6
LotjaGi3g1v0149500	4.91584e-34	1.22547e-29	0.618894	0.459	0.318	6
LotjaGi6g1v0189800	5.61778e-34	1.40046e-29	0.686714	0.668	0.584	6
LotjaGi1g1v0613100	3.83924e-33	9.57084e-29	0.549214	0.309	0.179	6
LotjaGi2g1v0048700_LC	1.74591e-32	4.35238e-28	0.663635	0.56	0.479	6
LotjaGi2g1v0044000_LC	1.84292e-32	4.59422e-28	0.612156	0.517	0.42	6
LotjaGi1g1v0017300	5.09787e-32	1.27085e-27	1.00053	0.262	0.153	6
LotjaGi2g1v0043400_LC	2.95161e-31	7.35806e-27	0.536081	0.612	0.542	6
LotjaGi2g1v0051500_LC	1.09035e-30	2.71812e-26	0.55179	0.577	0.496	6
LotjaGi4g1v0030900	6.10003e-29	1.52068e-24	0.74507	0.397	0.278	6
LotjaGi2g1v0030100	1.3777e-26	3.43447e-22	0.600719	0.449	0.361	6
LotjaGi2g1v0051200	1.21572e-25	3.03067e-21	0.54485	0.591	0.532	6
LotjaGi2g1v0231600	2.6124e-25	6.51246e-21	0.730563	0.298	0.193	6
LotjaGi2g1v0033100_LC	8.43825e-25	2.10357e-20	0.594005	0.46	0.373	6
LotjaGi3g1v0201700	1.31375e-24	3.27504e-20	0.69962	0.403	0.295	6
LotjaGi2g1v0049700	1.18768e-23	2.96076e-19	0.597433	0.461	0.378	6
LotjaGi6g1v0028000_LC	1.35246e-23	3.37154e-19	0.538888	0.461	0.349	6
LotjaGi6g1v0128900_LC	9.0322e-23	2.25164e-18	0.58302	0.358	0.264	6
LotjaGi2g1v0050800_LC	7.39325e-22	1.84306e-17	0.586665	0.476	0.404	6
LotjaGi2g1v0029600_LC	1.30067e-21	3.24243e-17	0.539714	0.576	0.535	6
LotjaGi6g1v0128400_LC	2.89273e-21	7.21128e-17	0.546879	0.453	0.377	6
LotjaGi3g1v0262100	1.45006e-20	3.61486e-16	0.828814	0.297	0.211	6
LotjaGi4g1v0352600	5.92275e-18	1.47648e-13	0.676771	0.318	0.233	6
LotjaGi2g1v0040900_LC	6.02075e-18	1.50091e-13	0.562365	0.266	0.185	6
LotjaGi6g1v0119100	7.2181e-15	1.7994e-10	0.538271	0.416	0.361	6
LotjaGi2g1v0032300_LC	8.93861e-14	2.22831e-09	0.521465	0.284	0.216	6
LotjaGi1g1v0003900	1.44511e-10	3.60251e-06	0.578042	0.257	0.198	6
LotjaGi1g1v0424400	7.02808e-09	0.000175203	0.587785	0.336	0.297	6
LotjaGi1g1v0006100_LC	0	0	2.83218	0.372	0.056	7
LotjaGi5g1v0184800	0	0	2.65689	0.73	0.203	7
LotjaGi1g1v0180800	0	0	2.40333	0.712	0.21	7
LotjaGi4g1v0349300	0	0	2.31442	0.437	0.096	7
LotjaGi4g1v0210200	0	0	2.27185	0.478	0.063	7
LotjaGi5g1v0269800_LC	0	0	1.51343	0.963	0.722	7
LotjaGi3g1v0505900	3.68058e-278	9.17531e-274	1.66651	0.732	0.305	7
LotjaGi3g1v0149500	1.0789e-214	2.68959e-210	1.3898	0.694	0.301	7
LotjaGi4g1v0026300	6.15783e-180	1.53508e-175	1.42618	0.451	0.152	7
LotjaGi5g1v0213200	5.11433e-178	1.27495e-173	1.46196	0.419	0.134	7
LotjaGi1g1v0443800	2.52414e-165	6.29244e-161	1.4525	0.388	0.125	7
LotjaGi1g1v0594900	4.00759e-165	9.99052e-161	1.52088	0.434	0.152	7
LotjaGi2g1v0361900	4.85437e-151	1.21015e-146	1.21184	0.273	0.069	7
LotjaGi2g1v0187400	7.42058e-145	1.84988e-140	1.17423	0.384	0.13	7
LotjaGi6g1v0297300	7.02466e-136	1.75118e-131	1.22742	0.376	0.13	7
LotjaGi1g1v0523800	1.64229e-131	4.09406e-127	1.40206	0.529	0.252	7
LotjaGi3g1v0064600	1.93442e-122	4.82231e-118	1.31593	0.381	0.145	7
LotjaGi4g1v0352600	1.73597e-115	4.3276e-111	0.967847	0.496	0.22	7
LotjaGi1g1v0348000	1.09869e-114	2.73893e-110	0.901784	0.461	0.196	7
LotjaGi1g1v0168700	4.27772e-114	1.06639e-109	1.34718	0.295	0.096	7
LotjaGi6g1v0286800_LC	6.85835e-109	1.70972e-104	1.0024	0.57	0.291	7
LotjaGi6g1v0028000_LC	4.60389e-107	1.1477e-102	1.1081	0.611	0.338	7
LotjaGiM1v0003900	3.07595e-103	7.66803e-99	0.542892	0.998	0.964	7
LotjaGi4g1v0207900	2.39459e-97	5.96948e-93	1.15267	0.28	0.095	7
LotjaGi3g1v0268000	3.2103e-88	8.00296e-84	0.522035	1	0.975	7
LotjaGi1g1v0048000	6.15925e-86	1.53544e-81	1.08462	0.284	0.108	7
LotjaGi6g1v0133100	8.6816e-84	2.16424e-79	0.663178	0.908	0.719	7
LotjaGi4g1v0432900_LC	2.94243e-79	7.33519e-75	0.851189	0.569	0.348	7
LotjaGiM1v0005300	6.34521e-78	1.5818e-73	0.812688	0.461	0.239	7
LotjaGi6g1v0118600	2.83715e-76	7.07273e-72	0.612645	0.889	0.691	7
LotjaGi2g1v0225900	1.43707e-71	3.58248e-67	0.865514	0.363	0.171	7
LotjaGi2g1v0028800	5.98167e-70	1.49117e-65	0.543535	0.785	0.565	7
LotjaGi6g1v0049200	1.94904e-67	4.85877e-63	0.507194	0.982	0.891	7
LotjaGi2g1v0265100	2.01303e-65	5.01828e-61	0.8377	0.381	0.194	7
LotjaGi1g1v0481300	3.4102e-65	8.5013e-61	0.521085	0.851	0.649	7
LotjaGiM1v0004100	2.03492e-63	5.07284e-59	0.618273	0.455	0.249	7
LotjaGi6g1v0128100_LC	2.33809e-63	5.82862e-59	0.550295	0.929	0.772	7
LotjaGi3g1v0360700	2.09133e-62	5.21347e-58	0.92313	0.286	0.127	7
LotjaGi2g1v0049700	5.10418e-62	1.27242e-57	0.650028	0.585	0.369	7
LotjaGi5g1v0178800	4.57463e-61	1.14041e-56	0.517457	0.958	0.827	7
LotjaGi3g1v0158100	6.55974e-58	1.63528e-53	0.543029	0.353	0.169	7
LotjaGi1g1v0058300	2.84567e-56	7.09398e-52	0.790176	0.421	0.238	7
LotjaGi6g1v0220900	4.27129e-54	1.06479e-49	0.659209	0.379	0.204	7
LotjaGi2g1v0048700_LC	1.18933e-53	2.96487e-49	0.583619	0.674	0.471	7
LotjaGi2g1v0051500_LC	1.43419e-53	3.57528e-49	0.54138	0.687	0.488	7
LotjaGi4g1v0096200	6.65764e-53	1.65968e-48	0.603171	0.372	0.197	7
LotjaGi6g1v0119500_LC	4.61546e-52	1.15059e-47	0.566178	0.869	0.703	7
LotjaGi6g1v0207800	6.17499e-52	1.53936e-47	0.748852	0.409	0.238	7
LotjaGi5g1v0087800	8.52073e-52	2.12413e-47	0.553283	0.879	0.724	7
LotjaGi2g1v0405900	1.83479e-50	4.57394e-46	0.74149	0.329	0.168	7
LotjaGi1g1v0224700	4.71692e-50	1.17588e-45	0.561733	0.413	0.228	7
LotjaGi6g1v0119900	4.81854e-50	1.20121e-45	0.601401	0.847	0.681	7
LotjaGi2g1v0027200_LC	1.44243e-48	3.59582e-44	0.503685	0.825	0.655	7
LotjaGi2g1v0257400	1.88564e-46	4.70071e-42	0.560242	0.269	0.125	7
LotjaGi2g1v0051200	2.83103e-46	7.05748e-42	0.505541	0.702	0.524	7
LotjaGi6g1v0119100	3.70884e-44	9.24578e-40	0.555616	0.532	0.352	7
LotjaGi1g1v0726200	4.88656e-44	1.21817e-39	0.6616	0.257	0.124	7
LotjaGi2g1v0033100_LC	2.02415e-43	5.04601e-39	0.531135	0.545	0.367	7
LotjaGi2g1v0030400_LC	1.57012e-42	3.91414e-38	0.500043	0.821	0.661	7
LotjaGi6g1v0300700	3.29513e-41	8.21444e-37	0.609275	0.353	0.201	7
LotjaGi6g1v0089600	2.54791e-38	6.35169e-34	0.539408	0.277	0.145	7
LotjaGiM1v0002400	1.18821e-34	2.96209e-30	0.553036	0.268	0.145	7
LotjaGi6g1v0130800	1.23008e-33	3.06645e-29	0.643444	0.289	0.156	7
LotjaGi5g1v0269700	0	0	2.92296	0.729	0.125	8
LotjaGi1g1v0539200	0	0	2.22897	0.965	0.35	8
LotjaGi3g1v0218300	0	0	2.0858	0.713	0.127	8
LotjaGi3g1v0312800	0	0	1.84454	0.638	0.122	8
LotjaGi4g1v0288300	0	0	1.80511	0.699	0.223	8
LotjaGi3g1v0086300_LC	0	0	1.77694	0.356	0.034	8
LotjaGi2g1v0247000	0	0	1.77459	0.45	0.051	8
LotjaGi6g1v0096900	0	0	1.75531	0.489	0.077	8
LotjaGi4g1v0061400	0	0	1.65011	0.96	0.433	8
LotjaGi2g1v0126500	0	0	1.62521	0.45	0.069	8
LotjaGi6g1v0193500	0	0	1.57495	0.307	0.021	8
LotjaGi1g1v0734300	0	0	1.56975	0.277	0.015	8
LotjaGi1g1v0698500	0	0	1.51169	0.809	0.283	8
LotjaGi5g1v0106700	0	0	1.47572	0.908	0.359	8
LotjaGi4g1v0077400	0	0	1.41434	0.62	0.137	8
LotjaGi3g1v0175200	0	0	1.36426	0.31	0.037	8
LotjaGi2g1v0190800	0	0	1.30756	0.658	0.188	8
LotjaGi3g1v0447100	0	0	1.2787	0.404	0.07	8
LotjaGi2g1v0426500	0	0	1.27356	0.531	0.121	8
LotjaGi3g1v0062800	0	0	1.25607	0.749	0.228	8
LotjaGi1g1v0769400	4.43227e-305	1.10492e-300	1.27377	0.478	0.103	8
LotjaGi4g1v0333400	5.83556e-304	1.45475e-299	1.25508	0.925	0.403	8
LotjaGi3g1v0281100	3.42003e-301	8.5258e-297	1.38251	0.723	0.229	8
LotjaGi5g1v0211600_LC	1.14165e-298	2.84601e-294	1.36791	0.647	0.187	8
LotjaGi1g1v0512200	2.36533e-289	5.89654e-285	1.26648	0.806	0.292	8
LotjaGi6g1v0043000	6.14965e-277	1.53305e-272	1.2411	0.273	0.037	8
LotjaGi5g1v0054800	1.09478e-272	2.72919e-268	1.04145	0.643	0.188	8
LotjaGi2g1v0147400	2.34632e-270	5.84914e-266	1.20944	0.366	0.069	8
LotjaGi1g1v0608900	5.61742e-268	1.40037e-263	1.05803	0.276	0.039	8
LotjaGi6g1v0266650	1.44427e-266	3.60042e-262	1.26779	0.405	0.083	8
LotjaGi5g1v0069100	1.04598e-265	2.60753e-261	1.15819	0.666	0.208	8
LotjaGi4g1v0407000	8.37897e-263	2.08879e-258	1.17164	0.652	0.199	8
LotjaGi3g1v0290800	2.31671e-261	5.77532e-257	1.22803	0.732	0.251	8
LotjaGi2g1v0003400	7.57e-259	1.88712e-254	1.23478	0.393	0.082	8
LotjaGi3g1v0169600	2.3152e-257	5.77157e-253	1.24663	0.768	0.285	8
LotjaGi4g1v0064100	3.75308e-257	9.35606e-253	1.15671	0.703	0.231	8
LotjaGi2g1v0366700	1.49225e-255	3.72003e-251	1.32307	0.628	0.2	8
LotjaGi4g1v0164600	4.23442e-255	1.0556e-250	1.13637	0.517	0.136	8
LotjaGi1g1v0594200	5.1287e-255	1.27853e-250	1.22679	0.807	0.318	8
LotjaGi5g1v0085100	1.76958e-253	4.41138e-249	1.02131	0.861	0.332	8
LotjaGi4g1v0343900	3.53641e-251	8.81593e-247	1.15708	0.375	0.076	8
LotjaGi2g1v0370400	6.73353e-250	1.6786e-245	1.21617	0.632	0.199	8
LotjaGi4g1v0158100	5.29805e-245	1.32075e-240	1.1285	0.651	0.215	8
LotjaGi5g1v0319800	3.02396e-244	7.53842e-240	1.26532	0.666	0.232	8
LotjaGi3g1v0367900	1.03869e-243	2.58936e-239	1.1497	0.746	0.272	8
LotjaGi3g1v0031300_LC	2.12232e-240	5.29073e-236	1.07439	0.766	0.286	8
LotjaGi4g1v0296200	7.97512e-239	1.98812e-234	1.10124	0.433	0.104	8
LotjaGi1g1v0653000	2.65005e-237	6.6063e-233	1.08669	0.736	0.272	8
LotjaGi6g1v0224300	5.05577e-236	1.26035e-231	1.18319	0.862	0.398	8
LotjaGi3g1v0197600	1.44793e-233	3.60955e-229	1.02109	0.707	0.249	8
LotjaGi5g1v0083600	5.12861e-233	1.27851e-228	1.0941	0.456	0.114	8
LotjaGi1g1v0095000	6.95938e-233	1.7349e-228	1.12471	0.362	0.076	8
LotjaGi1g1v0499700	7.11373e-233	1.77338e-228	1.16192	0.33	0.063	8
LotjaGi5g1v0153700	3.35137e-230	8.35463e-226	1.05496	0.881	0.392	8
LotjaGi2g1v0324700	4.44436e-230	1.10793e-225	1.05633	0.785	0.314	8
LotjaGi6g1v0040400	1.87812e-227	4.68196e-223	1.04874	0.681	0.24	8
LotjaGi3g1v0172700	2.73412e-227	6.81588e-223	1.08415	0.642	0.219	8
LotjaGi1g1v0705000	5.04685e-226	1.25813e-221	1.02332	0.815	0.338	8
LotjaGi6g1v0243000	6.00023e-226	1.4958e-221	1.06568	0.79	0.318	8
LotjaGi5g1v0323600_LC	1.55881e-224	3.88596e-220	1.03555	0.907	0.439	8
LotjaGi1g1v0738200	1.94022e-224	4.83677e-220	1.08462	0.35	0.073	8
LotjaGi1g1v0748500	3.88252e-223	9.67874e-219	1.21577	0.489	0.134	8
LotjaGi5g1v0189600	4.74035e-223	1.18172e-218	1.00246	0.517	0.143	8
LotjaGi4g1v0300700	2.11728e-220	5.27816e-216	1.08478	0.912	0.463	8
LotjaGi4g1v0429700	3.63794e-220	9.06902e-216	0.976646	0.645	0.22	8
LotjaGi1g1v0743600	8.87402e-220	2.2122e-215	0.972033	0.824	0.347	8
LotjaGi4g1v0202900_LC	6.51092e-219	1.62311e-214	1.0043	0.879	0.407	8
LotjaGi4g1v0419200	1.84147e-217	4.59059e-213	0.963829	0.864	0.384	8
LotjaGi6g1v0308100	3.77606e-217	9.41335e-213	0.932236	0.785	0.313	8
LotjaGi5g1v0311300	1.48522e-216	3.70251e-212	0.965631	0.762	0.301	8
LotjaGi1g1v0074400	1.88023e-215	4.68723e-211	0.973533	0.895	0.419	8
LotjaGi5g1v0250300	2.76226e-215	6.88603e-211	1.05816	0.658	0.238	8
LotjaGi4g1v0462200	3.02973e-215	7.55281e-211	0.942275	0.793	0.327	8
LotjaGi1g1v0092300	7.22226e-215	1.80044e-210	1.11509	0.43	0.11	8
LotjaGi3g1v0538100	2.42352e-214	6.0416e-210	1.20907	0.35	0.076	8
LotjaGi1g1v0074300	1.36493e-213	3.40263e-209	0.927864	0.791	0.313	8
LotjaGi5g1v0290300	7.99997e-213	1.99431e-208	0.998731	0.623	0.214	8
LotjaGi5g1v0073200	1.80684e-211	4.50428e-207	0.917753	0.798	0.326	8
LotjaGi3g1v0511600	1.44847e-210	3.6109e-206	0.986781	0.615	0.208	8
LotjaGi2g1v0364900	1.51688e-210	3.78143e-206	0.953673	0.92	0.467	8
LotjaGi1g1v0732900	3.32241e-210	8.28244e-206	0.997038	0.488	0.138	8
LotjaGi3g1v0234200	3.56836e-210	8.89557e-206	1.04149	0.573	0.186	8
LotjaGi3g1v0476100_LC	1.25414e-209	3.12644e-205	1.00741	0.378	0.089	8
LotjaGi5g1v0075100	3.22602e-209	8.04214e-205	0.962735	0.706	0.266	8
LotjaGi5g1v0225500	1.3981e-208	3.48531e-204	0.896168	0.854	0.373	8
LotjaGi5g1v0189400	2.29251e-208	5.71499e-204	0.968276	0.803	0.342	8
LotjaGi4g1v0335300_LC	2.68308e-208	6.68866e-204	0.954146	0.805	0.333	8
LotjaGi4g1v0392800_LC	5.48625e-208	1.36767e-203	0.935856	0.722	0.281	8
LotjaGi1g1v0218000	6.68201e-207	1.66576e-202	0.948552	0.757	0.308	8
LotjaGi4g1v0062000	8.14106e-207	2.02949e-202	0.957226	0.26	0.045	8
LotjaGi4g1v0449200_LC	6.45169e-206	1.60834e-201	0.968381	0.735	0.288	8
LotjaGi6g1v0337500	2.53541e-204	6.32052e-200	0.909701	0.773	0.315	8
LotjaGi3g1v0277700	2.7274e-204	6.79913e-200	1.13592	0.603	0.21	8
LotjaGi1g1v0007500	1.04794e-203	2.6124e-199	0.934409	0.836	0.37	8
LotjaGi3g1v0277600	1.08805e-203	2.71239e-199	1.13947	0.449	0.124	8
LotjaGi2g1v0370600	1.33489e-203	3.32775e-199	1.00769	0.568	0.185	8
LotjaGi1g1v0780600	3.92511e-202	9.78491e-198	0.971836	0.597	0.204	8
LotjaGi1g1v0635900	2.04226e-201	5.09115e-197	1.02432	0.698	0.276	8
LotjaGi1g1v0796600	4.54553e-201	1.13316e-196	0.950236	0.752	0.306	8
LotjaGi3g1v0004600	5.55e-200	1.38356e-195	0.889795	0.796	0.333	8
LotjaGi5g1v0101900	1.45725e-199	3.63278e-195	0.959797	0.742	0.3	8
LotjaGi1g1v0295700	2.91516e-199	7.26719e-195	0.907405	0.74	0.293	8
LotjaGi2g1v0321700	3.27612e-199	8.16705e-195	0.958407	0.774	0.328	8
LotjaGi6g1v0268300	4.30659e-199	1.07359e-194	0.91185	0.574	0.188	8
LotjaGi1g1v0659300	4.74958e-198	1.18402e-193	0.958082	0.621	0.221	8
LotjaGi1g1v0724100	1.35504e-196	3.37797e-192	1.00625	0.628	0.226	8
LotjaGi2g1v0205700	2.03227e-196	5.06625e-192	0.882003	0.768	0.315	8
LotjaGi2g1v0382300	1.96497e-195	4.89849e-191	0.918793	0.746	0.301	8
LotjaGi4g1v0249100	2.70111e-195	6.73361e-191	0.881344	0.718	0.284	8
LotjaGi1g1v0693700	3.20209e-195	7.98248e-191	0.920428	0.553	0.181	8
LotjaGi3g1v0107200	3.77684e-195	9.41528e-191	0.904011	0.736	0.3	8
LotjaGi3g1v0017600	1.33704e-193	3.33311e-189	0.968052	0.623	0.224	8
LotjaGi1g1v0767700	1.93191e-192	4.81605e-188	0.927098	0.656	0.246	8
LotjaGi5g1v0339900	4.48354e-192	1.1177e-187	0.909392	0.266	0.05	8
LotjaGi1g1v0018400	5.60044e-192	1.39613e-187	0.937037	0.556	0.184	8
LotjaGi3g1v0277900	9.9591e-192	2.4827e-187	1.14301	0.461	0.137	8
LotjaGi6g1v0211200	1.59566e-191	3.97783e-187	0.889983	0.896	0.432	8
LotjaGi6g1v0234100	1.01681e-190	2.5348e-186	0.930981	0.693	0.268	8
LotjaGi5g1v0248200	3.87984e-190	9.67204e-186	0.906559	0.769	0.327	8
LotjaGi5g1v0032500	5.78461e-190	1.44205e-185	0.904194	0.717	0.281	8
LotjaGi3g1v0233900	1.47802e-189	3.68455e-185	0.99018	0.562	0.191	8
LotjaGi3g1v0528100	1.07595e-188	2.68225e-184	0.908848	0.601	0.213	8
LotjaGi6g1v0355300	6.25903e-188	1.56031e-183	0.88407	0.721	0.289	8
LotjaGi1g1v0301500	1.26457e-187	3.15246e-183	0.880626	0.712	0.284	8
LotjaGi4g1v0383400	4.72655e-186	1.17828e-181	0.889459	0.75	0.314	8
LotjaGi3g1v0222400	4.54912e-185	1.13405e-180	0.840753	0.699	0.271	8
LotjaGi1g1v0769500	6.18015e-185	1.54065e-180	0.930489	0.339	0.08	8
LotjaGi4g1v0076600	8.65372e-185	2.15729e-180	0.954856	0.561	0.193	8
LotjaGi1g1v0293700	1.68395e-184	4.19793e-180	0.857051	0.759	0.319	8
LotjaGi4g1v0210400	4.15765e-184	1.03646e-179	0.95378	0.527	0.174	8
LotjaGi1g1v0412500	5.09211e-184	1.26941e-179	0.925964	0.871	0.423	8
LotjaGi5g1v0277100	5.33397e-184	1.32971e-179	0.847941	0.968	0.571	8
LotjaGi5g1v0078100	1.35135e-183	3.36879e-179	0.892893	0.607	0.217	8
LotjaGi5g1v0173900	1.4741e-183	3.67479e-179	0.978459	0.405	0.11	8
LotjaGi1g1v0776300	2.08645e-183	5.20131e-179	0.965927	0.562	0.192	8
LotjaGi1g1v0410700_LC	2.30297e-183	5.74108e-179	0.976921	0.513	0.165	8
LotjaGi2g1v0368700	4.88232e-183	1.21711e-178	0.83975	0.62	0.225	8
LotjaGi2g1v0436000	2.30548e-182	5.74732e-178	0.892978	0.663	0.256	8
LotjaGi4g1v0364800	2.66229e-182	6.63682e-178	0.862888	0.67	0.254	8
LotjaGi3g1v0130900	3.23546e-182	8.06569e-178	0.901852	0.673	0.267	8
LotjaGi1g1v0765700	3.25339e-182	8.11037e-178	0.826112	0.707	0.282	8
LotjaGi5g1v0340500	6.04734e-182	1.50754e-177	0.997967	0.327	0.076	8
LotjaGi4g1v0300900	7.09296e-182	1.7682e-177	1.06061	0.501	0.161	8
LotjaGi3g1v0005100	9.76394e-182	2.43405e-177	1.05506	0.382	0.099	8
LotjaGi2g1v0366200	2.84919e-181	7.10275e-177	0.969882	0.442	0.129	8
LotjaGi1g1v0079600	5.05776e-181	1.26085e-176	0.88441	0.755	0.319	8
LotjaGi3g1v0345100	4.05636e-180	1.01121e-175	0.907419	0.69	0.279	8
LotjaGi3g1v0113700	8.07842e-179	2.01387e-174	0.878412	0.611	0.225	8
LotjaGi3g1v0512100	7.7019e-178	1.92001e-173	0.902937	0.515	0.168	8
LotjaGi1g1v0312000	1.01735e-177	2.53616e-173	0.857696	0.623	0.233	8
LotjaGi5g1v0289400	1.22395e-177	3.0512e-173	0.838948	0.796	0.356	8
LotjaGi4g1v0456200	1.43411e-177	3.5751e-173	0.849247	0.721	0.3	8
LotjaGi3g1v0121000	2.83597e-177	7.06978e-173	0.979266	0.419	0.118	8
LotjaGi4g1v0214100	6.96361e-177	1.73596e-172	0.858507	0.729	0.301	8
LotjaGi6g1v0270900	1.82622e-176	4.55258e-172	0.814542	0.695	0.278	8
LotjaGi3g1v0068500	1.89759e-176	4.73049e-172	0.797056	0.768	0.333	8
LotjaGi1g1v0742600	2.7138e-176	6.76524e-172	0.842417	0.741	0.312	8
LotjaGi2g1v0425400	2.85956e-176	7.12859e-172	0.771505	0.678	0.266	8
LotjaGi4g1v0282000	4.72334e-176	1.17748e-171	0.847056	0.657	0.255	8
LotjaGi2g1v0324000	1.02887e-175	2.56487e-171	0.946697	0.288	0.062	8
LotjaGi3g1v0217800	2.38438e-175	5.94402e-171	0.77794	0.65	0.244	8
LotjaGi4g1v0021200	2.52293e-175	6.28942e-171	0.838785	0.734	0.306	8
LotjaGi4g1v0442100	8.40632e-175	2.09561e-170	0.833836	0.618	0.23	8
LotjaGi4g1v0059500	1.49175e-174	3.71878e-170	0.936773	0.402	0.112	8
LotjaGi4g1v0223200	1.97977e-174	4.93538e-170	0.924198	0.468	0.145	8
LotjaGi4g1v0403300	3.54468e-174	8.83652e-170	0.95524	0.444	0.135	8
LotjaGi3g1v0089400	4.27518e-174	1.06576e-169	0.844362	0.653	0.255	8
LotjaGi2g1v0286700	4.28512e-174	1.06824e-169	0.825897	0.771	0.331	8
LotjaGi4g1v0428800	1.99882e-173	4.98285e-169	0.92913	0.458	0.142	8
LotjaGi6g1v0133900	2.01594e-173	5.02554e-169	0.93347	0.506	0.165	8
LotjaGi1g1v0556400	5.25109e-172	1.30904e-167	0.914846	0.518	0.175	8
LotjaGi4g1v0201500	6.21532e-172	1.54942e-167	0.772575	0.797	0.358	8
LotjaGi2g1v0303900	1.92266e-171	4.793e-167	0.841469	0.726	0.311	8
LotjaGi6g1v0330100	1.79314e-170	4.47012e-166	0.876597	0.573	0.209	8
LotjaGi3g1v0508500	1.898e-170	4.73152e-166	0.850598	0.912	0.515	8
LotjaGi6g1v0303900	2.54722e-170	6.34997e-166	0.833129	0.373	0.099	8
LotjaGi3g1v0366100	3.12382e-170	7.78736e-166	0.842419	0.672	0.269	8
LotjaGi3g1v0314100	1.33207e-169	3.32072e-165	0.826515	0.508	0.17	8
LotjaGi4g1v0459400	2.13408e-169	5.32004e-165	0.830127	0.734	0.315	8
LotjaGi1g1v0566800	1.46289e-168	3.64683e-164	0.803643	0.619	0.236	8
LotjaGi6g1v0300100	2.48988e-168	6.20701e-164	0.799936	0.684	0.278	8
LotjaGi1g1v0516900	2.95602e-168	7.36906e-164	0.965704	0.357	0.095	8
LotjaGi4g1v0193700	1.05093e-167	2.61987e-163	0.83958	0.666	0.267	8
LotjaGi2g1v0409300	2.83305e-167	7.0625e-163	0.76337	0.647	0.251	8
LotjaGi6g1v0008800	3.33322e-167	8.3094e-163	0.863598	0.544	0.191	8
LotjaGi2g1v0359600	7.35448e-167	1.8334e-162	0.796194	0.67	0.269	8
LotjaGi1g1v0502200	1.46221e-166	3.64515e-162	0.776741	0.637	0.246	8
LotjaGi1g1v0712500_LC	2.95148e-166	7.35774e-162	0.844787	0.658	0.263	8
LotjaGi1g1v0593500	5.05645e-166	1.26052e-161	0.830531	0.427	0.128	8
LotjaGi3g1v0169700	5.50212e-166	1.37162e-161	0.964363	0.25	0.05	8
LotjaGi1g1v0656900	1.07409e-165	2.67759e-161	0.779886	0.687	0.282	8
LotjaGi5g1v0358400	2.40148e-165	5.98664e-161	0.775264	0.875	0.424	8
LotjaGi3g1v0500800	2.4956e-165	6.22128e-161	0.826087	0.606	0.232	8
LotjaGi1g1v0586600	2.52431e-165	6.29285e-161	0.763589	0.648	0.253	8
LotjaGi3g1v0021100	9.52972e-165	2.37566e-160	0.828168	0.486	0.161	8
LotjaGi1g1v0307600	1.36759e-164	3.40926e-160	0.699175	0.723	0.294	8
LotjaGi1g1v0218800	2.09192e-164	5.21496e-160	0.849065	0.499	0.168	8
LotjaGi6g1v0313400_LC	3.42773e-164	8.545e-160	0.802108	0.472	0.15	8
LotjaGi2g1v0234700	2.54233e-163	6.33777e-159	0.947343	0.372	0.104	8
LotjaGi1g1v0124700	2.56441e-163	6.39281e-159	0.942132	0.513	0.178	8
LotjaGi6g1v0036000	7.86705e-163	1.96118e-158	0.774271	0.715	0.301	8
LotjaGi6g1v0363100	8.83936e-163	2.20356e-158	0.889454	0.601	0.23	8
LotjaGi5g1v0299100	1.28894e-162	3.21319e-158	0.808898	0.808	0.379	8
LotjaGi5g1v0045800	4.3136e-162	1.07534e-157	0.770467	0.673	0.27	8
LotjaGi1g1v0643700	6.25399e-162	1.55906e-157	0.891546	0.282	0.064	8
LotjaGi1g1v0009000	8.14346e-162	2.03008e-157	0.887117	0.357	0.097	8
LotjaGi3g1v0495500	8.26701e-162	2.06088e-157	1.30788	0.537	0.205	8
LotjaGi6g1v0187900	1.00746e-161	2.5115e-157	0.840164	0.628	0.249	8
LotjaGi3g1v0081900	2.00062e-161	4.98734e-157	0.726634	0.584	0.216	8
LotjaGi1g1v0592400	3.15094e-161	7.85497e-157	0.780202	0.56	0.203	8
LotjaGi1g1v0591200_LC	8.1492e-161	2.03151e-156	0.787308	0.57	0.21	8
LotjaGi2g1v0355000	7.25199e-160	1.80785e-155	0.891668	0.521	0.184	8
LotjaGi3g1v0254400	2.78522e-159	6.94326e-155	0.792712	0.63	0.247	8
LotjaGi3g1v0184000	2.80702e-159	6.99763e-155	0.731873	0.601	0.228	8
LotjaGi5g1v0287800	4.85597e-159	1.21054e-154	0.788542	0.777	0.354	8
LotjaGi3g1v0480900	1.50898e-158	3.76173e-154	0.879268	0.421	0.129	8
LotjaGi6g1v0308300	1.88543e-158	4.7002e-154	0.838114	0.688	0.297	8
LotjaGi3g1v0023200	2.04869e-158	5.10718e-154	0.753969	0.725	0.312	8
LotjaGi5g1v0139300	3.91972e-158	9.77146e-154	0.774714	0.638	0.254	8
LotjaGi6g1v0068500	7.80088e-158	1.94468e-153	0.756606	0.328	0.083	8
LotjaGi4g1v0458900	4.39418e-157	1.09543e-152	0.786889	0.519	0.181	8
LotjaGi2g1v0429700	1.01263e-156	2.52437e-152	0.801534	0.564	0.208	8
LotjaGi1g1v0614400	7.44729e-156	1.85653e-151	0.688381	0.761	0.331	8
LotjaGi4g1v0406000	5.58318e-155	1.39183e-150	0.8585	0.433	0.138	8
LotjaGi2g1v0140900	9.25468e-155	2.3071e-150	0.784414	0.604	0.236	8
LotjaGi6g1v0134900	4.46739e-154	1.11368e-149	0.892091	0.384	0.112	8
LotjaGi1g1v0308500	6.29876e-154	1.57022e-149	0.749147	0.606	0.235	8
LotjaGi3g1v0409500	4.67768e-153	1.1661e-148	0.781269	0.511	0.18	8
LotjaGi6g1v0077300_LC	6.24794e-153	1.55755e-148	0.729053	0.746	0.331	8
LotjaGi2g1v0454400	6.80403e-153	1.69618e-148	0.726882	0.567	0.213	8
LotjaGi5g1v0262500	1.34475e-152	3.35234e-148	0.811146	0.332	0.088	8
LotjaGi1g1v0557900	1.51731e-151	3.78251e-147	0.873992	0.473	0.162	8
LotjaGi4g1v0057900	1.60799e-151	4.00857e-147	0.792159	0.579	0.224	8
LotjaGi1g1v0127300	3.15283e-151	7.85968e-147	0.711168	0.601	0.233	8
LotjaGi2g1v0228400	8.87995e-149	2.21368e-144	0.813675	0.301	0.076	8
LotjaGi4g1v0376700	9.39041e-149	2.34094e-144	0.721504	0.653	0.272	8
LotjaGi3g1v0510800	9.96177e-149	2.48337e-144	0.725599	0.679	0.289	8
LotjaGi4g1v0350200	1.19327e-148	2.97471e-144	0.719311	0.543	0.199	8
LotjaGi4g1v0265400	2.31035e-148	5.75946e-144	0.873219	0.344	0.097	8
LotjaGi3g1v0182500	9.00898e-148	2.24585e-143	0.831796	0.447	0.148	8
LotjaGi1g1v0770000	2.94006e-147	7.32928e-143	0.803778	0.568	0.22	8
LotjaGi3g1v0280000	1.36144e-146	3.39392e-142	0.75265	0.491	0.173	8
LotjaGi6g1v0347600	7.93503e-146	1.97812e-141	0.841445	0.384	0.117	8
LotjaGi3g1v0525800	9.48678e-146	2.36496e-141	0.735245	0.573	0.222	8
LotjaGi6g1v0139700	2.92903e-145	7.30178e-141	0.703585	0.795	0.37	8
LotjaGi1g1v0769700	7.4687e-145	1.86187e-140	0.832734	0.411	0.131	8
LotjaGi3g1v0530900	4.27628e-144	1.06603e-139	0.614324	0.476	0.161	8
LotjaGi5g1v0135600	4.30652e-144	1.07357e-139	0.716895	0.457	0.154	8
LotjaGi4g1v0319900	7.25679e-144	1.80904e-139	0.744843	0.577	0.228	8
LotjaGi6g1v0249400_LC	1.64778e-143	4.10775e-139	0.775115	0.528	0.196	8
LotjaGi1g1v0365200	2.59648e-143	6.47277e-139	0.809425	0.498	0.179	8
LotjaGi5g1v0288500	1.52524e-142	3.80226e-138	0.709467	0.645	0.27	8
LotjaGi1g1v0076000_LC	2.07913e-142	5.18307e-138	0.687031	0.889	0.446	8
LotjaGi3g1v0310200	3.16773e-142	7.89684e-138	0.687393	0.648	0.27	8
LotjaGi1g1v0762600	3.46419e-142	8.63587e-138	0.68925	0.528	0.196	8
LotjaGi1g1v0058600	9.17924e-142	2.28829e-137	0.729394	0.394	0.122	8
LotjaGi1g1v0132800	9.48791e-142	2.36524e-137	0.684181	0.584	0.23	8
LotjaGi3g1v0069900_LC	1.09748e-141	2.7359e-137	0.651824	0.676	0.284	8
LotjaGi4g1v0144600	1.18773e-141	2.96088e-137	0.755854	0.444	0.148	8
LotjaGi1g1v0395500	2.85117e-141	7.10768e-137	0.762546	0.421	0.138	8
LotjaGi5g1v0009100	4.78434e-141	1.19269e-136	0.776111	0.482	0.171	8
LotjaGi5g1v0179300	6.7185e-141	1.67485e-136	0.748169	0.456	0.157	8
LotjaGi3g1v0525500	7.02714e-141	1.7518e-136	0.768707	0.503	0.185	8
LotjaGi4g1v0464300	2.59304e-140	6.46419e-136	0.980501	0.291	0.074	8
LotjaGi5g1v0121600	2.87449e-140	7.16582e-136	0.728195	0.666	0.287	8
LotjaGi1g1v0678000	9.89068e-140	2.46565e-135	0.779525	0.463	0.162	8
LotjaGi4g1v0032400	4.65156e-139	1.15959e-134	0.703035	0.589	0.236	8
LotjaGi1g1v0630900	6.15251e-138	1.53376e-133	0.734233	0.499	0.183	8
LotjaGi4g1v0279100	8.53692e-138	2.12817e-133	0.775593	0.414	0.138	8
LotjaGi1g1v0013800	3.73997e-137	9.32337e-133	0.679617	0.841	0.425	8
LotjaGi1g1v0129500	8.27005e-137	2.06164e-132	0.728877	0.606	0.252	8
LotjaGi2g1v0053800	3.63884e-136	9.07127e-132	0.699594	0.581	0.234	8
LotjaGi2g1v0389300_LC	6.20944e-136	1.54795e-131	0.987437	0.366	0.113	8
LotjaGi4g1v0022900	2.27833e-135	5.67965e-131	0.648675	0.606	0.247	8
LotjaGi1g1v0659100	3.36676e-135	8.393e-131	0.884805	0.26	0.062	8
LotjaGi4g1v0457300	3.93398e-135	9.80703e-131	0.737758	0.427	0.143	8
LotjaGi5g1v0304400	7.14777e-135	1.78187e-130	0.715167	0.277	0.07	8
LotjaGi1g1v0794200	1.06212e-134	2.64776e-130	0.692347	0.55	0.213	8
LotjaGi2g1v0214500	1.73583e-134	4.32726e-130	0.638939	0.455	0.157	8
LotjaGi1g1v0565400	1.3984e-133	3.48608e-129	0.655199	0.686	0.306	8
LotjaGi6g1v0350500	4.36176e-133	1.08734e-128	0.738597	0.424	0.145	8
LotjaGi3g1v0522700	6.90663e-133	1.72175e-128	0.662592	0.696	0.311	8
LotjaGi2g1v0330500	1.07013e-132	2.66773e-128	0.697534	0.382	0.122	8
LotjaGi3g1v0381400	1.20702e-132	3.00899e-128	0.659285	0.647	0.278	8
LotjaGi5g1v0253300	6.79359e-132	1.69357e-127	0.63968	0.598	0.233	8
LotjaGi5g1v0253600	1.138e-130	2.83692e-126	0.704656	0.282	0.073	8
LotjaGi3g1v0530700	1.56628e-130	3.90459e-126	0.616091	0.731	0.335	8
LotjaGi3g1v0204500	2.11309e-130	5.26772e-126	0.792531	0.397	0.134	8
LotjaGi5g1v0319500	2.87139e-129	7.15808e-125	0.817611	0.266	0.068	8
LotjaGi4g1v0429900	3.02287e-129	7.53572e-125	0.785913	0.318	0.092	8
LotjaGi3g1v0315200	3.49334e-129	8.70856e-125	0.67352	0.489	0.183	8
LotjaGi4g1v0299500	7.40861e-129	1.84689e-124	0.511288	0.576	0.224	8
LotjaGi1g1v0336300_LC	1.27932e-128	3.18922e-124	0.764982	0.435	0.153	8
LotjaGi3g1v0426800	1.10019e-127	2.74266e-123	0.720175	0.372	0.115	8
LotjaGi2g1v0223900	4.78631e-127	1.19318e-122	0.738288	0.356	0.112	8
LotjaGi3g1v0428200	6.53098e-127	1.62811e-122	0.779878	0.471	0.177	8
LotjaGi1g1v0714800	6.59252e-126	1.64345e-121	0.747642	0.327	0.097	8
LotjaGi1g1v0646800	5.28544e-124	1.31761e-119	0.736177	0.272	0.072	8
LotjaGi1g1v0489900	6.658e-124	1.65977e-119	0.645238	0.543	0.221	8
LotjaGi1g1v0082400	8.07203e-124	2.01228e-119	0.749632	0.49	0.19	8
LotjaGi1g1v0688900	1.06506e-123	2.65509e-119	0.821419	0.383	0.129	8
LotjaGi5g1v0325000	1.18475e-123	2.95347e-119	0.769887	0.327	0.098	8
LotjaGi5g1v0027000	3.27069e-123	8.15351e-119	0.559943	0.666	0.292	8
LotjaGi3g1v0445800	3.82478e-123	9.5348e-119	0.623737	0.737	0.354	8
LotjaGi1g1v0549500	6.93104e-123	1.72784e-118	0.734711	0.402	0.138	8
LotjaGi3g1v0503900	7.65044e-123	1.90718e-118	0.683965	0.439	0.159	8
LotjaGi4g1v0252150	3.14104e-122	7.8303e-118	0.65786	0.394	0.133	8
LotjaGi1g1v0495200	3.57541e-122	8.91313e-118	0.595866	0.486	0.185	8
LotjaGi5g1v0176100	3.8687e-122	9.64429e-118	0.689677	0.533	0.215	8
LotjaGi2g1v0356800	4.31148e-122	1.07481e-117	0.70788	0.339	0.104	8
LotjaGi1g1v0386600	9.19086e-122	2.29119e-117	0.672457	0.527	0.214	8
LotjaGi1g1v0057700	1.05422e-121	2.62806e-117	0.601077	0.448	0.162	8
LotjaGi5g1v0099000	1.05614e-121	2.63286e-117	0.669874	0.497	0.193	8
LotjaGi3g1v0281000	1.63571e-121	4.07767e-117	0.664275	0.573	0.239	8
LotjaGi2g1v0198500	3.81254e-121	9.50428e-117	0.734736	0.299	0.086	8
LotjaGi4g1v0459300	4.72082e-121	1.17685e-116	0.70615	0.303	0.087	8
LotjaGi1g1v0055100	7.41079e-121	1.84744e-116	0.54456	0.746	0.352	8
LotjaGi3g1v0041000	9.058e-121	2.25807e-116	0.647516	0.252	0.064	8
LotjaGi1g1v0699900	1.54683e-120	3.8561e-116	0.629407	0.888	0.488	8
LotjaGi1g1v0488300	8.57341e-120	2.13727e-115	0.843566	0.309	0.091	8
LotjaGi3g1v0139100	9.98174e-120	2.48835e-115	0.546944	0.824	0.411	8
LotjaGi6g1v0003300	1.00174e-118	2.49723e-114	0.606067	0.506	0.201	8
LotjaGi3g1v0067700	2.53711e-118	6.32477e-114	0.630457	0.56	0.234	8
LotjaGi6g1v0150500	5.64383e-118	1.40695e-113	0.647326	0.442	0.163	8
LotjaGi6g1v0209000	7.47499e-118	1.86344e-113	0.718163	0.422	0.152	8
LotjaGi2g1v0072200	8.73148e-118	2.17667e-113	0.650208	0.413	0.148	8
LotjaGi3g1v0140700_LC	1.0194e-117	2.54125e-113	0.642532	0.349	0.113	8
LotjaGi4g1v0401500	1.16172e-117	2.89605e-113	0.555978	0.727	0.341	8
LotjaGi6g1v0227300	1.32498e-117	3.30305e-113	0.711039	0.292	0.084	8
LotjaGi2g1v0337000	2.09325e-117	5.21827e-113	0.658431	0.417	0.15	8
LotjaGi5g1v0101400	3.99378e-117	9.95609e-113	0.612819	0.518	0.21	8
LotjaGi6g1v0096800	5.60324e-117	1.39683e-112	0.583143	0.464	0.175	8
LotjaGi3g1v0343500_LC	1.86205e-116	4.6419e-112	0.696717	0.554	0.236	8
LotjaGi4g1v0229500	2.31341e-116	5.76709e-112	0.808696	0.383	0.133	8
LotjaGi4g1v0371600	4.87778e-116	1.21598e-111	0.678466	0.316	0.096	8
LotjaGi3g1v0434000	1.64671e-115	4.10509e-111	0.762299	0.379	0.131	8
LotjaGi3g1v0534800	3.09933e-115	7.72631e-111	0.806252	0.297	0.087	8
LotjaGi1g1v0262100	4.40934e-115	1.0992e-110	0.593046	0.679	0.318	8
LotjaGi2g1v0414700	5.42592e-115	1.35263e-110	0.68893	0.325	0.102	8
LotjaGi4g1v0233000	9.01551e-114	2.24748e-109	0.578754	0.411	0.147	8
LotjaGi1g1v0304700	6.56325e-113	1.63615e-108	0.690437	0.419	0.155	8
LotjaGi3g1v0500500	1.46217e-112	3.64504e-108	0.732766	0.288	0.085	8
LotjaGi3g1v0388700	1.96001e-112	4.88611e-108	0.668547	0.345	0.113	8
LotjaGi1g1v0219200	3.79538e-112	9.46151e-108	0.690991	0.397	0.143	8
LotjaGi1g1v0302500	4.7528e-112	1.18483e-107	0.712842	0.289	0.086	8
LotjaGi4g1v0310600	4.99887e-112	1.24617e-107	0.751533	0.339	0.112	8
LotjaGi1g1v0386300	1.15721e-111	2.8848e-107	0.523913	0.531	0.218	8
LotjaGi4g1v0209000	1.3258e-111	3.30509e-107	0.659214	0.469	0.183	8
LotjaGi2g1v0255700_LC	1.48477e-111	3.70137e-107	0.528289	0.608	0.269	8
LotjaGi6g1v0289400	1.83176e-110	4.56639e-106	0.741423	0.375	0.132	8
LotjaGi6g1v0190900	2.4579e-110	6.12731e-106	0.602808	0.46	0.18	8
LotjaGi6g1v0038100_LC	5.41521e-110	1.34996e-105	0.618739	0.537	0.228	8
LotjaGi2g1v0412900	7.78616e-110	1.94101e-105	0.754764	0.338	0.112	8
LotjaGi3g1v0330200	1.16437e-109	2.90266e-105	0.566248	0.411	0.149	8
LotjaGi1g1v0237700	2.60684e-109	6.49859e-105	0.546189	0.469	0.184	8
LotjaGi5g1v0067000	4.00495e-109	9.98395e-105	0.636606	0.392	0.14	8
LotjaGi2g1v0202400	6.16841e-109	1.53772e-104	0.778546	0.346	0.118	8
LotjaGi1g1v0372500	6.74553e-109	1.68159e-104	0.7086	0.374	0.132	8
LotjaGi1g1v0750700_LC	7.35562e-109	1.83368e-104	0.544526	0.775	0.387	8
LotjaGi1g1v0001500	5.19776e-108	1.29575e-103	0.635974	0.462	0.182	8
LotjaGi4g1v0113300	7.64142e-108	1.90493e-103	0.588655	0.585	0.265	8
LotjaGi2g1v0457500	2.08992e-107	5.20996e-103	0.708626	0.468	0.189	8
LotjaGi5g1v0225200	2.16538e-107	5.39807e-103	0.596353	0.503	0.209	8
LotjaGi1g1v0666300	3.07153e-107	7.65703e-103	0.659387	0.26	0.074	8
LotjaGi3g1v0177000	3.87362e-107	9.65656e-103	0.716555	0.358	0.124	8
LotjaGi4g1v0167400	1.0094e-105	2.51633e-101	0.524857	0.513	0.214	8
LotjaGi1g1v0485600	1.9382e-105	4.83174e-101	0.68273	0.377	0.136	8
LotjaGi5g1v0112400	2.70849e-105	6.752e-101	0.63841	0.439	0.172	8
LotjaGi1g1v0498100	3.03089e-105	7.5557e-101	0.553693	0.498	0.205	8
LotjaGi3g1v0390300	3.50503e-104	8.7377e-100	0.629053	0.432	0.169	8
LotjaGi3g1v0174800	4.45268e-104	1.11001e-99	0.653546	0.316	0.103	8
LotjaGi1g1v0653800	7.55874e-104	1.88432e-99	0.61137	0.321	0.105	8
LotjaGi2g1v0418300	8.24458e-104	2.05529e-99	0.664897	0.373	0.135	8
LotjaGi6g1v0020200	9.03714e-104	2.25287e-99	0.647575	0.388	0.142	8
LotjaGi1g1v0533800	3.53001e-103	8.79995e-99	0.610407	0.416	0.159	8
LotjaGi5g1v0000600	4.07092e-103	1.01484e-98	0.706403	0.304	0.097	8
LotjaGi3g1v0350700	6.30363e-103	1.57143e-98	0.601333	0.403	0.151	8
LotjaGi2g1v0423300_LC	6.5037e-103	1.62131e-98	0.602568	0.383	0.141	8
LotjaGi5g1v0329300	1.25208e-102	3.12131e-98	0.622297	0.344	0.118	8
LotjaGi6g1v0295400	3.43565e-102	8.56473e-98	0.625512	0.421	0.163	8
LotjaGi5g1v0286500	1.28062e-101	3.19246e-97	0.521779	0.49	0.203	8
LotjaGi2g1v0382900	5.81618e-101	1.44992e-96	0.564661	0.412	0.158	8
LotjaGi2g1v0340900	9.80335e-101	2.44388e-96	0.644597	0.399	0.151	8
LotjaGi6g1v0008200	1.0841e-100	2.70255e-96	0.667325	0.304	0.099	8
LotjaGi3g1v0190400	2.11927e-100	5.28313e-96	0.650531	0.385	0.144	8
LotjaGi4g1v0367000	4.35136e-100	1.08475e-95	0.667991	0.319	0.107	8
LotjaGi3g1v0094300	7.19243e-100	1.793e-95	0.561898	0.298	0.095	8
LotjaGi3g1v0531800	9.90276e-100	2.46866e-95	0.622904	0.398	0.151	8
LotjaGi3g1v0071200	1.68541e-99	4.20157e-95	0.557375	0.479	0.198	8
LotjaGi3g1v0123300	1.9471e-99	4.85393e-95	0.540183	0.586	0.269	8
LotjaGi1g1v0431400	2.65271e-99	6.61294e-95	0.518275	0.337	0.115	8
LotjaGi3g1v0411700	3.75728e-99	9.36652e-95	0.627376	0.323	0.11	8
LotjaGi5g1v0014300	8.08921e-98	2.01656e-93	0.551152	0.359	0.129	8
LotjaGi2g1v0089400	1.6878e-97	4.20752e-93	0.522688	0.36	0.13	8
LotjaGi5g1v0005000	2.06027e-97	5.13604e-93	0.509858	0.641	0.308	8
LotjaGi1g1v0276600	2.11482e-97	5.27202e-93	0.549087	0.494	0.21	8
LotjaGi3g1v0240200	3.75267e-97	9.35504e-93	0.520279	0.478	0.2	8
LotjaGi3g1v0198400	4.43074e-97	1.10454e-92	0.565737	0.283	0.089	8
LotjaGi3g1v0540700	1.34196e-96	3.34537e-92	0.594022	0.282	0.09	8
LotjaGi3g1v0033700	1.99599e-96	4.97582e-92	0.575497	0.286	0.091	8
LotjaGi1g1v0767900	2.02108e-96	5.03835e-92	0.555953	0.313	0.105	8
LotjaGi1g1v0754600	3.37391e-96	8.41082e-92	0.554985	0.405	0.158	8
LotjaGi1g1v0699700_LC	1.09619e-95	2.7327e-91	0.621592	0.36	0.133	8
LotjaGi4g1v0100700	1.78396e-95	4.44725e-91	0.606491	0.271	0.084	8
LotjaGi3g1v0089100	1.97871e-95	4.93272e-91	0.581558	0.417	0.166	8
LotjaGi2g1v0292200	2.1247e-95	5.29666e-91	0.508105	0.489	0.209	8
LotjaGi4g1v0216800_LC	5.09518e-94	1.27018e-89	0.573307	0.405	0.161	8
LotjaGi6g1v0330800	1.53195e-93	3.81899e-89	0.560697	0.288	0.094	8
LotjaGi3g1v0326200	3.67199e-93	9.1539e-89	0.517229	0.357	0.131	8
LotjaGi2g1v0178800_LC	1.43435e-92	3.57569e-88	0.519147	0.386	0.149	8
LotjaGi1g1v0474100	1.69677e-92	4.22988e-88	0.634239	0.254	0.077	8
LotjaGi3g1v0357800	2.28326e-92	5.69193e-88	0.537875	0.364	0.137	8
LotjaGi6g1v0206100_LC	5.66547e-91	1.41235e-86	0.608784	0.279	0.091	8
LotjaGi1g1v0728800	9.08244e-91	2.26416e-86	0.556121	0.295	0.098	8
LotjaGi2g1v0367700	1.07176e-90	2.67179e-86	0.608737	0.26	0.081	8
LotjaGi2g1v0349400	3.79515e-90	9.46094e-86	0.577099	0.272	0.088	8
LotjaGi2g1v0443800	1.17869e-89	2.93835e-85	0.649219	0.295	0.101	8
LotjaGi4g1v0222300	2.11904e-89	5.28255e-85	0.510351	0.304	0.105	8
LotjaGi5g1v0347800	4.40485e-89	1.09808e-84	0.634219	0.342	0.128	8
LotjaGi1g1v0358900	5.03867e-89	1.25609e-84	0.522439	0.282	0.093	8
LotjaGi1g1v0510000	1.10836e-88	2.76302e-84	0.589172	0.329	0.12	8
LotjaGi4g1v0360200	1.19236e-88	2.97244e-84	0.585767	0.259	0.082	8
LotjaGi1g1v0631700	2.40862e-88	6.00445e-84	0.510278	0.448	0.19	8
LotjaGi5g1v0348100	2.50086e-88	6.2344e-84	0.629255	0.297	0.102	8
LotjaGi4g1v0453500	5.03766e-88	1.25584e-83	0.645346	0.278	0.092	8
LotjaGi4g1v0254900_LC	1.6869e-87	4.20527e-83	0.500931	0.367	0.141	8
LotjaGi1g1v0487400_LC	2.01951e-87	5.03444e-83	0.595849	0.31	0.109	8
LotjaGi3g1v0082100	2.26989e-87	5.65861e-83	0.541457	0.272	0.089	8
LotjaGi3g1v0420900	7.71036e-86	1.92212e-81	0.556295	0.355	0.137	8
LotjaGi4g1v0282700	1.57103e-85	3.91641e-81	0.509821	0.349	0.132	8
LotjaGi2g1v0339600	2.28086e-85	5.68595e-81	0.513396	0.355	0.135	8
LotjaGi3g1v0089300	9.69608e-84	2.41713e-79	0.534216	0.34	0.13	8
LotjaGi1g1v0052900	4.43799e-83	1.10635e-78	0.530182	0.322	0.119	8
LotjaGi3g1v0157000	9.39547e-83	2.3422e-78	0.581826	0.319	0.119	8
LotjaGi5g1v0300100	1.12262e-82	2.79857e-78	0.574111	0.336	0.128	8
LotjaGi4g1v0259200	5.32976e-82	1.32866e-77	0.531317	0.332	0.125	8
LotjaGi6g1v0218700	2.05478e-81	5.12235e-77	0.508488	0.402	0.167	8
LotjaGi3g1v0448500	2.66949e-81	6.65477e-77	0.519364	0.303	0.11	8
LotjaGi1g1v0730600	6.83384e-80	1.70361e-75	0.529013	0.281	0.099	8
LotjaGi4g1v0432400	1.02172e-79	2.54704e-75	0.527115	0.357	0.143	8
LotjaGi1g1v0781100	3.10567e-79	7.74211e-75	0.531908	0.266	0.091	8
LotjaGi1g1v0680000	5.13128e-79	1.27918e-74	0.564354	0.259	0.087	8
LotjaGi4g1v0384900	5.71663e-79	1.4251e-74	0.524194	0.344	0.135	8
LotjaGi1g1v0242100	8.49807e-79	2.11849e-74	0.535217	0.269	0.093	8
LotjaGi1g1v0770200	1.4641e-78	3.64984e-74	0.539607	0.342	0.134	8
LotjaGi1g1v0397200	1.61641e-78	4.02954e-74	0.556105	0.31	0.115	8
LotjaGi3g1v0194700	1.86215e-78	4.64216e-74	0.592433	0.277	0.097	8
LotjaGi1g1v0401700	6.49431e-78	1.61897e-73	0.511297	0.266	0.092	8
LotjaGi4g1v0302000_LC	7.93318e-78	1.97766e-73	0.543785	0.273	0.095	8
LotjaGi3g1v0351700	9.0285e-78	2.25072e-73	0.641047	0.263	0.091	8
LotjaGi6g1v0070800	2.89828e-77	7.22513e-73	0.516795	0.291	0.105	8
LotjaGi2g1v0414800	5.54758e-77	1.38296e-72	0.536105	0.3	0.111	8
LotjaGi1g1v0530600	1.2729e-76	3.17321e-72	0.538743	0.306	0.115	8
LotjaGi3g1v0550300	2.10535e-76	5.24843e-72	0.622168	0.26	0.09	8
LotjaGi5g1v0020700_LC	6.31593e-76	1.5745e-71	0.533417	0.282	0.103	8
LotjaGi1g1v0531700	1.88596e-75	4.7015e-71	0.522224	0.28	0.102	8
LotjaGi6g1v0145000	3.04872e-75	7.60017e-71	0.550997	0.338	0.137	8
LotjaGi6g1v0229800	3.81926e-75	9.52104e-71	0.507562	0.321	0.124	8
LotjaGi1g1v0674100	3.91271e-75	9.75398e-71	0.529902	0.333	0.132	8
LotjaGi5g1v0118800	1.83839e-74	4.58293e-70	0.529336	0.26	0.09	8
LotjaGi1g1v0123500	8.56249e-73	2.13454e-68	0.555854	0.265	0.095	8
LotjaGi2g1v0267200	4.93306e-72	1.22976e-67	0.518653	0.251	0.088	8
LotjaGi3g1v0068100	5.48856e-72	1.36824e-67	0.615811	0.278	0.103	8
LotjaGi4g1v0441000	4.74349e-71	1.1825e-66	0.525627	0.399	0.176	8
LotjaGi3g1v0446700	6.90345e-71	1.72096e-66	0.599105	0.284	0.107	8
LotjaGi4g1v0461000	7.5842e-71	1.89066e-66	0.520073	0.26	0.093	8
LotjaGi6g1v0162200	6.64471e-70	1.65646e-65	0.51738	0.347	0.145	8
LotjaGi1g1v0656000	1.01086e-69	2.51998e-65	0.510077	0.272	0.101	8
LotjaGi4g1v0463800	2.38045e-69	5.93423e-65	0.556843	0.287	0.109	8
LotjaGi3g1v0434300	2.85823e-68	7.12529e-64	0.554251	0.253	0.092	8
LotjaGi3g1v0554600	4.6219e-68	1.15219e-63	0.500234	0.315	0.126	8
LotjaGi1g1v0438900	6.55656e-68	1.63449e-63	0.511526	0.271	0.101	8
LotjaGi1g1v0422700	5.00857e-67	1.24859e-62	0.519653	0.293	0.116	8
LotjaGi3g1v0358000	1.84206e-65	4.59208e-61	0.536141	0.278	0.108	8
LotjaGi3g1v0010300	3.79726e-65	9.46619e-61	0.516518	0.261	0.098	8
LotjaGi1g1v0302300	8.84471e-62	2.2049e-57	0.500872	0.261	0.101	8
LotjaGi5g1v0253700	1.57547e-60	3.9275e-56	0.515021	0.271	0.108	8
LotjaGi5g1v0269600_LC	1.33453e-36	3.32686e-32	0.735847	0.265	0.131	8
LotjaGi6g1v0152200_LC	0	0	2.65434	0.957	0.202	9
LotjaGi1g1v0591900_LC	0	0	2.58323	0.679	0.072	9
LotjaGi6g1v0040800	0	0	2.58296	0.923	0.149	9
LotjaGi3g1v0312900	0	0	2.46487	0.972	0.234	9
LotjaGi1g1v0228700	0	0	2.31673	0.659	0.077	9
LotjaGi3g1v0479300	0	0	2.30436	0.882	0.1	9
LotjaGi1g1v0754800	0	0	2.25638	0.849	0.14	9
LotjaGi1g1v0309300	0	0	2.17405	0.974	0.236	9
LotjaGi4g1v0381200_LC	0	0	2.15505	0.986	0.327	9
LotjaGi4g1v0453800	0	0	2.15202	0.739	0.059	9
LotjaGi2g1v0363200	0	0	1.9575	0.723	0.065	9
LotjaGi1g1v0579100	0	0	1.95427	0.806	0.095	9
LotjaGi2g1v0231600	0	0	1.94215	0.93	0.159	9
LotjaGi4g1v0299500	0	0	1.93763	0.918	0.206	9
LotjaGi1g1v0508300	0	0	1.93428	0.907	0.168	9
LotjaGi1g1v0017300	0	0	1.91092	0.873	0.12	9
LotjaGi5g1v0189600	0	0	1.89472	0.635	0.139	9
LotjaGi4g1v0033200	0	0	1.88054	0.89	0.142	9
LotjaGi5g1v0228600	0	0	1.8763	0.763	0.07	9
LotjaGi1g1v0003900	0	0	1.86684	0.854	0.165	9
LotjaGi1g1v0635200_LC	0	0	1.86081	0.733	0.067	9
LotjaGi5g1v0253300	0	0	1.86064	0.954	0.215	9
LotjaGi6g1v0303000	0	0	1.84909	0.533	0.03	9
LotjaGi2g1v0246900	0	0	1.77795	0.867	0.13	9
LotjaGi3g1v0292600	0	0	1.77229	0.791	0.104	9
LotjaGi1g1v0525000_LC	0	0	1.76953	0.407	0.044	9
LotjaGi5g1v0269600_LC	0	0	1.74467	0.528	0.116	9
LotjaGi1g1v0613400	0	0	1.73753	0.582	0.128	9
LotjaGi3g1v0201700	0	0	1.73061	0.985	0.263	9
LotjaGi2g1v0231700	0	0	1.70958	0.574	0.044	9
LotjaGi5g1v0085100	0	0	1.69496	0.966	0.329	9
LotjaGi2g1v0255500	0	0	1.65066	0.615	0.05	9
LotjaGi1g1v0216400_LC	0	0	1.64426	0.528	0.055	9
LotjaGi3g1v0005100	0	0	1.64226	0.491	0.095	9
LotjaGi1g1v0528400	0	0	1.63531	0.701	0.073	9
LotjaGi1g1v0325800	0	0	1.63523	0.702	0.08	9
LotjaGi3g1v0479100	0	0	1.62448	0.73	0.068	9
LotjaGi1g1v0672500	0	0	1.6197	0.732	0.102	9
LotjaGi3g1v0182500	0	0	1.61486	0.771	0.131	9
LotjaGi5g1v0351900	0	0	1.61369	0.457	0.083	9
LotjaGi3g1v0185200	0	0	1.60828	0.83	0.122	9
LotjaGi3g1v0201500	0	0	1.5977	0.73	0.103	9
LotjaGi1g1v0670000	0	0	1.5772	0.782	0.092	9
LotjaGi3g1v0426800	0	0	1.55464	0.586	0.104	9
LotjaGi4g1v0116000	0	0	1.54066	0.614	0.119	9
LotjaGi3g1v0015200	0	0	1.53366	0.484	0.08	9
LotjaGi2g1v0343300	0	0	1.53096	0.768	0.143	9
LotjaGi3g1v0461700	0	0	1.52485	0.445	0.053	9
LotjaGi2g1v0402000	0	0	1.51991	0.362	0.024	9
LotjaGi3g1v0167600	0	0	1.51735	0.404	0.042	9
LotjaGi6g1v0152500	0	0	1.51729	0.854	0.113	9
LotjaGi6g1v0135500	0	0	1.5081	0.589	0.064	9
LotjaGi4g1v0294800	0	0	1.48503	0.57	0.042	9
LotjaGi1g1v0084800	0	0	1.48179	0.557	0.08	9
LotjaGi3g1v0247300_LC	0	0	1.48128	0.454	0.025	9
LotjaGi4g1v0059500	0	0	1.47761	0.657	0.099	9
LotjaGi6g1v0341200	0	0	1.46281	0.562	0.046	9
LotjaGi1g1v0721500	0	0	1.46239	0.612	0.057	9
LotjaGi5g1v0226900	0	0	1.44476	0.484	0.046	9
LotjaGi1g1v0245400	0	0	1.43608	0.618	0.094	9
LotjaGi6g1v0144000	0	0	1.43278	0.738	0.087	9
LotjaGi3g1v0141300	0	0	1.43163	0.556	0.05	9
LotjaGi4g1v0111600	0	0	1.41698	0.603	0.061	9
LotjaGi2g1v0426500	0	0	1.40905	0.574	0.121	9
LotjaGi1g1v0713300	0	0	1.40398	0.454	0.028	9
LotjaGi4g1v0333400	0	0	1.40375	0.977	0.404	9
LotjaGi2g1v0391600	0	0	1.39944	0.592	0.051	9
LotjaGi5g1v0097500	0	0	1.39513	0.563	0.045	9
LotjaGi5g1v0234400	0	0	1.38839	0.746	0.131	9
LotjaGi1g1v0705800	0	0	1.37922	0.824	0.123	9
LotjaGi3g1v0458600	0	0	1.37905	0.546	0.059	9
LotjaGi4g1v0400300	0	0	1.37874	0.721	0.12	9
LotjaGi3g1v0312800	0	0	1.36855	0.618	0.127	9
LotjaGi5g1v0335200_LC	0	0	1.36339	0.629	0.064	9
LotjaGi6g1v0032600	0	0	1.36298	0.528	0.083	9
LotjaGi1g1v0175900	0	0	1.35456	0.438	0.072	9
LotjaGi2g1v0311600	0	0	1.34768	0.55	0.069	9
LotjaGi3g1v0351700	0	0	1.3472	0.564	0.075	9
LotjaGi6g1v0152400_LC	0	0	1.34693	0.567	0.058	9
LotjaGi3g1v0429000	0	0	1.33197	0.458	0.029	9
LotjaGi2g1v0223900	0	0	1.32971	0.628	0.097	9
LotjaGi4g1v0262100	0	0	1.32953	0.428	0.049	9
LotjaGi2g1v0319600	0	0	1.32694	0.379	0.021	9
LotjaGi1g1v0352700_LC	0	0	1.3226	0.314	0.012	9
LotjaGi2g1v0386800	0	0	1.31578	0.861	0.171	9
LotjaGi4g1v0075700	0	0	1.31426	0.813	0.154	9
LotjaGi3g1v0354200	0	0	1.30676	0.585	0.098	9
LotjaGi1g1v0628000	0	0	1.30008	0.326	0.024	9
LotjaGi4g1v0102200	0	0	1.29704	0.464	0.046	9
LotjaGi4g1v0030900	0	0	1.2969	0.933	0.249	9
LotjaGi3g1v0372700	0	0	1.2952	0.493	0.038	9
LotjaGi1g1v0432900	0	0	1.29277	0.315	0.018	9
LotjaGi2g1v0351000	0	0	1.28755	0.611	0.093	9
LotjaGi4g1v0284200	0	0	1.28649	0.478	0.043	9
LotjaGi1g1v0001500	0	0	1.28287	0.793	0.165	9
LotjaGi6g1v0152300_LC	0	0	1.28176	0.489	0.045	9
LotjaGi3g1v0202100	0	0	1.2783	0.394	0.032	9
LotjaGi4g1v0429500	0	0	1.27116	0.676	0.111	9
LotjaGi4g1v0160200	0	0	1.27106	0.463	0.063	9
LotjaGi5g1v0276500	0	0	1.26976	0.719	0.144	9
LotjaGi2g1v0200500	0	0	1.26188	0.457	0.051	9
LotjaGi3g1v0365000	0	0	1.24111	0.478	0.04	9
LotjaGi4g1v0031000	0	0	1.23714	0.691	0.09	9
LotjaGi5g1v0095500	0	0	1.22743	0.626	0.072	9
LotjaGi4g1v0254400	0	0	1.22722	0.537	0.069	9
LotjaGi1g1v0123500	0	0	1.22716	0.595	0.078	9
LotjaGi4g1v0240000_LC	0	0	1.21656	0.528	0.065	9
LotjaGi2g1v0075600	0	0	1.21065	0.563	0.074	9
LotjaGi3g1v0089000	0	0	1.20864	0.493	0.047	9
LotjaGi6g1v0141800	0	0	1.20636	0.558	0.065	9
LotjaGi5g1v0256800	0	0	1.20558	0.528	0.052	9
LotjaGi3g1v0100800	0	0	1.19921	0.372	0.019	9
LotjaGi1g1v0642800	0	0	1.19666	0.409	0.058	9
LotjaGi1g1v0168700	0	0	1.19638	0.51	0.087	9
LotjaGi1g1v0214100	0	0	1.19405	0.52	0.061	9
LotjaGi1g1v0688900	0	0	1.19359	0.617	0.117	9
LotjaGi4g1v0217200	0	0	1.18865	0.6	0.081	9
LotjaGi1g1v0499700	0	0	1.1857	0.417	0.06	9
LotjaGi5g1v0054800	0	0	1.18097	0.778	0.183	9
LotjaGi2g1v0340700	0	0	1.1769	0.54	0.074	9
LotjaGi1g1v0084400_LC	0	0	1.17548	0.344	0.023	9
LotjaGi6g1v0040600	0	0	1.16996	0.449	0.043	9
LotjaGi4g1v0334900	0	0	1.16752	0.522	0.07	9
LotjaGi3g1v0500500	0	0	1.16721	0.53	0.072	9
LotjaGi6g1v0193400	0	0	1.1657	0.551	0.066	9
LotjaGi5g1v0340100	0	0	1.16258	0.355	0.037	9
LotjaGi4g1v0347600	0	0	1.16171	0.403	0.041	9
LotjaGi1g1v0065600	0	0	1.15842	0.369	0.018	9
LotjaGi2g1v0061800	0	0	1.15456	0.47	0.042	9
LotjaGi6g1v0095100	0	0	1.15299	0.523	0.06	9
LotjaGi4g1v0149400	0	0	1.14914	0.424	0.053	9
LotjaGi2g1v0202500_LC	0	0	1.14834	0.292	0.014	9
LotjaGi1g1v0001700	0	0	1.14546	0.307	0.034	9
LotjaGi4g1v0113500	0	0	1.14077	0.423	0.041	9
LotjaGi1g1v0365200	0	0	1.13708	0.781	0.165	9
LotjaGi3g1v0262100	0	0	1.13244	0.791	0.184	9
LotjaGi1g1v0522300	0	0	1.127	0.407	0.039	9
LotjaGi2g1v0099000	0	0	1.12262	0.382	0.023	9
LotjaGi1g1v0639700	0	0	1.12252	0.406	0.034	9
LotjaGi1g1v0646300	0	0	1.11512	0.408	0.041	9
LotjaGi6g1v0355800	0	0	1.11002	0.882	0.255	9
LotjaGi1g1v0452100	0	0	1.10936	0.456	0.049	9
LotjaGi1g1v0559300	0	0	1.10741	0.521	0.075	9
LotjaGi4g1v0321800	0	0	1.10671	0.454	0.059	9
LotjaGi2g1v0354800	0	0	1.1062	0.31	0.011	9
LotjaGi6g1v0196300	0	0	1.10448	0.398	0.024	9
LotjaGi2g1v0225900	0	0	1.09889	0.73	0.152	9
LotjaGi1g1v0565000	0	0	1.09069	0.56	0.085	9
LotjaGi4g1v0328900	0	0	1.08689	0.411	0.043	9
LotjaGi5g1v0173300	0	0	1.08583	0.491	0.076	9
LotjaGi4g1v0135700	0	0	1.08291	0.361	0.03	9
LotjaGi6g1v0084100	0	0	1.08169	0.466	0.049	9
LotjaGi2g1v0278100	0	0	1.0739	0.42	0.039	9
LotjaGi2g1v0005400	0	0	1.06752	0.311	0.017	9
LotjaGi6g1v0094500	0	0	1.06712	0.419	0.051	9
LotjaGi6g1v0282800_LC	0	0	1.06225	0.485	0.074	9
LotjaGi3g1v0374200	0	0	1.06217	0.408	0.031	9
LotjaGi4g1v0268300	0	0	1.05801	0.483	0.082	9
LotjaGi3g1v0030400	0	0	1.05222	0.301	0.017	9
LotjaGi6g1v0288900	0	0	1.05002	0.409	0.048	9
LotjaGi4g1v0029900	0	0	1.04356	0.353	0.032	9
LotjaGi1g1v0594900	0	0	1.04209	0.689	0.141	9
LotjaGi1g1v0459700	0	0	1.0378	0.3	0.029	9
LotjaGi2g1v0414800	0	0	1.03616	0.594	0.096	9
LotjaGi3g1v0476100_LC	0	0	1.03522	0.483	0.085	9
LotjaGi3g1v0202200	0	0	1.03093	0.261	0.012	9
LotjaGi3g1v0255400_LC	0	0	1.03091	0.579	0.09	9
LotjaGi3g1v0216600_LC	0	0	1.03025	0.291	0.019	9
LotjaGi2g1v0105300	0	0	1.02803	0.403	0.056	9
LotjaGi4g1v0026300	0	0	1.02743	0.64	0.145	9
LotjaGi2g1v0312500	0	0	1.02584	0.538	0.091	9
LotjaGi2g1v0313200	0	0	1.02438	0.346	0.029	9
LotjaGi2g1v0214500	0	0	1.02407	0.655	0.148	9
LotjaGi1g1v0141200	0	0	1.01985	0.446	0.04	9
LotjaGi1g1v0785900	0	0	1.01477	0.416	0.036	9
LotjaGi1g1v0133700	0	0	1.0129	0.427	0.047	9
LotjaGi3g1v0243000	0	0	1.01284	0.382	0.054	9
LotjaGi4g1v0142800	0	0	1.01194	0.372	0.048	9
LotjaGi3g1v0129600	0	0	1.00359	0.54	0.082	9
LotjaGi2g1v0200400	0	0	0.996571	0.317	0.022	9
LotjaGi2g1v0459500_LC	0	0	0.995841	0.55	0.101	9
LotjaGi5g1v0006500_LC	0	0	0.990755	0.346	0.027	9
LotjaGi5g1v0294300	0	0	0.987387	0.461	0.065	9
LotjaGi4g1v0033500	0	0	0.986769	0.418	0.057	9
LotjaGi6g1v0100900	0	0	0.984879	0.398	0.055	9
LotjaGi3g1v0078900	0	0	0.983362	0.295	0.022	9
LotjaGi6g1v0241000	0	0	0.976694	0.425	0.062	9
LotjaGi2g1v0417400	0	0	0.975252	0.434	0.061	9
LotjaGi2g1v0097600	0	0	0.97524	0.41	0.051	9
LotjaGi4g1v0318600	0	0	0.973632	0.569	0.121	9
LotjaGi1g1v0029100	0	0	0.967585	0.655	0.122	9
LotjaGi5g1v0340500	0	0	0.966359	0.454	0.071	9
LotjaGi3g1v0362200	0	0	0.961653	0.388	0.041	9
LotjaGi4g1v0207400	0	0	0.960823	0.339	0.034	9
LotjaGi1g1v0272400	0	0	0.958479	0.27	0.024	9
LotjaGi5g1v0229000	0	0	0.957079	0.472	0.064	9
LotjaGi3g1v0130200	0	0	0.948457	0.356	0.044	9
LotjaGi2g1v0213700	0	0	0.94735	0.661	0.124	9
LotjaGi6g1v0227300	0	0	0.942651	0.45	0.076	9
LotjaGi5g1v0293800	0	0	0.94232	0.393	0.039	9
LotjaGi3g1v0065800	0	0	0.94155	0.355	0.039	9
LotjaGi2g1v0254100	0	0	0.940996	0.408	0.065	9
LotjaGi1g1v0321100	0	0	0.938113	0.54	0.101	9
LotjaGi4g1v0105500	0	0	0.935066	0.536	0.107	9
LotjaGi4g1v0282700	0	0	0.933831	0.607	0.118	9
LotjaGi4g1v0386200	0	0	0.931379	0.48	0.088	9
LotjaGi1g1v0005100	0	0	0.931064	0.353	0.04	9
LotjaGi1g1v0780600	0	0	0.92342	0.769	0.196	9
LotjaGi3g1v0463200_LC	0	0	0.918859	0.303	0.021	9
LotjaGi1g1v0690800	0	0	0.917943	0.291	0.02	9
LotjaGi6g1v0328200	0	0	0.915401	0.366	0.049	9
LotjaGi2g1v0340600	0	0	0.911807	0.403	0.048	9
LotjaGi3g1v0487100	0	0	0.907862	0.484	0.085	9
LotjaGi2g1v0391800_LC	0	0	0.907424	0.365	0.042	9
LotjaGi1g1v0110200_LC	0	0	0.90711	0.442	0.068	9
LotjaGi1g1v0193600	0	0	0.905131	0.343	0.037	9
LotjaGi1g1v0576500	0	0	0.900399	0.928	0.266	9
LotjaGi1g1v0760900	0	0	0.897452	0.332	0.029	9
LotjaGi2g1v0432900	0	0	0.897366	0.458	0.066	9
LotjaGi5g1v0224200	0	0	0.895803	0.393	0.057	9
LotjaGi3g1v0161600	0	0	0.889248	0.418	0.057	9
LotjaGi1g1v0787900	0	0	0.884642	0.503	0.083	9
LotjaGi1g1v0048000	0	0	0.884493	0.541	0.096	9
LotjaGi4g1v0325900	0	0	0.884156	0.262	0.014	9
LotjaGi6g1v0346900	0	0	0.877653	0.337	0.036	9
LotjaGi3g1v0139500	0	0	0.876168	0.506	0.082	9
LotjaGi2g1v0279600	0	0	0.871622	0.376	0.045	9
LotjaGi2g1v0405900	0	0	0.86537	0.666	0.151	9
LotjaGi2g1v0324200	0	0	0.864371	0.292	0.031	9
LotjaGi5g1v0046500	0	0	0.864291	0.991	0.365	9
LotjaGi4g1v0428800	0	0	0.863657	0.609	0.135	9
LotjaGi4g1v0195100	0	0	0.860796	0.28	0.016	9
LotjaGi1g1v0545300	0	0	0.859264	0.287	0.027	9
LotjaGi4g1v0304800	0	0	0.857359	0.409	0.043	9
LotjaGi1g1v0010900	0	0	0.854538	0.551	0.113	9
LotjaGi1g1v0690900	0	0	0.842595	0.679	0.158	9
LotjaGi6g1v0361000	0	0	0.83753	0.258	0.015	9
LotjaGi4g1v0044700	0	0	0.835683	0.478	0.076	9
LotjaGi2g1v0222500	0	0	0.833799	0.281	0.023	9
LotjaGi1g1v0493500	0	0	0.831858	0.341	0.04	9
LotjaGi1g1v0160300	0	0	0.831225	0.401	0.06	9
LotjaGi3g1v0190600	0	0	0.829344	0.423	0.061	9
LotjaGi1g1v0715300	0	0	0.829132	0.295	0.025	9
LotjaGi3g1v0354600	0	0	0.828794	0.4	0.054	9
LotjaGi2g1v0433000	0	0	0.823543	0.324	0.028	9
LotjaGi4g1v0043900	0	0	0.817826	0.32	0.037	9
LotjaGi3g1v0353400	0	0	0.817437	0.306	0.03	9
LotjaGi1g1v0651600	0	0	0.816862	0.416	0.061	9
LotjaGi1g1v0032500	0	0	0.815121	0.327	0.032	9
LotjaGi5g1v0009600_LC	0	0	0.814496	0.345	0.046	9
LotjaGi1g1v0578900	0	0	0.813994	0.328	0.027	9
LotjaGi5g1v0105400	0	0	0.81226	0.357	0.05	9
LotjaGi4g1v0393200	0	0	0.80943	0.398	0.062	9
LotjaGi6g1v0264300	0	0	0.807685	0.409	0.061	9
LotjaGi3g1v0196800	0	0	0.804681	0.388	0.056	9
LotjaGi4g1v0020600	0	0	0.804245	0.672	0.163	9
LotjaGi3g1v0297800	0	0	0.803998	0.359	0.051	9
LotjaGi3g1v0162400_LC	0	0	0.798289	0.285	0.02	9
LotjaGi1g1v0297800	0	0	0.79688	0.316	0.039	9
LotjaGi3g1v0470100	0	0	0.79551	0.411	0.059	9
LotjaGi4g1v0216300	0	0	0.792643	0.269	0.025	9
LotjaGi1g1v0696200	0	0	0.792082	0.311	0.025	9
LotjaGi1g1v0179000	0	0	0.791886	0.396	0.055	9
LotjaGi5g1v0051600	0	0	0.791087	0.627	0.111	9
LotjaGi5g1v0260300	0	0	0.789017	0.267	0.019	9
LotjaGi4g1v0322200	0	0	0.78813	0.685	0.157	9
LotjaGi2g1v0361300	0	0	0.784388	0.251	0.02	9
LotjaGi1g1v0132500	0	0	0.784004	0.278	0.021	9
LotjaGi3g1v0027300	0	0	0.778943	0.388	0.054	9
LotjaGi3g1v0088500	0	0	0.776636	0.414	0.065	9
LotjaGi4g1v0239600_LC	0	0	0.7702	0.358	0.046	9
LotjaGi2g1v0273900	0	0	0.767807	0.402	0.062	9
LotjaGi5g1v0086600	0	0	0.76568	0.256	0.017	9
LotjaGi4g1v0133000	0	0	0.7597	0.262	0.026	9
LotjaGi4g1v0244600	0	0	0.758464	0.383	0.054	9
LotjaGi1g1v0698100	0	0	0.751645	0.423	0.053	9
LotjaGi4g1v0154900	0	0	0.743009	0.496	0.082	9
LotjaGi5g1v0326600	0	0	0.74253	0.374	0.049	9
LotjaGi3g1v0534300	0	0	0.740742	0.357	0.046	9
LotjaGi1g1v0397000	0	0	0.723628	0.519	0.1	9
LotjaGi3g1v0041200	0	0	0.715255	0.416	0.061	9
LotjaGi4g1v0304700	0	0	0.71296	0.276	0.025	9
LotjaGi5g1v0260600	0	0	0.712633	0.327	0.037	9
LotjaGi4g1v0430800	0	0	0.709807	0.29	0.027	9
LotjaGi5g1v0091900	0	0	0.69268	0.434	0.07	9
LotjaGi6g1v0329600	0	0	0.686815	0.262	0.019	9
LotjaGi2g1v0391500	0	0	0.665013	0.274	0.029	9
LotjaGi4g1v0372500	0	0	0.578579	0.26	0.025	9
LotjaGi1g1v0454000	0	0	0.570851	0.432	0.07	9
LotjaGi3g1v0011300	0	0	0.563583	0.443	0.073	9
LotjaGi2g1v0227800	1.13143e-306	2.82054e-302	0.876564	0.406	0.065	9
LotjaGi2g1v0395600	4.17541e-306	1.04089e-301	0.786392	0.412	0.067	9
LotjaGi1g1v0748500	6.0035e-306	1.49661e-301	1.34622	0.577	0.132	9
LotjaGi3g1v0062800	7.37398e-306	1.83826e-301	1.18325	0.776	0.23	9
LotjaGi2g1v0169000	2.1558e-305	5.37418e-301	0.891966	0.323	0.042	9
LotjaGi6g1v0263200	1.82031e-304	4.53785e-300	0.702128	0.267	0.028	9
LotjaGi4g1v0119800	9.92372e-303	2.47388e-298	0.702569	0.317	0.04	9
LotjaGi4g1v0207900	4.07273e-302	1.01529e-297	1.24662	0.468	0.087	9
LotjaGi1g1v0551400	6.32053e-302	1.57564e-297	0.887842	0.341	0.047	9
LotjaGi1g1v0342400	1.45142e-300	3.61824e-296	0.815126	0.529	0.108	9
LotjaGi3g1v0293700	7.98492e-300	1.99056e-295	0.793558	0.423	0.072	9
LotjaGi1g1v0071800	2.52283e-299	6.28917e-295	1.15439	0.265	0.028	9
LotjaGi1g1v0667700	7.03668e-299	1.75417e-294	0.701266	0.254	0.026	9
LotjaGi5g1v0102100	1.11233e-298	2.77292e-294	0.831117	0.38	0.059	9
LotjaGi4g1v0012200	1.29899e-297	3.23826e-293	0.684845	0.399	0.064	9
LotjaGi5g1v0102900	3.07676e-297	7.67007e-293	0.703417	0.286	0.033	9
LotjaGi6g1v0294600	4.10686e-297	1.0238e-292	0.818167	0.371	0.056	9
LotjaGi1g1v0767500	4.17821e-295	1.04159e-290	0.743239	0.343	0.048	9
LotjaGi3g1v0498500	7.49799e-295	1.86917e-290	0.751889	0.273	0.031	9
LotjaGi5g1v0090900_LC	1.98852e-294	4.95717e-290	0.807772	0.416	0.071	9
LotjaGi3g1v0311500_LC	2.33591e-294	5.8232e-290	0.863576	0.505	0.101	9
LotjaGi5g1v0215200	2.39021e-294	5.95855e-290	0.645612	0.285	0.033	9
LotjaGi2g1v0186100	6.92843e-294	1.72719e-289	0.768735	0.457	0.084	9
LotjaGi4g1v0077400	8.67002e-294	2.16135e-289	1.50191	0.572	0.143	9
LotjaGi3g1v0442400	1.71222e-293	4.26839e-289	0.871972	0.251	0.026	9
LotjaGi1g1v0224700	4.26654e-292	1.06361e-287	1.12382	0.737	0.212	9
LotjaGi5g1v0216300	5.29688e-291	1.32046e-286	1.32665	0.314	0.042	9
LotjaGi4g1v0059700	7.66205e-290	1.91007e-285	0.754288	0.267	0.03	9
LotjaGi5g1v0089600	3.86744e-289	9.64114e-285	0.974674	0.279	0.033	9
LotjaGi3g1v0426400_LC	1.21425e-286	3.02699e-282	0.807627	0.285	0.034	9
LotjaGiM1v0002700	3.78011e-286	9.42345e-282	0.680149	0.458	0.086	9
LotjaGi6g1v0296300	5.42879e-286	1.35334e-281	0.653387	0.338	0.048	9
LotjaGi3g1v0332600	9.0285e-286	2.25071e-281	0.958403	0.355	0.054	9
LotjaGi5g1v0304400	5.10505e-285	1.27264e-280	0.685783	0.395	0.065	9
LotjaGi6g1v0063900	9.55607e-285	2.38223e-280	0.73169	0.397	0.066	9
LotjaGi1g1v0779100	6.0411e-284	1.50599e-279	0.852366	0.425	0.076	9
LotjaGi4g1v0430000	6.57136e-284	1.63818e-279	0.682804	0.47	0.09	9
LotjaGi2g1v0327100	1.10089e-283	2.7444e-279	0.778853	0.418	0.073	9
LotjaGi1g1v0058300	8.6314e-283	2.15172e-278	0.862259	0.765	0.221	9
LotjaGi1g1v0545800	1.37006e-282	3.41543e-278	0.76529	0.319	0.044	9
LotjaGi3g1v0549900	6.73768e-282	1.67964e-277	0.72665	0.433	0.079	9
LotjaGi5g1v0251100	1.13015e-281	2.81735e-277	1.11836	0.492	0.101	9
LotjaGi5g1v0167600	1.00087e-279	2.49508e-275	0.687146	0.269	0.031	9
LotjaGi3g1v0129400	2.84379e-279	7.08929e-275	0.759759	0.33	0.047	9
LotjaGi5g1v0291500	4.15242e-278	1.03516e-273	0.830759	0.592	0.142	9
LotjaGi1g1v0653000	3.85316e-276	9.60554e-272	1.00878	0.838	0.27	9
LotjaGi1g1v0089000_LC	2.30821e-275	5.75415e-271	0.780802	0.367	0.059	9
LotjaGi4g1v0045000	1.55545e-274	3.87757e-270	0.691376	0.266	0.031	9
LotjaGi5g1v0214200	1.11428e-273	2.77779e-269	0.568175	0.309	0.042	9
LotjaGi1g1v0531700	2.25141e-273	5.61254e-269	0.747353	0.467	0.092	9
LotjaGi6g1v0225600	6.43543e-273	1.60429e-268	0.639237	0.254	0.028	9
LotjaGi1g1v0340900	6.85641e-272	1.70923e-267	0.596111	0.251	0.028	9
LotjaGi3g1v0481700	2.05721e-271	5.12841e-267	0.763683	0.388	0.067	9
LotjaGi5g1v0043400_LC	2.12018e-271	5.2854e-267	0.77095	0.357	0.056	9
LotjaGi1g1v0576600_LC	3.13872e-271	7.82453e-267	0.664786	0.257	0.029	9
LotjaGi5g1v0341800_LC	1.33938e-270	3.33894e-266	0.67113	0.5	0.104	9
LotjaGi2g1v0082600_LC	1.80251e-270	4.49348e-266	0.76117	0.479	0.097	9
LotjaGi2g1v0365000	1.12874e-267	2.81383e-263	0.657473	0.376	0.063	9
LotjaGi1g1v0557800	2.51974e-267	6.28145e-263	0.737414	0.289	0.038	9
LotjaGi4g1v0275500	2.67206e-266	6.66119e-262	0.680831	0.35	0.055	9
LotjaGi3g1v0212600_LC	5.27138e-266	1.3141e-261	0.769256	0.284	0.037	9
LotjaGi3g1v0418800	1.74152e-265	4.34143e-261	0.84911	0.408	0.076	9
LotjaGi5g1v0107800	8.96127e-265	2.23396e-260	0.621933	0.271	0.034	9
LotjaGi4g1v0116300	1.82922e-263	4.56006e-259	0.78763	0.505	0.111	9
LotjaGi2g1v0122200	2.2915e-263	5.71247e-259	0.691196	0.261	0.031	9
LotjaGi4g1v0305100	4.24315e-263	1.05778e-258	0.742282	0.389	0.068	9
LotjaGi2g1v0301100	8.22878e-263	2.05135e-258	0.753746	0.571	0.137	9
LotjaGi2g1v0211700_LC	1.21639e-262	3.03235e-258	0.833708	0.331	0.051	9
LotjaGi5g1v0161400	3.10332e-262	7.73627e-258	0.782046	0.363	0.061	9
LotjaGi5g1v0361900	7.0897e-262	1.76739e-257	0.713275	0.354	0.057	9
LotjaGi1g1v0463600	1.12126e-261	2.79519e-257	0.655492	0.385	0.067	9
LotjaGi1g1v0664300	5.07967e-261	1.26631e-256	0.620149	0.455	0.09	9
LotjaGi3g1v0251800	2.84059e-260	7.0813e-256	1.20839	0.364	0.062	9
LotjaGi2g1v0311500	3.61851e-259	9.02059e-255	0.679755	0.307	0.044	9
LotjaGi5g1v0063800	8.41206e-259	2.09704e-254	0.682217	0.409	0.076	9
LotjaGi2g1v0318700	1.66579e-258	4.15265e-254	0.705549	0.336	0.053	9
LotjaGi2g1v0231100	8.38132e-258	2.08938e-253	0.765502	0.346	0.056	9
LotjaGi2g1v0249800	1.38096e-257	3.4426e-253	0.652619	0.472	0.098	9
LotjaGi2g1v0381400	8.948e-257	2.23065e-252	0.683299	0.435	0.085	9
LotjaGi1g1v0737400	1.93506e-256	4.82391e-252	0.559755	0.273	0.035	9
LotjaGi1g1v0486200	4.27498e-256	1.06571e-251	0.736945	0.26	0.032	9
LotjaGi1g1v0517600	4.3966e-256	1.09603e-251	0.613519	0.272	0.035	9
LotjaGi2g1v0104400	5.46505e-256	1.36238e-251	0.722295	0.315	0.047	9
LotjaGi5g1v0024900	3.80166e-255	9.47716e-251	0.754013	1	0.468	9
LotjaGi6g1v0337200	4.27544e-255	1.06582e-250	0.669465	0.342	0.055	9
LotjaGi1g1v0245300	7.20949e-255	1.79725e-250	0.560153	0.433	0.084	9
LotjaGiM1v0005300	1.87442e-254	4.67273e-250	0.920317	0.731	0.227	9
LotjaGi1g1v0550200	3.25205e-254	8.10703e-250	0.740667	0.266	0.034	9
LotjaGiM1v0005700	3.72345e-254	9.28218e-250	0.645678	0.565	0.135	9
LotjaGi6g1v0224300	3.36264e-253	8.38273e-249	0.994159	0.962	0.396	9
LotjaGi6g1v0189800	3.40227e-253	8.48153e-249	1.21142	0.994	0.566	9
LotjaGi4g1v0401800	6.45167e-253	1.60834e-248	0.596632	0.382	0.068	9
LotjaGi5g1v0007200	5.29831e-252	1.32082e-247	0.658958	0.374	0.065	9
LotjaGi4g1v0458700	1.52404e-251	3.79927e-247	0.670695	0.396	0.073	9
LotjaGi4g1v0423500	2.28728e-250	5.70195e-246	0.68139	0.376	0.067	9
LotjaGi1g1v0672100	3.06268e-250	7.63495e-246	0.702372	0.293	0.042	9
LotjaGi1g1v0551800	7.0596e-250	1.75989e-245	0.686047	0.356	0.061	9
LotjaGi4g1v0192000	8.72773e-250	2.17573e-245	0.665605	0.304	0.045	9
LotjaGi2g1v0257400	1.47437e-249	3.67546e-245	1.18561	0.493	0.114	9
LotjaGi1g1v0233100	3.11511e-248	7.76566e-244	0.68781	0.319	0.05	9
LotjaGi5g1v0062600	7.38838e-248	1.84185e-243	0.776116	0.282	0.039	9
LotjaGi1g1v0138500	5.88345e-247	1.46668e-242	0.661004	0.381	0.069	9
LotjaGi1g1v0714500	1.0196e-246	2.54177e-242	0.596677	0.269	0.036	9
LotjaGi5g1v0305400	1.08802e-246	2.71233e-242	0.928578	0.308	0.048	9
LotjaGi2g1v0154800	2.94201e-245	7.33415e-241	0.747245	0.435	0.09	9
LotjaGi5g1v0248000	7.74493e-245	1.93073e-240	0.670249	0.354	0.061	9
LotjaGi1g1v0088100	1.51892e-244	3.78651e-240	0.607574	0.325	0.052	9
LotjaGi4g1v0464300	5.91777e-242	1.47524e-237	1.05604	0.375	0.071	9
LotjaGi3g1v0288100	1.00196e-241	2.4978e-237	0.714944	0.272	0.038	9
LotjaGi6g1v0134600_LC	1.51581e-241	3.77877e-237	0.670021	0.32	0.051	9
LotjaGi2g1v0265100	8.54599e-241	2.13043e-236	0.719579	0.654	0.181	9
LotjaGi5g1v0342300_LC	1.76085e-240	4.38962e-236	0.728373	0.538	0.131	9
LotjaGi4g1v0308700	3.07972e-240	7.67743e-236	0.724055	0.291	0.043	9
LotjaGiM1v0005100	8.98796e-240	2.24061e-235	0.63657	0.274	0.038	9
LotjaGi3g1v0103300	2.48676e-239	6.19925e-235	0.651765	0.474	0.105	9
LotjaGi6g1v0143800_LC	4.12204e-238	1.02758e-233	0.646266	0.336	0.057	9
LotjaGi6g1v0354300	3.35819e-236	8.37162e-232	0.591966	0.325	0.053	9
LotjaGiM1v0003500	1.19749e-235	2.98523e-231	0.523212	0.511	0.119	9
LotjaGi5g1v0170300	1.28382e-234	3.20045e-230	0.535488	0.432	0.089	9
LotjaGi4g1v0251500_LC	1.08235e-233	2.69818e-229	0.710983	0.317	0.052	9
LotjaGi3g1v0064600	1.31555e-233	3.27952e-229	0.866242	0.546	0.139	9
LotjaGi3g1v0498100	4.42682e-233	1.10356e-228	0.633049	0.358	0.064	9
LotjaGi1g1v0227600	3.14634e-232	7.84351e-228	0.582847	0.302	0.047	9
LotjaGi1g1v0686000	5.11969e-232	1.27629e-227	0.544824	0.435	0.09	9
LotjaGi2g1v0122500	4.58568e-231	1.14317e-226	0.603577	0.289	0.044	9
LotjaGi1g1v0778700	2.55272e-229	6.36367e-225	0.551808	0.409	0.082	9
LotjaGi1g1v0786800	1.4525e-228	3.62093e-224	0.685058	0.387	0.076	9
LotjaGi2g1v0319900	1.69302e-228	4.22054e-224	0.62412	0.395	0.078	9
LotjaGi1g1v0414900	6.6648e-228	1.66147e-223	0.604153	0.356	0.065	9
LotjaGi3g1v0070800	8.10922e-228	2.02155e-223	0.682882	0.569	0.148	9
LotjaGi1g1v0538900	8.88679e-228	2.21539e-223	0.591701	0.418	0.087	9
LotjaGi3g1v0533300	1.66171e-227	4.14247e-223	0.680511	0.283	0.043	9
LotjaGi3g1v0350750	1.21499e-226	3.02886e-222	0.633283	0.383	0.075	9
LotjaGi4g1v0437900	1.78423e-226	4.4479e-222	0.844026	0.922	0.374	9
LotjaGi5g1v0323900	5.58462e-226	1.39219e-221	0.59486	0.493	0.115	9
LotjaGi5g1v0005000	1.14368e-225	2.85109e-221	0.784634	0.835	0.299	9
LotjaGi3g1v0094300	1.15336e-225	2.87521e-221	0.525008	0.425	0.089	9
LotjaGi3g1v0274500	1.18406e-225	2.95175e-221	0.557393	0.343	0.061	9
LotjaGi5g1v0024700	1.67213e-225	4.16846e-221	0.636443	0.941	0.364	9
LotjaGi1g1v0558300	6.62238e-225	1.65089e-220	0.594666	0.289	0.045	9
LotjaGi3g1v0501000	3.43887e-224	8.57275e-220	0.912507	0.326	0.057	9
LotjaGi6g1v0250100	7.43995e-224	1.85471e-219	0.630807	0.442	0.097	9
LotjaGi2g1v0132000	1.08913e-223	2.7151e-219	0.701472	0.273	0.04	9
LotjaGi2g1v0315700	7.30076e-223	1.82001e-218	0.704526	0.38	0.074	9
LotjaGi3g1v0362500	1.45383e-222	3.62426e-218	0.574803	0.514	0.125	9
LotjaGiM1v0000600	1.4857e-222	3.70371e-218	0.726631	0.654	0.195	9
LotjaGi6g1v0060100	4.39846e-222	1.09649e-217	0.643703	0.352	0.065	9
LotjaGi4g1v0432400	7.87749e-222	1.96378e-217	0.643576	0.534	0.135	9
LotjaGi4g1v0074400	1.76914e-221	4.41029e-217	0.667156	0.38	0.076	9
LotjaGi1g1v0481800	2.116e-221	5.27499e-217	0.76816	0.294	0.047	9
LotjaGi3g1v0534100	2.25741e-221	5.6275e-217	0.554511	0.469	0.108	9
LotjaGi3g1v0193200	2.40311e-221	5.99072e-217	0.62072	0.322	0.056	9
LotjaGi2g1v0405200	3.4839e-221	8.68503e-217	0.795721	0.269	0.039	9
LotjaGi2g1v0422300_LC	6.55853e-220	1.63498e-215	0.646492	0.37	0.072	9
LotjaGi3g1v0554700	3.31497e-218	8.26389e-214	0.787191	0.459	0.108	9
LotjaGi1g1v0048100	2.64109e-216	6.58397e-212	0.569406	0.348	0.065	9
LotjaGi4g1v0288300	1.46821e-215	3.66011e-211	0.656457	0.724	0.224	9
LotjaGi4g1v0244800	9.02159e-215	2.24899e-210	0.58315	0.335	0.061	9
LotjaGi6g1v0268100	9.17842e-215	2.28809e-210	0.526761	0.362	0.07	9
LotjaGi3g1v0219000	1.59451e-214	3.97496e-210	0.603798	0.324	0.058	9
LotjaGi1g1v0159300	1.18869e-213	2.96327e-209	0.581282	0.256	0.037	9
LotjaGi6g1v0007600	1.23175e-213	3.07063e-209	0.610597	0.264	0.039	9
LotjaGi1g1v0580400	7.29016e-213	1.81737e-208	0.604215	0.319	0.056	9
LotjaGi1g1v0167100	1.00441e-212	2.50388e-208	0.570782	0.25	0.035	9
LotjaGi1g1v0135300	1.39233e-211	3.47094e-207	0.609836	0.444	0.103	9
LotjaGi4g1v0225200	2.86034e-211	7.13054e-207	0.621712	0.361	0.071	9
[truncated: 293 more rows]

## Sheet: Figure_1c_stricter_cutoff
Marker genes for each cluster with stricter cutoff. The cutoff was avg_log2FC≥1; p_val_adj≤0.05; pct.1>pct.2.
Gene_ID	p_val	p_val_adj	avg_log2FC	pct.1	pct.2	cluster
LotjaGi3g1v0222100	0	0	3.02734	0.669	0.138	0
LotjaGi3g1v0306000	0	0	2.67249	0.338	0.033	0
LotjaGi5g1v0166000_LC	0	0	2.65335	0.56	0.105	0
LotjaGi1g1v0555000	0	0	2.4211	0.331	0.052	0
LotjaGi3g1v0395900_LC	0	0	2.33497	0.346	0.065	0
LotjaGi2g1v0203100	0	0	2.05506	0.304	0.067	0
LotjaGi5g1v0288600	0	0	2.04839	0.31	0.042	0
LotjaGi4g1v0215500	0	0	1.97132	0.25	0.033	0
LotjaGi4g1v0056200	0	0	1.94189	0.496	0.209	0
LotjaGi5g1v0256200	0	0	1.88173	0.435	0.15	0
LotjaGi6g1v0331800	0	0	1.8515	0.488	0.166	0
LotjaGi6g1v0286800_LC	5.18083e-271	1.29153e-266	1.53972	0.55	0.267	0
LotjaGi1g1v0234500	1.2323e-258	3.07201e-254	1.51291	0.253	0.061	0
LotjaGi2g1v0293800	2.84386e-244	7.08945e-240	1.72643	0.348	0.121	0
LotjaGi5g1v0062200	1.47701e-198	3.68203e-194	1.46473	0.266	0.084	0
LotjaGi3g1v0507300	2.28178e-153	5.68825e-149	1.3676	0.311	0.126	0
LotjaGi1g1v0108800	1.50165e-117	3.74345e-113	1.1513	0.269	0.117	0
LotjaGi6g1v0254300	5.33815e-101	1.33075e-96	1.0356	0.389	0.223	0
LotjaGi5g1v0313300	1.93612e-70	4.82656e-66	1.05082	0.27	0.152	0
LotjaGi4g1v0302900	1.26507e-63	3.15369e-59	1.01675	0.297	0.18	0
LotjaGi3g1v0165200_LC	3.45177e-36	8.60492e-32	1.36717	0.377	0.344	1
LotjaGi3g1v0268200_LC	2.10741e-29	5.25357e-25	1.49195	0.345	0.315	1
LotjaGi4g1v0012900	4.2583e-19	1.06155e-14	1.2795	0.324	0.308	1
LotjaGi6g1v0333900	4.19087e-16	1.04474e-11	1.37964	0.268	0.242	1
LotjaGi1g1v0377600	5.4905e-275	1.36873e-270	1.51159	0.783	0.604	2
LotjaGi3g1v0055400	2.42231e-184	6.03857e-180	1.73121	0.557	0.341	2
LotjaGi5g1v0293100_LC	4.42149e-147	1.10223e-142	1.3641	0.642	0.509	2
LotjaGi1g1v0613100	5.73487e-134	1.42965e-129	1.5392	0.353	0.165	2
LotjaGi4g1v0208100	7.36068e-94	1.83494e-89	1.65196	0.267	0.126	2
LotjaGi6g1v0255000	9.17168e-92	2.28641e-87	1.37192	0.465	0.326	2
LotjaGi5g1v0120700	3.30367e-89	8.23573e-85	1.42332	0.373	0.22	2
LotjaGi5g1v0119900	4.70096e-82	1.1719e-77	1.6042	0.31	0.172	2
LotjaGi3g1v0507300	1.48056e-59	3.69089e-55	1.28258	0.256	0.139	2
LotjaGi1g1v0475000_LC	1.17575e-29	2.93104e-25	1.30668	0.256	0.185	2
LotjaGi1g1v0556300	0	0	2.26882	0.457	0.067	3
LotjaGi6g1v0257600	0	0	1.86682	0.421	0.064	3
LotjaGi6g1v0255000	0	0	1.6558	0.788	0.296	3
LotjaGi1g1v0475000_LC	0	0	1.50183	0.528	0.159	3
LotjaGi2g1v0176500_LC	0	0	1.49975	0.596	0.195	3
LotjaGi3g1v0055400	0	0	1.49582	0.775	0.325	3
LotjaGi3g1v0290800	0	0	1.33192	0.652	0.242	3
LotjaGi5g1v0293100_LC	0	0	1.11079	0.925	0.483	3
LotjaGi4g1v0349800	2.55149e-289	6.36061e-285	1.36435	0.284	0.051	3
LotjaGi3g1v0169600	2.1336e-282	5.31884e-278	1.14761	0.681	0.276	3
LotjaGi1g1v0512200	7.34715e-280	1.83157e-275	1.162	0.687	0.285	3
LotjaGi1g1v0594200	4.11259e-273	1.02523e-268	1.1441	0.716	0.309	3
LotjaGi4g1v0300700	2.97212e-270	7.40921e-266	1.01181	0.86	0.451	3
LotjaGi4g1v0407000	5.78301e-270	1.44165e-265	1.26938	0.548	0.193	3
LotjaGi3g1v0224500	1.67404e-259	4.1732e-255	1.11419	0.66	0.272	3
LotjaGi1g1v0076000_LC	2.08034e-259	5.18609e-255	1.01432	0.828	0.436	3
LotjaGi4g1v0064100	6.68154e-252	1.66564e-247	1.15064	0.587	0.225	3
LotjaGi3g1v0281100	9.93478e-237	2.47664e-232	1.16292	0.573	0.226	3
LotjaGi5g1v0252100	4.40584e-236	1.09833e-231	1.07706	0.507	0.182	3
LotjaGi5g1v0069100	7.52424e-233	1.87572e-228	1.16595	0.535	0.205	3
LotjaGi4g1v0063000	3.71449e-231	9.25985e-227	1.12998	0.306	0.07	3
LotjaGi1g1v0588600	3.66314e-224	9.13185e-220	1.04249	0.577	0.231	3
LotjaGi1g1v0705000	3.38837e-221	8.44686e-217	1.01745	0.691	0.333	3
LotjaGi5g1v0288500	3.5603e-218	8.87547e-214	1.05197	0.599	0.261	3
LotjaGi5g1v0194100	9.40359e-218	2.34422e-213	1.11017	0.308	0.078	3
LotjaGi1g1v0295700	8.02603e-204	2.00081e-199	1.01246	0.624	0.289	3
LotjaGi3g1v0031300_LC	3.45961e-187	8.62445e-183	1.03317	0.604	0.285	3
LotjaGi2g1v0250700	1.18709e-183	2.95931e-179	1.09404	0.305	0.086	3
LotjaGi3g1v0495500	2.70808e-149	6.75098e-145	1.01107	0.463	0.201	3
LotjaGi1g1v0006200	5.69086e-117	1.41867e-112	1.02009	0.254	0.086	3
LotjaGi4g1v0379600	0	0	1.67398	0.54	0.088	4
LotjaGi4g1v0407000	0	0	1.48881	0.716	0.184	4
LotjaGi5g1v0266100	0	0	1.45571	0.898	0.399	4
LotjaGi1g1v0686400	0	0	1.4553	0.469	0.067	4
LotjaGi4g1v0064100	0	0	1.4198	0.731	0.218	4
LotjaGi1g1v0763200	0	0	1.40593	0.306	0.023	4
LotjaGi6g1v0330700	0	0	1.39712	0.719	0.175	4
LotjaGi1g1v0502700	0	0	1.36973	0.686	0.185	4
LotjaGi3g1v0121000	0	0	1.35937	0.511	0.104	4
LotjaGi3g1v0554600	0	0	1.3504	0.522	0.104	4
LotjaGi3g1v0367900	0	0	1.33829	0.777	0.259	4
LotjaGi6g1v0350700	0	0	1.3252	0.468	0.096	4
LotjaGi3g1v0224500	0	0	1.31808	0.781	0.268	4
LotjaGi1g1v0461700	0	0	1.30613	0.305	0.024	4
LotjaGi1g1v0512200	0	0	1.29516	0.812	0.28	4
LotjaGi3g1v0169600	0	0	1.29272	0.794	0.272	4
LotjaGi1g1v0488300	0	0	1.26616	0.41	0.077	4
LotjaGi2g1v0370400	0	0	1.2524	0.659	0.188	4
LotjaGi4g1v0254200	0	0	1.24657	0.504	0.101	4
LotjaGi1g1v0124700	0	0	1.24536	0.602	0.163	4
LotjaGi5g1v0083600	0	0	1.24308	0.502	0.103	4
LotjaGi6g1v0273800	0	0	1.22944	0.456	0.08	4
LotjaGi3g1v0281100	0	0	1.22374	0.702	0.22	4
LotjaGi1g1v0594200	0	0	1.22256	0.838	0.305	4
LotjaGi6g1v0266650	0	0	1.20344	0.389	0.078	4
LotjaGi4g1v0201900	0	0	1.18249	0.292	0.03	4
LotjaGi5g1v0000600	0	0	1.17964	0.419	0.082	4
LotjaGi3g1v0534800	0	0	1.17907	0.381	0.075	4
LotjaGi1g1v0659100	0	0	1.17898	0.32	0.053	4
LotjaGi5g1v0031100	0	0	1.16196	0.946	0.449	4
LotjaGi2g1v0328200_LC	0	0	1.15818	0.322	0.049	4
LotjaGi4g1v0463800	0	0	1.15677	0.431	0.093	4
LotjaGi6g1v0351700	0	0	1.15572	0.463	0.107	4
LotjaGi2g1v0126700	0	0	1.15232	0.314	0.05	4
LotjaGi3g1v0277700	0	0	1.14633	0.645	0.198	4
LotjaGi3g1v0239800	0	0	1.13001	0.32	0.048	4
LotjaGi3g1v0290800	0	0	1.09516	0.72	0.242	4
LotjaGi2g1v0370600	0	0	1.09073	0.602	0.174	4
LotjaGi2g1v0366700	0	0	1.09016	0.634	0.19	4
LotjaGi6g1v0308600	0	0	1.08288	0.402	0.075	4
LotjaGi3g1v0217800	0	0	1.07365	0.717	0.229	4
LotjaGi2g1v0295300	0	0	1.06288	0.35	0.063	4
LotjaGi6g1v0056500	0	0	1.03046	0.492	0.118	4
LotjaGi2g1v0293800	0	0	1.02593	0.538	0.122	4
LotjaGi5g1v0158900	0	0	1.00987	0.27	0.033	4
LotjaGi6g1v0123500	0	0	1.00761	0.259	0.031	4
LotjaGi3g1v0522300	0	0	1.0055	0.27	0.035	4
LotjaGi2g1v0373800	0	0	1.00148	0.377	0.073	4
LotjaGi1g1v0776300	3.52519e-304	8.78796e-300	1.06145	0.604	0.181	4
LotjaGi4g1v0371700	3.67175e-303	9.15331e-299	1.22949	0.347	0.065	4
LotjaGi2g1v0366200	4.54202e-301	1.13228e-296	1.02621	0.478	0.119	4
LotjaGi4g1v0302000_LC	4.59499e-291	1.14549e-286	1.04856	0.384	0.081	4
LotjaGi6g1v0133900	8.72564e-291	2.17521e-286	1.11841	0.538	0.155	4
LotjaGi3g1v0463000	6.52909e-285	1.62764e-280	1.00208	0.46	0.116	4
LotjaGi4g1v0300700	3.81424e-274	9.50852e-270	1.04633	0.925	0.452	4
LotjaGi1g1v0377200	4.6708e-263	1.16438e-258	1.09624	0.291	0.052	4
LotjaGi3g1v0277900	6.26936e-254	1.56289e-249	1.02289	0.465	0.129	4
LotjaGi4g1v0325200	8.24898e-234	2.05639e-229	1.03336	0.275	0.052	4
LotjaGi1g1v0562700	6.88454e-227	1.71625e-222	1.01494	0.381	0.098	4
LotjaGi6g1v0130800	0	0	3.26193	0.73	0.117	5
LotjaGi5g1v0024900	0	0	3.086	0.992	0.455	5
LotjaGi5g1v0024700	0	0	3.06217	0.971	0.346	5
LotjaGi1g1v0517100	0	0	3.04019	0.608	0.068	5
LotjaGi5g1v0046500	0	0	2.91222	0.984	0.349	5
LotjaGi5g1v0216400	0	0	2.90165	0.901	0.26	5
LotjaGi1g1v0576500	0	0	2.62006	0.89	0.252	5
LotjaGi1g1v0175900	0	0	2.58023	0.479	0.059	5
LotjaGi4g1v0234500	0	0	2.54408	0.501	0.057	5
LotjaGi1g1v0245400	0	0	2.46679	0.493	0.091	5
LotjaGi3g1v0027300	0	0	2.45396	0.366	0.047	5
LotjaGi3g1v0251800	0	0	2.42926	0.395	0.052	5
LotjaGi5g1v0275400	0	0	2.35362	0.29	0.032	5
LotjaGi5g1v0251100	0	0	2.33745	0.511	0.09	5
LotjaGi2g1v0213700	0	0	2.28238	0.56	0.119	5
LotjaGi6g1v0152200_LC	0	0	2.23909	0.746	0.201	5
LotjaGi3g1v0011300	0	0	2.23039	0.413	0.066	5
LotjaGi3g1v0501000	0	0	2.21569	0.351	0.048	5
LotjaGi4g1v0116000	0	0	2.21086	0.571	0.11	5
LotjaGi3g1v0015200	0	0	2.16018	0.455	0.072	5
LotjaGi4g1v0320300	0	0	2.11096	0.748	0.259	5
LotjaGi3g1v0158100	0	0	2.08668	0.604	0.146	5
LotjaGi1g1v0397000	0	0	2.08306	0.418	0.098	5
LotjaGi5g1v0224200	0	0	2.05775	0.343	0.053	5
LotjaGi1g1v0705800	0	0	2.04044	0.535	0.129	5
LotjaGi1g1v0613400	0	0	1.96975	0.584	0.116	5
LotjaGi1g1v0499900	0	0	1.93705	0.296	0.045	5
LotjaGi4g1v0030900	0	0	1.91433	0.703	0.251	5
LotjaGi2g1v0231600	0	0	1.9119	0.594	0.167	5
LotjaGi4g1v0016300	0	0	1.8961	0.261	0.033	5
LotjaGi2g1v0257400	0	0	1.89509	0.467	0.107	5
LotjaGi1g1v0508300	0	0	1.79128	0.63	0.173	5
LotjaGiM1v0004400	0	0	1.72594	0.973	0.763	5
LotjaGi1g1v0309300	0	0	1.67005	0.679	0.242	5
LotjaGi5g1v0122700	0	0	1.65361	0.254	0.027	5
LotjaGiM1v0003900	0	0	1.53324	1	0.964	5
LotjaGi1g1v0754800	2.30965e-306	5.75773e-302	1.67173	0.531	0.149	5
LotjaGi2g1v0246900	1.22737e-297	3.05971e-293	1.61929	0.509	0.141	5
LotjaGi3g1v0201500	1.27475e-296	3.17783e-292	1.87085	0.441	0.111	5
LotjaGi2g1v0386800	6.51374e-294	1.62381e-289	1.77423	0.557	0.18	5
LotjaGi3g1v0262100	6.29619e-292	1.56958e-287	1.77166	0.566	0.187	5
LotjaGi6g1v0133100	3.6403e-288	9.07491e-284	1.19376	0.966	0.712	5
LotjaGi2g1v0147200	4.72173e-277	1.17708e-272	1.87527	0.283	0.048	5
LotjaGi6g1v0355800	4.35286e-269	1.08512e-264	1.78456	0.638	0.259	5
LotjaGi3g1v0479300	2.95983e-264	7.37855e-260	1.66468	0.439	0.118	5
LotjaGiM1v0002200	1.90236e-258	4.74239e-254	1.95735	0.252	0.041	5
LotjaGi5g1v0229000	4.79008e-257	1.19412e-252	1.72582	0.321	0.067	5
LotjaGi5g1v0226900	5.8357e-257	1.45478e-252	1.78506	0.284	0.052	5
LotjaGi2g1v0256400	3.63688e-254	9.06638e-250	1.70219	0.485	0.152	5
LotjaGi1g1v0579100	5.49391e-234	1.36958e-229	1.51613	0.408	0.111	5
LotjaGi1g1v0003900	3.48052e-230	8.67659e-226	1.50376	0.511	0.176	5
LotjaGi1g1v0245300	1.09919e-224	2.74018e-220	1.93486	0.333	0.083	5
LotjaGi3g1v0041200	1.53602e-222	3.82915e-218	1.63481	0.292	0.063	5
LotjaGi1g1v0199700	3.65209e-219	9.1043e-215	1.96684	0.297	0.067	5
LotjaGi1g1v0670000	3.39932e-211	8.47417e-207	1.55819	0.382	0.109	5
LotjaGi1g1v0216400_LC	4.59225e-211	1.1448e-206	1.62684	0.287	0.063	5
LotjaGi2g1v0049700	3.23621e-203	8.06754e-199	1.1133	0.712	0.356	5
LotjaGi1g1v0228700	6.32727e-197	1.57732e-192	1.56158	0.335	0.089	5
LotjaGi1g1v0224700	2.2372e-193	5.57712e-189	1.43892	0.533	0.216	5
LotjaGi6g1v0152500	5.06338e-189	1.26225e-184	1.36011	0.411	0.132	5
LotjaGi3g1v0149500	8.54103e-185	2.12919e-180	1.17598	0.66	0.3	5
LotjaGi3g1v0201700	2.88617e-178	7.19493e-174	1.14239	0.614	0.276	5
LotjaGi5g1v0095500	2.5667e-176	6.39852e-172	1.46168	0.312	0.085	5
LotjaGi5g1v0051600	1.60942e-174	4.01213e-170	1.44801	0.373	0.119	5
LotjaGi4g1v0352600	3.43913e-173	8.57342e-169	1.34041	0.522	0.215	5
LotjaGiM1v0004100	5.17114e-169	1.28911e-164	1.33785	0.543	0.239	5
LotjaGi6g1v0189800	6.01942e-169	1.50058e-164	1.04405	0.838	0.569	5
LotjaGiM1v0002300	2.08092e-147	5.18752e-143	1.60608	0.268	0.075	5
LotjaGiM1v0003500	2.77376e-146	6.9147e-142	1.40206	0.353	0.122	5
LotjaGi4g1v0031000	1.68244e-145	4.19414e-141	1.22788	0.327	0.105	5
LotjaGi1g1v0017300	3.23852e-139	8.0733e-135	1.08922	0.39	0.141	5
LotjaGi2g1v0459500_LC	3.78043e-137	9.42424e-133	1.26306	0.327	0.109	5
LotjaGi4g1v0432900_LC	8.60708e-130	2.14566e-125	1.17064	0.615	0.342	5
LotjaGi3g1v0479100	1.6507e-124	4.11504e-120	1.24629	0.281	0.089	5
LotjaGi5g1v0234400	2.90267e-123	7.23608e-119	1.12014	0.376	0.147	5
LotjaGi4g1v0453800	3.83917e-122	9.57065e-118	1.33573	0.266	0.082	5
LotjaGi2g1v0405900	3.64312e-117	9.08193e-113	1.22669	0.389	0.162	5
LotjaGi6g1v0297300	9.73309e-112	2.42636e-107	1.09518	0.341	0.13	5
LotjaGi4g1v0288300	3.58275e-107	8.93145e-103	1.09272	0.475	0.233	5
LotjaGi6g1v0144000	1.18233e-106	2.94743e-102	1.19717	0.297	0.108	5
LotjaGi4g1v0044700	2.95376e-104	7.36343e-100	1.28001	0.254	0.085	5
LotjaGiM1v0002400	1.72046e-101	4.28892e-97	1.18753	0.335	0.138	5
LotjaGiM1v0005000	7.36155e-100	1.83516e-95	1.16724	0.293	0.112	5
LotjaGiM1v0004900	3.82775e-99	9.54219e-95	1.35684	0.255	0.09	5
LotjaGi1g1v0084800	3.78437e-98	9.43405e-94	1.07061	0.264	0.093	5
LotjaGi6g1v0055300	7.55786e-97	1.8841e-92	1.17115	0.465	0.24	5
LotjaGi1g1v0325800	5.51648e-96	1.3752e-91	1.12803	0.275	0.1	5
LotjaGiM1v0000600	4.92734e-85	1.22834e-80	1.05009	0.407	0.204	5
LotjaGi2g1v0343300	2.08931e-84	5.20845e-80	1.08673	0.351	0.163	5
LotjaGiM1v0006600	3.50995e-77	8.74995e-73	1.00086	0.33	0.153	5
LotjaGi2g1v0206800	2.80223e-63	6.98569e-59	1.01649	0.328	0.166	5
LotjaGi5g1v0024700	1.70194e-273	4.24278e-269	1.15467	0.835	0.361	6
LotjaGi5g1v0024900	6.91467e-261	1.72376e-256	1.08041	0.911	0.465	6
LotjaGi5g1v0216400	2.71846e-237	6.77685e-233	1.1688	0.714	0.279	6
LotjaGi5g1v0046500	1.19506e-188	2.97915e-184	1.02838	0.762	0.371	6
LotjaGi1g1v0613400	1.16723e-119	2.90979e-115	1.3141	0.368	0.137	6
LotjaGi6g1v0130800	3.20399e-89	7.98723e-85	1.03605	0.361	0.15	6
LotjaGi4g1v0116000	1.22122e-78	3.04437e-74	1.07979	0.317	0.133	6
LotjaGi5g1v0251100	1.45411e-55	3.62494e-51	1.13898	0.252	0.113	6
LotjaGi1g1v0017300	5.09787e-32	1.27085e-27	1.00053	0.262	0.153	6
LotjaGi1g1v0006100_LC	0	0	2.83218	0.372	0.056	7
LotjaGi5g1v0184800	0	0	2.65689	0.73	0.203	7
LotjaGi1g1v0180800	0	0	2.40333	0.712	0.21	7
LotjaGi4g1v0349300	0	0	2.31442	0.437	0.096	7
LotjaGi4g1v0210200	0	0	2.27185	0.478	0.063	7
LotjaGi5g1v0269800_LC	0	0	1.51343	0.963	0.722	7
LotjaGi3g1v0505900	3.68058e-278	9.17531e-274	1.66651	0.732	0.305	7
LotjaGi3g1v0149500	1.0789e-214	2.68959e-210	1.3898	0.694	0.301	7
LotjaGi4g1v0026300	6.15783e-180	1.53508e-175	1.42618	0.451	0.152	7
LotjaGi5g1v0213200	5.11433e-178	1.27495e-173	1.46196	0.419	0.134	7
LotjaGi1g1v0443800	2.52414e-165	6.29244e-161	1.4525	0.388	0.125	7
LotjaGi1g1v0594900	4.00759e-165	9.99052e-161	1.52088	0.434	0.152	7
LotjaGi2g1v0361900	4.85437e-151	1.21015e-146	1.21184	0.273	0.069	7
LotjaGi2g1v0187400	7.42058e-145	1.84988e-140	1.17423	0.384	0.13	7
LotjaGi6g1v0297300	7.02466e-136	1.75118e-131	1.22742	0.376	0.13	7
LotjaGi1g1v0523800	1.64229e-131	4.09406e-127	1.40206	0.529	0.252	7
LotjaGi3g1v0064600	1.93442e-122	4.82231e-118	1.31593	0.381	0.145	7
LotjaGi1g1v0168700	4.27772e-114	1.06639e-109	1.34718	0.295	0.096	7
LotjaGi6g1v0286800_LC	6.85835e-109	1.70972e-104	1.0024	0.57	0.291	7
LotjaGi6g1v0028000_LC	4.60389e-107	1.1477e-102	1.1081	0.611	0.338	7
LotjaGi4g1v0207900	2.39459e-97	5.96948e-93	1.15267	0.28	0.095	7
LotjaGi1g1v0048000	6.15925e-86	1.53544e-81	1.08462	0.284	0.108	7
LotjaGi5g1v0269700	0	0	2.92296	0.729	0.125	8
LotjaGi1g1v0539200	0	0	2.22897	0.965	0.35	8
LotjaGi3g1v0218300	0	0	2.0858	0.713	0.127	8
LotjaGi3g1v0312800	0	0	1.84454	0.638	0.122	8
LotjaGi4g1v0288300	0	0	1.80511	0.699	0.223	8
LotjaGi3g1v0086300_LC	0	0	1.77694	0.356	0.034	8
LotjaGi2g1v0247000	0	0	1.77459	0.45	0.051	8
LotjaGi6g1v0096900	0	0	1.75531	0.489	0.077	8
LotjaGi4g1v0061400	0	0	1.65011	0.96	0.433	8
LotjaGi2g1v0126500	0	0	1.62521	0.45	0.069	8
LotjaGi6g1v0193500	0	0	1.57495	0.307	0.021	8
LotjaGi1g1v0734300	0	0	1.56975	0.277	0.015	8
LotjaGi1g1v0698500	0	0	1.51169	0.809	0.283	8
LotjaGi5g1v0106700	0	0	1.47572	0.908	0.359	8
LotjaGi4g1v0077400	0	0	1.41434	0.62	0.137	8
LotjaGi3g1v0175200	0	0	1.36426	0.31	0.037	8
LotjaGi2g1v0190800	0	0	1.30756	0.658	0.188	8
LotjaGi3g1v0447100	0	0	1.2787	0.404	0.07	8
LotjaGi2g1v0426500	0	0	1.27356	0.531	0.121	8
LotjaGi3g1v0062800	0	0	1.25607	0.749	0.228	8
LotjaGi1g1v0769400	4.43227e-305	1.10492e-300	1.27377	0.478	0.103	8
LotjaGi4g1v0333400	5.83556e-304	1.45475e-299	1.25508	0.925	0.403	8
LotjaGi3g1v0281100	3.42003e-301	8.5258e-297	1.38251	0.723	0.229	8
LotjaGi5g1v0211600_LC	1.14165e-298	2.84601e-294	1.36791	0.647	0.187	8
LotjaGi1g1v0512200	2.36533e-289	5.89654e-285	1.26648	0.806	0.292	8
LotjaGi6g1v0043000	6.14965e-277	1.53305e-272	1.2411	0.273	0.037	8
LotjaGi5g1v0054800	1.09478e-272	2.72919e-268	1.04145	0.643	0.188	8
LotjaGi2g1v0147400	2.34632e-270	5.84914e-266	1.20944	0.366	0.069	8
LotjaGi1g1v0608900	5.61742e-268	1.40037e-263	1.05803	0.276	0.039	8
LotjaGi6g1v0266650	1.44427e-266	3.60042e-262	1.26779	0.405	0.083	8
LotjaGi5g1v0069100	1.04598e-265	2.60753e-261	1.15819	0.666	0.208	8
LotjaGi4g1v0407000	8.37897e-263	2.08879e-258	1.17164	0.652	0.199	8
LotjaGi3g1v0290800	2.31671e-261	5.77532e-257	1.22803	0.732	0.251	8
LotjaGi2g1v0003400	7.57e-259	1.88712e-254	1.23478	0.393	0.082	8
LotjaGi3g1v0169600	2.3152e-257	5.77157e-253	1.24663	0.768	0.285	8
LotjaGi4g1v0064100	3.75308e-257	9.35606e-253	1.15671	0.703	0.231	8
LotjaGi2g1v0366700	1.49225e-255	3.72003e-251	1.32307	0.628	0.2	8
LotjaGi4g1v0164600	4.23442e-255	1.0556e-250	1.13637	0.517	0.136	8
LotjaGi1g1v0594200	5.1287e-255	1.27853e-250	1.22679	0.807	0.318	8
LotjaGi5g1v0085100	1.76958e-253	4.41138e-249	1.02131	0.861	0.332	8
LotjaGi4g1v0343900	3.53641e-251	8.81593e-247	1.15708	0.375	0.076	8
LotjaGi2g1v0370400	6.73353e-250	1.6786e-245	1.21617	0.632	0.199	8
LotjaGi4g1v0158100	5.29805e-245	1.32075e-240	1.1285	0.651	0.215	8
LotjaGi5g1v0319800	3.02396e-244	7.53842e-240	1.26532	0.666	0.232	8
LotjaGi3g1v0367900	1.03869e-243	2.58936e-239	1.1497	0.746	0.272	8
LotjaGi3g1v0031300_LC	2.12232e-240	5.29073e-236	1.07439	0.766	0.286	8
LotjaGi4g1v0296200	7.97512e-239	1.98812e-234	1.10124	0.433	0.104	8
LotjaGi1g1v0653000	2.65005e-237	6.6063e-233	1.08669	0.736	0.272	8
LotjaGi6g1v0224300	5.05577e-236	1.26035e-231	1.18319	0.862	0.398	8
LotjaGi3g1v0197600	1.44793e-233	3.60955e-229	1.02109	0.707	0.249	8
LotjaGi5g1v0083600	5.12861e-233	1.27851e-228	1.0941	0.456	0.114	8
LotjaGi1g1v0095000	6.95938e-233	1.7349e-228	1.12471	0.362	0.076	8
LotjaGi1g1v0499700	7.11373e-233	1.77338e-228	1.16192	0.33	0.063	8
LotjaGi5g1v0153700	3.35137e-230	8.35463e-226	1.05496	0.881	0.392	8
LotjaGi2g1v0324700	4.44436e-230	1.10793e-225	1.05633	0.785	0.314	8
LotjaGi6g1v0040400	1.87812e-227	4.68196e-223	1.04874	0.681	0.24	8
LotjaGi3g1v0172700	2.73412e-227	6.81588e-223	1.08415	0.642	0.219	8
LotjaGi1g1v0705000	5.04685e-226	1.25813e-221	1.02332	0.815	0.338	8
LotjaGi6g1v0243000	6.00023e-226	1.4958e-221	1.06568	0.79	0.318	8
LotjaGi5g1v0323600_LC	1.55881e-224	3.88596e-220	1.03555	0.907	0.439	8
LotjaGi1g1v0738200	1.94022e-224	4.83677e-220	1.08462	0.35	0.073	8
LotjaGi1g1v0748500	3.88252e-223	9.67874e-219	1.21577	0.489	0.134	8
LotjaGi5g1v0189600	4.74035e-223	1.18172e-218	1.00246	0.517	0.143	8
LotjaGi4g1v0300700	2.11728e-220	5.27816e-216	1.08478	0.912	0.463	8
LotjaGi4g1v0202900_LC	6.51092e-219	1.62311e-214	1.0043	0.879	0.407	8
LotjaGi5g1v0250300	2.76226e-215	6.88603e-211	1.05816	0.658	0.238	8
LotjaGi1g1v0092300	7.22226e-215	1.80044e-210	1.11509	0.43	0.11	8
LotjaGi3g1v0538100	2.42352e-214	6.0416e-210	1.20907	0.35	0.076	8
LotjaGi3g1v0234200	3.56836e-210	8.89557e-206	1.04149	0.573	0.186	8
LotjaGi3g1v0476100_LC	1.25414e-209	3.12644e-205	1.00741	0.378	0.089	8
LotjaGi3g1v0277700	2.7274e-204	6.79913e-200	1.13592	0.603	0.21	8
LotjaGi3g1v0277600	1.08805e-203	2.71239e-199	1.13947	0.449	0.124	8
LotjaGi2g1v0370600	1.33489e-203	3.32775e-199	1.00769	0.568	0.185	8
LotjaGi1g1v0635900	2.04226e-201	5.09115e-197	1.02432	0.698	0.276	8
LotjaGi1g1v0724100	1.35504e-196	3.37797e-192	1.00625	0.628	0.226	8
LotjaGi3g1v0277900	9.9591e-192	2.4827e-187	1.14301	0.461	0.137	8
LotjaGi4g1v0300900	7.09296e-182	1.7682e-177	1.06061	0.501	0.161	8
LotjaGi3g1v0005100	9.76394e-182	2.43405e-177	1.05506	0.382	0.099	8
LotjaGi3g1v0495500	8.26701e-162	2.06088e-157	1.30788	0.537	0.205	8
LotjaGi6g1v0152200_LC	0	0	2.65434	0.957	0.202	9
LotjaGi1g1v0591900_LC	0	0	2.58323	0.679	0.072	9
LotjaGi6g1v0040800	0	0	2.58296	0.923	0.149	9
LotjaGi3g1v0312900	0	0	2.46487	0.972	0.234	9
LotjaGi1g1v0228700	0	0	2.31673	0.659	0.077	9
LotjaGi3g1v0479300	0	0	2.30436	0.882	0.1	9
LotjaGi1g1v0754800	0	0	2.25638	0.849	0.14	9
LotjaGi1g1v0309300	0	0	2.17405	0.974	0.236	9
LotjaGi4g1v0381200_LC	0	0	2.15505	0.986	0.327	9
LotjaGi4g1v0453800	0	0	2.15202	0.739	0.059	9
LotjaGi2g1v0363200	0	0	1.9575	0.723	0.065	9
LotjaGi1g1v0579100	0	0	1.95427	0.806	0.095	9
LotjaGi2g1v0231600	0	0	1.94215	0.93	0.159	9
LotjaGi4g1v0299500	0	0	1.93763	0.918	0.206	9
LotjaGi1g1v0508300	0	0	1.93428	0.907	0.168	9
LotjaGi1g1v0017300	0	0	1.91092	0.873	0.12	9
LotjaGi5g1v0189600	0	0	1.89472	0.635	0.139	9
LotjaGi4g1v0033200	0	0	1.88054	0.89	0.142	9
LotjaGi5g1v0228600	0	0	1.8763	0.763	0.07	9
LotjaGi1g1v0003900	0	0	1.86684	0.854	0.165	9
LotjaGi1g1v0635200_LC	0	0	1.86081	0.733	0.067	9
LotjaGi5g1v0253300	0	0	1.86064	0.954	0.215	9
LotjaGi6g1v0303000	0	0	1.84909	0.533	0.03	9
LotjaGi2g1v0246900	0	0	1.77795	0.867	0.13	9
LotjaGi3g1v0292600	0	0	1.77229	0.791	0.104	9
LotjaGi1g1v0525000_LC	0	0	1.76953	0.407	0.044	9
LotjaGi5g1v0269600_LC	0	0	1.74467	0.528	0.116	9
LotjaGi1g1v0613400	0	0	1.73753	0.582	0.128	9
LotjaGi3g1v0201700	0	0	1.73061	0.985	0.263	9
LotjaGi2g1v0231700	0	0	1.70958	0.574	0.044	9
LotjaGi5g1v0085100	0	0	1.69496	0.966	0.329	9
LotjaGi2g1v0255500	0	0	1.65066	0.615	0.05	9
LotjaGi1g1v0216400_LC	0	0	1.64426	0.528	0.055	9
LotjaGi3g1v0005100	0	0	1.64226	0.491	0.095	9
LotjaGi1g1v0528400	0	0	1.63531	0.701	0.073	9
LotjaGi1g1v0325800	0	0	1.63523	0.702	0.08	9
LotjaGi3g1v0479100	0	0	1.62448	0.73	0.068	9
LotjaGi1g1v0672500	0	0	1.6197	0.732	0.102	9
LotjaGi3g1v0182500	0	0	1.61486	0.771	0.131	9
LotjaGi5g1v0351900	0	0	1.61369	0.457	0.083	9
LotjaGi3g1v0185200	0	0	1.60828	0.83	0.122	9
LotjaGi3g1v0201500	0	0	1.5977	0.73	0.103	9
LotjaGi1g1v0670000	0	0	1.5772	0.782	0.092	9
LotjaGi3g1v0426800	0	0	1.55464	0.586	0.104	9
LotjaGi4g1v0116000	0	0	1.54066	0.614	0.119	9
LotjaGi3g1v0015200	0	0	1.53366	0.484	0.08	9
LotjaGi2g1v0343300	0	0	1.53096	0.768	0.143	9
LotjaGi3g1v0461700	0	0	1.52485	0.445	0.053	9
LotjaGi2g1v0402000	0	0	1.51991	0.362	0.024	9
LotjaGi3g1v0167600	0	0	1.51735	0.404	0.042	9
LotjaGi6g1v0152500	0	0	1.51729	0.854	0.113	9
LotjaGi6g1v0135500	0	0	1.5081	0.589	0.064	9
LotjaGi4g1v0294800	0	0	1.48503	0.57	0.042	9
LotjaGi1g1v0084800	0	0	1.48179	0.557	0.08	9
LotjaGi3g1v0247300_LC	0	0	1.48128	0.454	0.025	9
LotjaGi4g1v0059500	0	0	1.47761	0.657	0.099	9
LotjaGi6g1v0341200	0	0	1.46281	0.562	0.046	9
LotjaGi1g1v0721500	0	0	1.46239	0.612	0.057	9
LotjaGi5g1v0226900	0	0	1.44476	0.484	0.046	9
LotjaGi1g1v0245400	0	0	1.43608	0.618	0.094	9
LotjaGi6g1v0144000	0	0	1.43278	0.738	0.087	9
LotjaGi3g1v0141300	0	0	1.43163	0.556	0.05	9
LotjaGi4g1v0111600	0	0	1.41698	0.603	0.061	9
LotjaGi2g1v0426500	0	0	1.40905	0.574	0.121	9
LotjaGi1g1v0713300	0	0	1.40398	0.454	0.028	9
LotjaGi4g1v0333400	0	0	1.40375	0.977	0.404	9
LotjaGi2g1v0391600	0	0	1.39944	0.592	0.051	9
LotjaGi5g1v0097500	0	0	1.39513	0.563	0.045	9
LotjaGi5g1v0234400	0	0	1.38839	0.746	0.131	9
LotjaGi1g1v0705800	0	0	1.37922	0.824	0.123	9
LotjaGi3g1v0458600	0	0	1.37905	0.546	0.059	9
LotjaGi4g1v0400300	0	0	1.37874	0.721	0.12	9
LotjaGi3g1v0312800	0	0	1.36855	0.618	0.127	9
LotjaGi5g1v0335200_LC	0	0	1.36339	0.629	0.064	9
LotjaGi6g1v0032600	0	0	1.36298	0.528	0.083	9
LotjaGi1g1v0175900	0	0	1.35456	0.438	0.072	9
LotjaGi2g1v0311600	0	0	1.34768	0.55	0.069	9
LotjaGi3g1v0351700	0	0	1.3472	0.564	0.075	9
LotjaGi6g1v0152400_LC	0	0	1.34693	0.567	0.058	9
LotjaGi3g1v0429000	0	0	1.33197	0.458	0.029	9
LotjaGi2g1v0223900	0	0	1.32971	0.628	0.097	9
LotjaGi4g1v0262100	0	0	1.32953	0.428	0.049	9
LotjaGi2g1v0319600	0	0	1.32694	0.379	0.021	9
LotjaGi1g1v0352700_LC	0	0	1.3226	0.314	0.012	9
LotjaGi2g1v0386800	0	0	1.31578	0.861	0.171	9
LotjaGi4g1v0075700	0	0	1.31426	0.813	0.154	9
LotjaGi3g1v0354200	0	0	1.30676	0.585	0.098	9
LotjaGi1g1v0628000	0	0	1.30008	0.326	0.024	9
LotjaGi4g1v0102200	0	0	1.29704	0.464	0.046	9
LotjaGi4g1v0030900	0	0	1.2969	0.933	0.249	9
LotjaGi3g1v0372700	0	0	1.2952	0.493	0.038	9
LotjaGi1g1v0432900	0	0	1.29277	0.315	0.018	9
LotjaGi2g1v0351000	0	0	1.28755	0.611	0.093	9
LotjaGi4g1v0284200	0	0	1.28649	0.478	0.043	9
LotjaGi1g1v0001500	0	0	1.28287	0.793	0.165	9
LotjaGi6g1v0152300_LC	0	0	1.28176	0.489	0.045	9
LotjaGi3g1v0202100	0	0	1.2783	0.394	0.032	9
LotjaGi4g1v0429500	0	0	1.27116	0.676	0.111	9
LotjaGi4g1v0160200	0	0	1.27106	0.463	0.063	9
LotjaGi5g1v0276500	0	0	1.26976	0.719	0.144	9
LotjaGi2g1v0200500	0	0	1.26188	0.457	0.051	9
LotjaGi3g1v0365000	0	0	1.24111	0.478	0.04	9
LotjaGi4g1v0031000	0	0	1.23714	0.691	0.09	9
LotjaGi5g1v0095500	0	0	1.22743	0.626	0.072	9
LotjaGi4g1v0254400	0	0	1.22722	0.537	0.069	9
LotjaGi1g1v0123500	0	0	1.22716	0.595	0.078	9
LotjaGi4g1v0240000_LC	0	0	1.21656	0.528	0.065	9
LotjaGi2g1v0075600	0	0	1.21065	0.563	0.074	9
LotjaGi3g1v0089000	0	0	1.20864	0.493	0.047	9
LotjaGi6g1v0141800	0	0	1.20636	0.558	0.065	9
LotjaGi5g1v0256800	0	0	1.20558	0.528	0.052	9
LotjaGi3g1v0100800	0	0	1.19921	0.372	0.019	9
LotjaGi1g1v0642800	0	0	1.19666	0.409	0.058	9
LotjaGi1g1v0168700	0	0	1.19638	0.51	0.087	9
LotjaGi1g1v0214100	0	0	1.19405	0.52	0.061	9
LotjaGi1g1v0688900	0	0	1.19359	0.617	0.117	9
LotjaGi4g1v0217200	0	0	1.18865	0.6	0.081	9
LotjaGi1g1v0499700	0	0	1.1857	0.417	0.06	9
LotjaGi5g1v0054800	0	0	1.18097	0.778	0.183	9
LotjaGi2g1v0340700	0	0	1.1769	0.54	0.074	9
LotjaGi1g1v0084400_LC	0	0	1.17548	0.344	0.023	9
LotjaGi6g1v0040600	0	0	1.16996	0.449	0.043	9
LotjaGi4g1v0334900	0	0	1.16752	0.522	0.07	9
LotjaGi3g1v0500500	0	0	1.16721	0.53	0.072	9
LotjaGi6g1v0193400	0	0	1.1657	0.551	0.066	9
LotjaGi5g1v0340100	0	0	1.16258	0.355	0.037	9
LotjaGi4g1v0347600	0	0	1.16171	0.403	0.041	9
LotjaGi1g1v0065600	0	0	1.15842	0.369	0.018	9
LotjaGi2g1v0061800	0	0	1.15456	0.47	0.042	9
LotjaGi6g1v0095100	0	0	1.15299	0.523	0.06	9
LotjaGi4g1v0149400	0	0	1.14914	0.424	0.053	9
LotjaGi2g1v0202500_LC	0	0	1.14834	0.292	0.014	9
LotjaGi1g1v0001700	0	0	1.14546	0.307	0.034	9
LotjaGi4g1v0113500	0	0	1.14077	0.423	0.041	9
LotjaGi1g1v0365200	0	0	1.13708	0.781	0.165	9
LotjaGi3g1v0262100	0	0	1.13244	0.791	0.184	9
LotjaGi1g1v0522300	0	0	1.127	0.407	0.039	9
LotjaGi2g1v0099000	0	0	1.12262	0.382	0.023	9
LotjaGi1g1v0639700	0	0	1.12252	0.406	0.034	9
LotjaGi1g1v0646300	0	0	1.11512	0.408	0.041	9
LotjaGi6g1v0355800	0	0	1.11002	0.882	0.255	9
LotjaGi1g1v0452100	0	0	1.10936	0.456	0.049	9
LotjaGi1g1v0559300	0	0	1.10741	0.521	0.075	9
LotjaGi4g1v0321800	0	0	1.10671	0.454	0.059	9
LotjaGi2g1v0354800	0	0	1.1062	0.31	0.011	9
LotjaGi6g1v0196300	0	0	1.10448	0.398	0.024	9
LotjaGi2g1v0225900	0	0	1.09889	0.73	0.152	9
LotjaGi1g1v0565000	0	0	1.09069	0.56	0.085	9
LotjaGi4g1v0328900	0	0	1.08689	0.411	0.043	9
LotjaGi5g1v0173300	0	0	1.08583	0.491	0.076	9
LotjaGi4g1v0135700	0	0	1.08291	0.361	0.03	9
LotjaGi6g1v0084100	0	0	1.08169	0.466	0.049	9
LotjaGi2g1v0278100	0	0	1.0739	0.42	0.039	9
LotjaGi2g1v0005400	0	0	1.06752	0.311	0.017	9
LotjaGi6g1v0094500	0	0	1.06712	0.419	0.051	9
LotjaGi6g1v0282800_LC	0	0	1.06225	0.485	0.074	9
LotjaGi3g1v0374200	0	0	1.06217	0.408	0.031	9
LotjaGi4g1v0268300	0	0	1.05801	0.483	0.082	9
LotjaGi3g1v0030400	0	0	1.05222	0.301	0.017	9
LotjaGi6g1v0288900	0	0	1.05002	0.409	0.048	9
LotjaGi4g1v0029900	0	0	1.04356	0.353	0.032	9
LotjaGi1g1v0594900	0	0	1.04209	0.689	0.141	9
LotjaGi1g1v0459700	0	0	1.0378	0.3	0.029	9
LotjaGi2g1v0414800	0	0	1.03616	0.594	0.096	9
LotjaGi3g1v0476100_LC	0	0	1.03522	0.483	0.085	9
LotjaGi3g1v0202200	0	0	1.03093	0.261	0.012	9
LotjaGi3g1v0255400_LC	0	0	1.03091	0.579	0.09	9
LotjaGi3g1v0216600_LC	0	0	1.03025	0.291	0.019	9
LotjaGi2g1v0105300	0	0	1.02803	0.403	0.056	9
LotjaGi4g1v0026300	0	0	1.02743	0.64	0.145	9
LotjaGi2g1v0312500	0	0	1.02584	0.538	0.091	9
LotjaGi2g1v0313200	0	0	1.02438	0.346	0.029	9
LotjaGi2g1v0214500	0	0	1.02407	0.655	0.148	9
LotjaGi1g1v0141200	0	0	1.01985	0.446	0.04	9
LotjaGi1g1v0785900	0	0	1.01477	0.416	0.036	9
LotjaGi1g1v0133700	0	0	1.0129	0.427	0.047	9
LotjaGi3g1v0243000	0	0	1.01284	0.382	0.054	9
LotjaGi4g1v0142800	0	0	1.01194	0.372	0.048	9
LotjaGi3g1v0129600	0	0	1.00359	0.54	0.082	9
LotjaGi1g1v0748500	6.0035e-306	1.49661e-301	1.34622	0.577	0.132	9
LotjaGi3g1v0062800	7.37398e-306	1.83826e-301	1.18325	0.776	0.23	9
LotjaGi4g1v0207900	4.07273e-302	1.01529e-297	1.24662	0.468	0.087	9
LotjaGi1g1v0071800	2.52283e-299	6.28917e-295	1.15439	0.265	0.028	9
LotjaGi4g1v0077400	8.67002e-294	2.16135e-289	1.50191	0.572	0.143	9
LotjaGi1g1v0224700	4.26654e-292	1.06361e-287	1.12382	0.737	0.212	9
LotjaGi5g1v0216300	5.29688e-291	1.32046e-286	1.32665	0.314	0.042	9
LotjaGi5g1v0251100	1.13015e-281	2.81735e-277	1.11836	0.492	0.101	9
LotjaGi1g1v0653000	3.85316e-276	9.60554e-272	1.00878	0.838	0.27	9
LotjaGi3g1v0251800	2.84059e-260	7.0813e-256	1.20839	0.364	0.062	9
LotjaGi6g1v0189800	3.40227e-253	8.48153e-249	1.21142	0.994	0.566	9
LotjaGi2g1v0257400	1.47437e-249	3.67546e-245	1.18561	0.493	0.114	9
LotjaGi4g1v0464300	5.91777e-242	1.47524e-237	1.05604	0.375	0.071	9
LotjaGi4g1v0234500	2.72838e-171	6.80159e-167	1.31551	0.337	0.077	9
LotjaGi1g1v0539200	6.61277e-126	1.6485e-121	1.10436	0.731	0.368	9
LotjaGi4g1v0249800	0	0	3.18491	0.377	0.012	10
LotjaGi1g1v0114400	0	0	3.16585	0.369	0.016	10
LotjaGi4g1v0390100	0	0	2.94052	0.327	0.007	10
LotjaGi2g1v0278000	0	0	2.6801	0.299	0.006	10
LotjaGi5g1v0184800	1.27209e-35	3.17118e-31	1.38948	0.455	0.233	10
LotjaGi3g1v0506700	1.21055e-17	3.01777e-13	1.06221	0.281	0.148	10
LotjaGi4g1v0417900	0	0	5.00544	0.768	0.028	11
LotjaGi6g1v0005700	0	0	3.40549	0.258	0.007	11
LotjaGi6g1v0049400_LC	1.99391e-72	4.97061e-68	1.10179	0.99	0.971	11
LotjaGi3g1v0268000	1.69534e-61	4.2263e-57	1.38571	0.987	0.976	11
LotjaGi5g1v0087500_LC	3.55872e-59	8.87153e-55	1.08029	0.96	0.941	11
LotjaGi3g1v0224400_LC	2.54942e-58	6.35544e-54	2.6197	0.503	0.189	11
LotjaGi6g1v0119300_LC	1.51046e-56	3.76544e-52	1.21203	0.93	0.897	11
LotjaGi6g1v0121900_LC	6.13173e-56	1.52858e-51	1.02567	0.95	0.932	11
LotjaGi4g1v0036200	8.1131e-54	2.02252e-49	1.28398	0.877	0.804	11
LotjaGi2g1v0046400_LC	3.42538e-51	8.53913e-47	1.05674	0.911	0.85	11
LotjaGi3g1v0268300_LC	3.71796e-46	9.26849e-42	1.42811	0.831	0.737	11
LotjaGi6g1v0128100_LC	2.32904e-32	5.80606e-28	1.10276	0.801	0.783	11
LotjaGi5g1v0087800	1.35753e-31	3.38419e-27	1.16365	0.772	0.734	11
LotjaGi3g1v0165300_LC	5.66834e-28	1.41306e-23	1.23847	0.738	0.732	11
LotjaGi2g1v0030400_LC	6.6594e-28	1.66012e-23	1.17873	0.725	0.671	11
LotjaGi4g1v0013200_LC	4.41036e-27	1.09946e-22	1.16046	0.732	0.708	11
LotjaGi6g1v0128200_LC	4.77747e-25	1.19098e-20	1.17244	0.705	0.63	11
LotjaGi6g1v0119900	3.73444e-23	9.30959e-19	1.184	0.709	0.692	11
LotjaGi2g1v0032700_LC	1.04181e-21	2.59713e-17	1.20448	0.669	0.608	11
LotjaGi2g1v0052600_LC	1.19998e-21	2.99143e-17	1.16056	0.702	0.697	11
LotjaGi2g1v0027200_LC	2.81029e-21	7.00577e-17	1.24239	0.679	0.666	11
LotjaGi1g1v0481300	7.6526e-21	1.90772e-16	1.0783	0.682	0.663	11
LotjaGi2g1v0030200_LC	8.28773e-21	2.06605e-16	1.11362	0.682	0.617	11
LotjaGi2g1v0029600_LC	1.12351e-20	2.80079e-16	1.25082	0.626	0.536	11
LotjaGi4g1v0013000_LC	2.24752e-20	5.60283e-16	1.13986	0.679	0.646	11
LotjaGi3g1v0268100	1.09789e-19	2.73694e-15	1.5503	0.288	0.126	11
LotjaGi2g1v0052400_LC	8.07935e-19	2.0141e-14	1.22011	0.642	0.621	11
LotjaGi2g1v0045600_LC	5.43815e-16	1.35568e-11	1.09668	0.629	0.616	11
LotjaGi2g1v0042100	2.42773e-15	6.05209e-11	1.24182	0.493	0.368	11
LotjaGi2g1v0032300_LC	2.83383e-15	7.06446e-11	1.5122	0.364	0.218	11
LotjaGi3g1v0268200_LC	3.1774e-14	7.92094e-10	1.24878	0.45	0.317	11
LotjaGi2g1v0051200	2.30761e-13	5.75264e-09	1.22974	0.57	0.536	11
LotjaGi3g1v0165200_LC	4.03489e-13	1.00586e-08	1.08253	0.474	0.346	11
LotjaGi2g1v0051500_LC	2.09041e-11	5.21119e-07	1.13511	0.54	0.501	11
LotjaGi2g1v0050800_LC	3.8793e-11	9.67071e-07	1.26869	0.477	0.408	11
LotjaGi2g1v0044000_LC	5.99302e-11	1.494e-06	1.10757	0.497	0.426	11
LotjaGi1g1v0686200_LC	6.79538e-10	1.69402e-05	1.09049	0.536	0.526	11
LotjaGi5g1v0178900_LC	6.25719e-09	0.000155986	1.0345	0.49	0.448	11
LotjaGi2g1v0038500_LC	7.79671e-09	0.000194364	1.40375	0.305	0.201	11
LotjaGi4g1v0381200_LC	1.7994e-97	4.48573e-93	1.56646	0.909	0.355	12
LotjaGi5g1v0085100	5.54051e-43	1.38119e-38	1.15831	0.726	0.359	12
LotjaGi5g1v0253300	6.10578e-41	1.52211e-36	1.26565	0.579	0.25	12
LotjaGi1g1v0748500	2.76696e-38	6.89774e-34	1.40525	0.418	0.152	12
LotjaGi3g1v0420500	1.95213e-36	4.86647e-32	1.50526	0.281	0.079	12
LotjaGi5g1v0269600_LC	3.24407e-35	8.08713e-31	1.39743	0.386	0.135	12
LotjaGi3g1v0185200	2.16368e-30	5.39383e-26	1.17476	0.396	0.157	12
LotjaGi4g1v0429500	1.41099e-27	3.51746e-23	1.35673	0.354	0.139	12
LotjaGi2g1v0426500	4.11314e-23	1.02537e-18	1.16188	0.337	0.143	12
LotjaGi3g1v0005100	1.62408e-22	4.04866e-18	1.34455	0.291	0.114	12
LotjaGi3g1v0292600	1.76502e-22	4.40002e-18	1.08023	0.333	0.139	12
LotjaGi1g1v0594900	1.60508e-20	4.00131e-16	1.01337	0.368	0.168	12
LotjaGi3g1v0354200	1.11609e-18	2.7823e-14	1.04987	0.288	0.122	12
LotjaGi2g1v0214500	6.97699e-16	1.73929e-11	1.0785	0.34	0.173	12
LotjaGi4g1v0121800	0	0	3.44207	0.604	0.026	13
LotjaGi3g1v0068000	2.89516e-307	7.21735e-303	2.91216	0.55	0.047	13
LotjaGi3g1v0191200	2.35544e-285	5.87188e-281	2.99465	0.621	0.066	13
LotjaGi3g1v0019700	1.1173e-76	2.78531e-72	1.61271	0.254	0.037	13
LotjaGi1g1v0108800	2.74377e-74	6.83996e-70	1.85778	0.496	0.135	13
LotjaGi6g1v0286800_LC	3.8192e-53	9.52089e-49	1.61351	0.671	0.305	13
LotjaGi1g1v0685800	1.77804e-48	4.43248e-44	1.2901	0.825	0.521	13
LotjaGi5g1v0184800	4.36984e-46	1.08936e-41	1.46102	0.586	0.234	13
LotjaGi5g1v0288600	2.68377e-31	6.69036e-27	1.09491	0.275	0.081	13
LotjaGi4g1v0076500	1.28098e-29	3.19335e-25	1.26253	0.296	0.096	13
LotjaGi1g1v0515200	1.87972e-29	4.68596e-25	1.03529	0.25	0.071	13
LotjaGi2g1v0250700	1.89949e-27	4.73523e-23	1.15684	0.304	0.104	13
LotjaGi6g1v0273700	4.03067e-27	1.00481e-22	1.25458	0.275	0.089	13
LotjaGi3g1v0507300	2.18682e-26	5.45153e-22	1.07607	0.386	0.151	13
LotjaGi1g1v0180800	7.26882e-25	1.81204e-20	1.16878	0.489	0.241	13
LotjaGi5g1v0274800	1.5319e-23	3.81886e-19	1.02603	0.296	0.109	13
LotjaGi5g1v0364700_LC	1.93956e-17	4.83512e-13	1.00756	0.289	0.125	13

## Sheet: Figure_1d
Information on representative marker genes. Genes that have been investigated in L. japonicus are marked with asterisks, while orthologs of investigated genes in other species are labeled with their original names.
Clusters	Gene_ID	Annotation	Gene_name	Reference
cluster 8	LotjaGi4g1v0061400	Protein E6; TAIR: AT2G33850.1 E6-like protein; Swiss-Prot: sp|Q01197|E6_GOSHI Protein E6; TrEMBL-Plants: tr|A0A0B2Q659|A0A0B2Q659_GLYSO Protein E6; Found in the gene: LotjaGi4g1v0061400	-
8	LotjaGi5g1v0269700	Repetitive proline-rich cell wall protein 2; TrEMBL-Plants: tr|A0A072VZJ0|A0A072VZJ0_MEDTR Uncharacterized protein; Found in the gene: LotjaGi5g1v0269700	-	A gene that encodes a proline-rich nodulin with limited homology to PsENOD12 is expressed in the invasion zone of Rhizobium meliloti-induced alfalfa root nodules. Plant Physiol 103, 21-30, doi:10.1104/pp.103.1.21 (1993).
8	LotjaGi3g1v0218300	PAR1 protein; TAIR: AT3G54040.2 PAR1 protein; Swiss-Prot: sp|Q0VQI2|MINE_ALCBS Cell division topological specificity factor; TrEMBL-Plants: tr|I3S4B0|I3S4B0_LOTJA Uncharacterized protein; Found in the gene: LotjaGi3g1v0218300	-
8	LotjaGi6g1v0096900	Pectate lyase; TAIR: AT1G67750.1 Pectate lyase family protein; Swiss-Prot: sp|Q9FXD8|PLY5_ARATH Probable pectate lyase 5; TrEMBL-Plants: tr|H2DL22|H2DL22_LOTJA Pectate lyase; Found in the gene: LotjaGi6g1v0096900	LjNPL*	Legume pectate lyase required for root infection by rhizobia. Proc Natl Acad Sci U S A 109, 633-638, doi:10.1073/pnas.1113992109 (2012).
8	LotjaGi3g1v0447100	Protein E6; TAIR: AT1G03820.1 E6-like protein; Swiss-Prot: sp|Q01197|E6_GOSHI Protein E6; TrEMBL-Plants: tr|I3SDG5|I3SDG5_LOTJA Uncharacterized protein; Found in the gene: LotjaGi3g1v0447100	-
8	LotjaGi2g1v0126500	DUF21 domain-containing protein; TAIR: AT5G52790.1 CBS domain protein with a domain protein (DUF21); Swiss-Prot: sp|Q9LTD8|Y5279_ARATH DUF21 domain-containing protein At5g52790; TrEMBL-Plants: tr|K7MI04|K7MI04_SOYBN Uncharacterized protein; Found in the gene: LotjaGi2g1v0126500	MtCBS1	A Medicago truncatula Cystathionine-β-Synthase-like Domain-Containing Protein Is Required for Rhizobial Infection and Symbiotic Nitrogen Fixation. Plant Physiol 170, 2204-2217, doi:10.1104/pp.15.01853 (2016).
cluster 9	LotjaGi3g1v0312900	WAT1-related protein; TAIR: AT5G07050.1 nodulin MtN21 /EamA-like transporter family protein; Swiss-Prot: sp|Q9FL41|WTR38_ARATH WAT1-related protein At5g07050; TrEMBL-Plants: tr|C6T892|C6T892_SOYBN WAT1-related protein; Found in the gene: LotjaGi3g1v0312900	-
9	LotjaGi6g1v0040800	DNA repair protein RAD50; TAIR: AT2G31970.1 DNA repair-recombination protein (RAD50); Swiss-Prot: sp|Q9SL02|RAD50_ARATH DNA repair protein RAD50; TrEMBL-Plants: tr|A0A151SQF0|A0A151SQF0_CAJCA DNA repair protein RAD50; Found in the gene: LotjaGi6g1v0040800	-
9	LotjaGi4g1v0033200	Beta xylosidase; TAIR: AT5G64570.1 beta-D-xylosidase 4; Swiss-Prot: sp|A5JTQ3|XYL2_MEDSV Beta-xylosidase/alpha-L-arabinofuranosidase 2; TrEMBL-Plants: tr|A0A072UQA9|A0A072UQA9_MEDTR Beta-xylosidase/alpha-L-arabinofuranosidase-like protein; Found in the gene: LotjaGi4g1v0033200	-	Molecular cloning of a bifunctional beta-xylosidase/alpha-L-arabinosidase from alfalfa roots: heterologous expression in Medicago truncatula and substrate specificity of the purified enzyme. J Exp Bot 58, 2799-2810, doi:10.1093/jxb/erm133 (2007).
9	LotjaGi4g1v0453800	Zinc finger protein, putative; TAIR: AT3G18290.1 zinc finger protein-like protein; Swiss-Prot: sp|Q8LPQ5|BTS_ARATH Zinc finger protein BRUTUS; TrEMBL-Plants: tr|A0ZT53|A0ZT53_LOTJA Putative E3 ubiquitin ligase; Found in the gene: LotjaGi4g1v0453800	LjnsRING*	LjnsRING, a Novel RING Finger Protein, is Required for Symbiotic Interactions Between Mesorhizobium loti and Lotus japonicus
9	LotjaGi1g1v0591900_LC	GTP cyclohydrolase 1; TAIR: AT3G07270.1 GTP cyclohydrolase I; Swiss-Prot: sp|Q8VYU3|GCH1_SOLLC GTP cyclohydrolase 1; TrEMBL-Plants: tr|K7MSK2|K7MSK2_SOYBN Uncharacterized protein; Found in the gene: LotjaGi1g1v0591900_LC	-	Sinorhizobium meliloti flavin secretion and bacteria-host interaction: role of the bifunctional RibBA protein. Mol Plant Microbe Interact 27, 437-445, doi:10.1094/mpmi-11-13-0338-r (2014).
9	LotjaGi6g1v0076900	Clathrin heavy chain; TAIR: AT3G11130.1 Clathrin, heavy chain; Swiss-Prot: sp|Q0WNJ6|CLAH1_ARATH Clathrin heavy chain 1; TrEMBL-Plants: tr|X4Z1M5|X4Z1M5_LOTJA Clathrin heavy chain; Found in the gene: LotjaGi6g1v0076900	LjCLC1*	Lotus japonicus clathrin heavy Chain1 is associated with Rho-Like GTPase ROP6 and involved in nodule formation. Plant Physiol 167, 1497-1510, doi:10.1104/pp.114.256107 (2015).
9	LotjaGi6g1v0196300	Cysteine-rich receptor-kinase-like protein; TAIR: AT4G05200.1 cysteine-rich RLK (RECEPTOR-like protein kinase) 25; Swiss-Prot: sp|Q9M0X5|CRK25_ARATH Cysteine-rich receptor-like protein kinase 25; TrEMBL-Plants: tr|G7J6M8|G7J6M8_MEDTR Cysteine-rich receptor-kinase-like protein; Found in the gene: LotjaGi6g1v0196300	MtSymCRK	A nonRD receptor-like kinase prevents nodule early senescence and defense-like reactions during symbiosis. New Phytol 203, 1305-1314, doi:10.1111/nph.12881 (2014).
cluster 5	LotjaGi5g1v0216400	WD repeat-containing protein-like protein; TAIR: AT3G05090.1 Transducin/WD40 repeat-like superfamily protein; Swiss-Prot: sp|Q5F3K4|WDR48_CHICK WD repeat-containing protein 48; TrEMBL-Plants: tr|A0A151U599|A0A151U599_CAJCA WD repeat-containing protein 48; Found in the gene: LotjaGi5g1v0216400	-
5	LotjaGi6g1v0130800	Asparagine synthetase; TAIR: AT3G47340.1 glutamine-dependent asparagine synthase 1; Swiss-Prot: sp|P49093|ASNS2_LOTJA Asparagine synthetase [glutamine-hydrolyzing] 2; TrEMBL-Plants: tr|Q84X69|Q84X69_9FABA Asparagine synthetase; Found in the gene: LotjaGi6g1v0130800	-	Differentiation trajectories and biofunctions of symbiotic and un-symbiotic fate cells in root nodules of Medicago truncatula. Molecular Plant 15, 1852-1867, doi:https://doi.org/10.1016/j.molp.2022.10.019 (2022).
5	LotjaGi3g1v0158100	Phosphoenolpyruvate carboxylase; TAIR: AT3G14940.1 phosphoenolpyruvate carboxylase 3; Swiss-Prot: sp|Q02735|CAPP_MEDSA Phosphoenolpyruvate carboxylase; TrEMBL-Plants: tr|Q8H946|Q8H946_LOTJA Phosphoenolpyruvate carboxylase; Found in the gene: LotjaGi3g1v0158100	-	Characterization and expression analysis of genes encoding phosphoenolpyruvate carboxylase and phosphoenolpyruvate carboxylase kinase of Lotus japonicus, a model legume. Mol Plant Microbe Interact 16, 281-288, doi:10.1094/mpmi.2003.16.4.281 (2003).
5	LotjaGi4g1v0234500	Metal transporter, putative; TAIR: AT1G15960.1 NRAMP metal ion transporter 6; Swiss-Prot: sp|Q8H4H5|NRAM5_ORYSJ Metal transporter Nramp5; TrEMBL-Plants: tr|G7J4Z1|G7J4Z1_MEDTR NRAMP metal ion transporter 6; Found in the gene: LotjaGi4g1v0234500	-	The soybean NRAMP homologue, GmDMT1, is a symbiotic divalent metal transporter capable of ferrous iron transport. Plant J 35, 295-304, doi:10.1046/j.1365-313X.2003.01802.x (2003).
5	LotjaGi2g1v0213700	Sulfate transporter, putative; TAIR: AT5G19600.1 sulfate transporter 3;5; Swiss-Prot: sp|Q94LW6|SUT35_ARATH Probable sulfate transporter 3.5; TrEMBL-Plants: tr|Q0P7I2|Q0P7I2_LOTJA Sst1 protein; Found in the gene: LotjaGi2g1v0213700	LjSST1*	The sulfate transporter SST1 is crucial for symbiotic nitrogen fixation in Lotus japonicus root nodules. Plant Cell 17, 1625-1636, doi:10.1105/tpc.104.030106 (2005).
cluster 4	LotjaGi1g1v0502700	Gibberellin-regulated family protein; TAIR: AT5G15230.1 GAST1 protein homolog 4; Swiss-Prot: sp|P46690|GASA4_ARATH Gibberellin-regulated protein 4; TrEMBL-Plants: tr|G7L0Z5|G7L0Z5_MEDTR Gibberellin-regulated family protein; Found in the gene: LotjaGi1g1v0502700	-
4	LotjaGi1g1v0664600	Ankyrin repeat family protein / BTB/POZ domain-containing protein; TAIR: AT2G41370.1 Ankyrin repeat family protein / BTB/POZ domain-containing protein; Swiss-Prot: sp|Q9ZVC2|NPR5_ARATH Regulatory protein NPR5; TrEMBL-Plants: tr|G3LSH3|G3LSH3_LOTJA BTB/POZ ankyrin repeat protein; Found in the gene: LotjaGi1g1v0664600	-	NODULE ROOT and COCHLEATA maintain nodule development and are legume orthologs of Arabidopsis BLADE-ON-PETIOLE genes. Plant Cell 24, 4498-4510, doi:10.1105/tpc.112.103747 (2012).
4	LotjaGi1g1v0659100	Cyclin; TAIR: AT5G06150.1 Cyclin family protein; Swiss-Prot: sp|P25011|CCNB1_SOYBN G2/mitotic-specific cyclin S13-6; TrEMBL-Plants: tr|I3S1U1|I3S1U1_LOTJA Uncharacterized protein; Found in the gene: LotjaGi1g1v0659100	-	Induction and spatial organization of polyamine biosynthesis during nodule development in Lotus japonicus. Mol Plant Microbe Interact 17, 1283-1293, doi:10.1094/mpmi.2004.17.12.1283 (2004).
4	LotjaGi1g1v0461700	Scarecrow transcription factor family protein; TAIR: AT3G54220.1 GRAS family transcription factor; Swiss-Prot: sp|Q9AVK4|SCR_PEA Protein SCARECROW; TrEMBL-Plants: tr|V7B559|V7B559_PHAVU Uncharacterized protein; Found in the gene: LotjaGi1g1v0461700	MtSCR	An SHR-SCR module specifies legume cortical cell fate to enable nodulation. Nature 589, 586-590, doi:10.1038/s41586-020-3016-z (2021).
cluster 7	LotjaGi5g1v0184800	Repetitive proline-rich cell wall protein 2; TAIR: AT3G22142.1 Bifunctional inhibitor/lipid-transfer protein/seed storage 2S albumin superfamily protein; Swiss-Prot: sp|Q40375|PRP2_MEDTR Repetitive proline-rich cell wall protein 2; TrEMBL-Plants: tr|A0A1J7I059|A0A1J7I059_LUPAN Uncharacterized protein; Found in the gene: LotjaGi5g1v0184800	-	Accumulation of extracellular proteins bearing unique proline-rich motifs in intercellular spaces of the legume nodule parenchyma. Protoplasma 225, 43-55, doi:10.1007/s00709-005-0090-x (2005).
7	LotjaGi3g1v0505900	Protease inhibitor/seed storage/lipid transfer protein family protein; TAIR: AT5G48490.1 Bifunctional inhibitor/lipid-transfer protein/seed storage 2S albumin superfamily protein; Swiss-Prot: sp|Q8W453|DIRL1_ARATH Putative lipid-transfer protein DIR1; TrEMBL-Plants: tr|I3SKT0|I3SKT0_LOTJA Uncharacterized protein; Found in the gene: LotjaGi3g1v0505900	-
7	LotjaGi1g1v0180800	Carbonic anhydrase; TAIR: AT5G14740.1 carbonic anhydrase 2; Swiss-Prot: sp|P17067|CAHC_PEA Carbonic anhydrase, chloroplastic; TrEMBL-Plants: tr|I3S092|I3S092_LOTJA Carbonic anhydrase; Found in the gene: LotjaGi1g1v0180800	LjβCA1*	Molecular Characterization of Carbonic Anhydrase Genes in Lotus japonicus and Their Potential Roles in Symbiotic Nitrogen Fixation. Int J Mol Sci 22, doi:10.3390/ijms22157766 (2021).
cluster 3	LotjaGi6g1v0255000	Class-10 pathogenesis-related protein 1; TAIR: AT1G24020.1 MLP-like protein 423; Swiss-Prot: sp|P93333|PR101_MEDTR Class-10 pathogenesis-related protein 1; TrEMBL-Plants: tr|I3SRT2|I3SRT2_LOTJA Uncharacterized protein; Found in the gene: LotjaGi6g1v0255000	-	Comprehensive RNA sequencing and co-expression network analysis to complete the biosynthetic pathway of coumestrol, a phytoestrogen. Sci Rep 9, 1934, doi:10.1038/s41598-018-38219-6 (2019).
3	LotjaGi1g1v0475000_LC	RELA/SPOT homolog 1; TAIR: AT4G02260.2 RELA/SPOT homolog 1; Swiss-Prot: sp|D3ZZW6|HILS1_RAT Spermatid-specific linker histone H1-like protein; TrEMBL-Plants: tr|I3SVP8|I3SVP8_LOTJA Uncharacterized protein; Found in the gene: LotjaGi1g1v0475000_LC	-
3	LotjaGi1g1v0556300	Chitinase; TAIR: AT3G12500.1 basic chitinase; Swiss-Prot: sp|P06215|CHIT_PHAVU Endochitinase; TrEMBL-Plants: tr|G7J999|G7J999_MEDTR Chitinase (Class I) / Hevein; Found in the gene: LotjaGi1g1v0556300	-	Role of the Nod Factor Hydrolase MtNFH1 in Regulating Nod Factor Levels during Rhizobial Infection and in Mature Nodules of Medicago truncatula. Plant Cell 30, 397-414, doi:10.1105/tpc.17.00420 (2018).
cluster 0	LotjaGi6g1v0331800	Ubiquitin-conjugating enzyme E2; TAIR: AT2G33770.1 phosphate 2; Swiss-Prot: sp|Q8VY10|UBC24_ARATH Probable ubiquitin-conjugating enzyme E2 24; TrEMBL-Plants: tr|I1M241|I1M241_SOYBN Uncharacterized protein; Found in the gene: LotjaGi6g1v0331800	MtPHO2-like	Validating Genome-Wide Association Candidates Controlling Quantitative Variation in Nodulation. Plant Physiol 173, 921-931, doi:10.1104/pp.16.01923 (2017).
0	LotjaGi2g1v0203100	Lipid transfer protein; TAIR: AT3G18280.1 Bifunctional inhibitor/lipid-transfer protein/seed storage 2S albumin superfamily protein; Swiss-Prot: sp|P82353|NLTP2_PRUAR Non-specific lipid-transfer protein 2; TrEMBL-Plants: tr|I3SBE1|I3SBE1_LOTJA Uncharacterized protein; Found in the gene: LotjaGi2g1v0203100	-
0	LotjaGi1g1v0555000	Bidirectional sugar transporter SWEET; TAIR: AT5G13170.1 senescence-associated gene 29; Swiss-Prot: sp|P93332|NOD3_MEDTR Bidirectional sugar transporter N3; TrEMBL-Plants: tr|I3SGB9|I3SGB9_LOTJA Bidirectional sugar transporter SWEET; Found in the gene: LotjaGi1g1v0555000	-	Molecular Characterization of LjSWEET3, a Sugar Transporter in Nodules of Lotus japonicus. Plant Cell Physiol 58, 298-306, doi:10.1093/pcp/pcw190 (2017).
0	LotjaGi1g1v0335600	Bidirectional sugar transporter SWEET; TAIR: AT5G50790.1 Nodulin MtN3 family protein; Swiss-Prot: sp|Q9LUE3|SWT10_ARATH Bidirectional sugar transporter SWEET10; TrEMBL-Plants: tr|I1JXM9|I1JXM9_SOYBN Bidirectional sugar transporter SWEET; Found in the gene: LotjaGi1g1v0335600	-	Molecular Characterization of LjSWEET3, a Sugar Transporter in Nodules of Lotus japonicus. Plant Cell Physiol 58, 298-306, doi:10.1093/pcp/pcw190 (2017).
