# Supplementary material for: Mapping the molecular landscape of Lotus japonicus nodule organogenesis through spatiotemporal transcriptomics
Source: Nat Commun. 2024 Jul 29;15:6387. doi: 10.1038/s41467-024-50737-8 (PMC11289483; doi:10.1038/s41467-024-50737-8)
Supplement: Supplementary file 5 — Supplementary Data 2 [file 41467_2024_50737_MOESM5_ESM.xlsx]

## Sheet: Figure_S3b 
Information on the investigated only marker genes for cluster 4 or 8. Investigated marker genes or orthologs from clusters corresponding to early nodule tissues (clusters 3, 4 and 8) were annotated.
Gene_ID	Gene_name	Gene_full_name	Cluster	Infection	Organogenesis	Fixation
LotjaGi1g1v0487400-LC	GmACP	ACYL CARRIER PROTEIN	8	-	+	-
LotjaGi5g1v0054800	LjCHIT5	CHITINASE 5	8	+	+	+
LotjaGi2g1v0324000	LjEPR3	EXOPOLYSACCHARIDE RECEPTOR	8	+	+	-
LotjaGi4g1v0216800-LC	LjHIP	HSC/HSP70 INTERACTING PROTEIN	8	-	+	-
LotjaGi1g1v0123500	LjNPF8.6	NRT1/PTR Family	8	+	+	-
LotjaGi2g1v0330500	LjSYMRK	SYMBIOTIC RECEPTOR KINASE	8	+	+	+
LotjaGi2g1v0126500	MtCBS1	CYSTATHIONE BETASYNTHASE 1	8	+	+	+
LotjaGi1g1v0074300	MtFER2	FERRITINS	8	-	+	+
LotjaGi5g1v0253300	MtRPG	RHIZOBIUM-DIRECTED POLAR GROWTH	8	+	+	-
LotjaGi3g1v0062800	PvANN1	ANNEXIN1	8	+	+	+
LotjaGi1g1v0001500	LjNIN	NODULE INCEPTION	8	+	+	+
LotjaGi3g1v0005100	MtEFD	ETHYLENE RESPONSE FACTOR REQUIRED FOR NODULE DIFFERENTIATION	8	+	+	-
LotjaGi1g1v0643700	MtERN1	ETHYLENE RESPONSE FACTOR REQUIRED FOR NODULATION1	8	+	+	-
LotjaGi1g1v0461700	MtSCR	SCARECROW	4	-	+	-

## Sheet: Figure_S3c
Original data of GO enrichment analysis in Supplementary Fig. 3c. The cutoff was p_val_adj<0.05; relative_enrichment>1; counts>1.
GO_ID	GO_aspect	GO_term	counts	relative_enrichment	p_val_adj
GO:0006412	Biological process	Translation	49	33.94	1.3e-55
GO:0006414	Biological process	Translational elongation	9	83.11	1.84e-13
GO:0006334	Biological process	Nucleosome assembly	4	34.1	3.85e-05
GO:0042254	Biological process	Ribosome biogenesis	4	31.66	4.73e-05
GO:0007017	Biological process	Microtubule-based process	4	21.62	0.000169
GO:0000463	Biological process	Maturation of LSU-rRNA from tricistronic rRNA transcript (SSU-rRNA, 5.8S rRNA, LSU-rRNA)	2	147.76	0.000571
GO:0005840	Cellular component	Ribosome	49	37.45	3.31e-57
GO:0000786	Cellular component	Nucleosome	29	121.27	2.16e-46
GO:0015935	Cellular component	Small ribosomal subunit	15	138.52	9.56e-25
GO:0015934	Cellular component	Large ribosomal subunit	9	83.11	1.84e-13
GO:0022625	Cellular component	Cytosolic large ribosomal subunit	6	147.76	2.23e-10
GO:0042025	Cellular component	Host cell nucleus	10	16.3	7.81e-09
GO:1990904	Cellular component	Ribonucleoprotein complex	3	60.45	0.000109
GO:0005874	Cellular component	Microtubule	4	20.15	0.000208
GO:0003735	Molecular function	Structural constituent of ribosome	49	33.11	2.59e-55
GO:0046982	Molecular function	Protein heterodimerization activity	26	66.24	5.1e-36
GO:0003677	Molecular function	DNA binding	32	4.84	2.4e-12
GO:0003723	Molecular function	RNA binding	18	10.23	4.13e-12
GO:0019843	Molecular function	RRNA binding	4	63.32	5.86e-06
GO:0005200	Molecular function	Structural constituent of cytoskeleton	4	55.41	8.55e-06
GO:0008097	Molecular function	5S rRNA binding	3	166.23	1.36e-05
GO:0003746	Molecular function	Translation elongation factor activity	4	44.33	1.62e-05
GO:0003924	Molecular function	GTPase activity	7	6.46	0.000414
GO:0005525	Molecular function	GTP binding	7	4.89	0.00194

## Sheet: Figure_S3e
Original data of GO enrichment analysis in Supplementary Fig. 3e. The cutoff was p_val_adj<0.05; relative_enrichment>1; counts>1.
GO_ID	GO_aspect	GO_term	counts	relative_enrichment	p_val_adj
GO:0055085	Biological process	Transmembrane transport	18	4.59	5.05e-06
GO:0005975	Biological process	Carbohydrate metabolic process	9	3.85	0.00972
GO:0034755	Biological process	Iron ion transmembrane transport	2	55.41	0.0103
GO:0007018	Biological process	Microtubule-based movement	4	9.15	0.0119
GO:0006221	Biological process	Pyrimidine nucleotide biosynthetic process	2	41.56	0.012
GO:0006241	Biological process	CTP biosynthetic process	2	41.56	0.012
GO:0008272	Biological process	Sulfate transport	2	27.7	0.0196
GO:0019752	Biological process	Carboxylic acid metabolic process	2	13.48	0.0506
GO:0006139	Biological process	Nucleobase-containing compound metabolic process	2	12.16	0.0532
GO:0016021	Cellular component	Integral component of membrane	21	4.53	8.72e-07
GO:0016020	Cellular component	Membrane	22	4.27	8.72e-07
GO:0030870	Cellular component	Mre11 complex	2	166.23	0.00412
GO:0022857	Molecular function	Transmembrane transporter activity	18	7.57	1.05e-08
GO:0008408	Molecular function	3'-5' exonuclease activity	3	44	0.00214
GO:0045145	Molecular function	Single-stranded DNA 5'-3' exodeoxyribonuclease activity	2	99.74	0.00738
GO:0003883	Molecular function	CTP synthase activity	2	71.24	0.00881
GO:0015297	Molecular function	Antiporter activity	4	11.21	0.00881
GO:0042910	Molecular function	Xenobiotic transmembrane transporter activity	4	11.21	0.00881
GO:0005381	Molecular function	Iron ion transmembrane transporter activity	2	55.41	0.0103
GO:0003777	Molecular function	Microtubule motor activity	4	9.15	0.0119
GO:0080019	Molecular function	Fatty-acyl-CoA reductase (alcohol-forming) activity	2	41.56	0.012
GO:0008017	Molecular function	Microtubule binding	4	8.52	0.012
GO:0008061	Molecular function	Chitin binding	2	38.36	0.0126
GO:0015116	Molecular function	Sulfate transmembrane transporter activity	2	31.17	0.0174
GO:0008271	Molecular function	Secondary active sulfate transmembrane transporter activity	2	27.7	0.0196
GO:0003824	Molecular function	Catalytic activity	12	2.55	0.0205
GO:0004553	Molecular function	Hydrolase activity, hydrolyzing O-glycosyl compounds	6	4.2	0.022
GO:0004089	Molecular function	Carbonate dehydratase activity	2	23.75	0.023

## Sheet: Figure_S3e_transporter
Information on transporter genes in Supplementary Fig. 3e. Genes investigated in L. japonicus are marked with asterisks. Uninvestigated genes are named in numerical order.
Gene_ID	Gene_name	Annotation	GO_terms	Related_feference
LotjaGi2g1v0061800	LjCAT1	Cationic amino acid transporter; TAIR: AT4G21120.1 amino acid transporter 1; Swiss-Prot: sp|Q84MA5|CAAT1_ARATH Cationic amino acid transporter 1; TrEMBL-Plants: tr|A0A072VEU9|A0A072VEU9_MEDTR Cationic amino acid transporter; Found in the gene: LotjaGi2g1v0061800	GO:0016020,GO:0022857,GO:0055085
LotjaGi1g1v0579100	LjMATE1*	Protein DETOXIFICATION; TAIR: AT3G08040.1 MATE efflux family protein; Swiss-Prot: sp|Q9SFB0|DTX43_ARATH Protein DETOXIFICATION 43; TrEMBL-Plants: tr|S6APG9|S6APG9_LOTJA Protein DETOXIFICATION; Found in the gene: LotjaGi1g1v0579100	GO:0055085,GO:0015297,GO:0016020,GO:0042910	LjMATE1: a citrate transporter responsible for iron supply to the nodule infection zone of Lotus japonicus. Plant Cell Physiol 54, 585-594. (2013).
LotjaGi2g1v0200500	LjMATE2	Protein DETOXIFICATION; TAIR: AT5G52450.1 MATE efflux family protein; Swiss-Prot: sp|Q9FHB6|DTX16_ARATH Protein DETOXIFICATION 16; TrEMBL-Plants: tr|I1L482|I1L482_SOYBN Protein DETOXIFICATION; Found in the gene: LotjaGi2g1v0200500	GO:0055085,GO:0015297,GO:0016020,GO:0042910
LotjaGi2g1v0200400	LjMATE3	Protein DETOXIFICATION; TAIR: AT5G52450.1 MATE efflux family protein; Swiss-Prot: sp|Q9FHB6|DTX16_ARATH Protein DETOXIFICATION 16; TrEMBL-Plants: tr|A0A0S3TCM5|A0A0S3TCM5_PHAAN Protein DETOXIFICATION; Found in the gene: LotjaGi2g1v0200400	GO:0016020,GO:0042910,GO:0055085,GO:0015297
LotjaGi1g1v0001700	LjMATE4	Protein DETOXIFICATION; TAIR: AT4G38380.1 MATE efflux family protein; Swiss-Prot: sp|Q9SVE7|DTX45_ARATH Protein DETOXIFICATION 45, chloroplastic; TrEMBL-Plants: tr|G7KFE6|G7KFE6_MEDTR Protein DETOXIFICATION; Found in the gene: LotjaGi1g1v0001700	GO:0016020,GO:0042910,GO:0055085,GO:0015297
LotjaGi1g1v0754800	LjMFS1	ABC transporter B family protein; TAIR: AT1G02520.1 P-glycoprotein 11; Swiss-Prot: sp|Q9FWX7|AB11B_ARATH ABC transporter B family member 11; TrEMBL-Plants: tr|I7GUC2|I7GUC2_LOTJA ATP-binding cassette protein; Found in the gene: LotjaGi1g1v0754800	GO:0016021,GO:0005524,GO:0016887,GO:0042626,GO:0055085
LotjaGi2g1v0391600	LjMFS2	Polyol transporter; TAIR: AT4G36670.1 Major facilitator superfamily protein; Swiss-Prot: sp|Q8GXR2|PLT6_ARATH Probable polyol transporter 6; TrEMBL-Plants: tr|I3T137|I3T137_LOTJA Uncharacterized protein; Found in the gene: LotjaGi2g1v0391600	GO:0016021,GO:0055085,GO:0022857,GO:0016020
LotjaGi5g1v0293800	LjMRP1	ABC transporter-like family-protein; TAIR: AT3G59140.1 multidrug resistance-associated protein 14; Swiss-Prot: sp|Q9LYS2|AB10C_ARATH ABC transporter C family member 10; TrEMBL-Plants: tr|I1LDI8|I1LDI8_SOYBN Uncharacterized protein; Found in the gene: LotjaGi5g1v0293800	GO:0005524,GO:0016887,GO:0042626,GO:0055085,GO:0016021
LotjaGi2g1v0099000	LjMRP2	Nodulin-like / Major Facilitator Superfamily protein; TAIR: AT2G39210.1 Major facilitator superfamily protein; Swiss-Prot: sp|F4I9E1|NFD4_ARATH Protein NUCLEAR FUSION DEFECTIVE 4; TrEMBL-Plants: tr|O81120|O81120_LOTJA Nodule-specific protein Nlj70; Found in the gene: LotjaGi2g1v0099000
LotjaGi4g1v0116000	LjPMT1	Sugar transporter, putative; TAIR: AT4G36670.1 Major facilitator superfamily protein; Swiss-Prot: sp|Q8GXR2|PLT6_ARATH Probable polyol transporter 6; TrEMBL-Plants: tr|Q1XF10|Q1XF10_LOTJA Putative polyol transporter 1; Found in the gene: LotjaGi4g1v0116000	GO:0055085,GO:0016021,GO:0022857,GO:0016020
LotjaGi1g1v0123500	LjNPF8.6*	Peptide transporter, putative; TAIR: AT3G54140.1 peptide transporter 1; Swiss-Prot: sp|Q9M390|PTR1_ARATH Protein NRT1/ PTR FAMILY 8.1; TrEMBL-Plants: tr|A0A1J7FVJ9|A0A1J7FVJ9_LUPAN Uncharacterized protein; Found in the gene: LotjaGi1g1v0123500	GO:0022857,GO:0016020,GO:0055085,GO:0006857	The Nitrate Transporter Family Protein LjNPF8.6 Controls the N-Fixing Nodule Activity. Plant Physiology 175, 1269-1282. (2017).
LotjaGi1g1v0309300	LjNPF1	Peptide transporter; TAIR: AT2G40460.1 Major facilitator superfamily protein; Swiss-Prot: sp|Q8VZR7|PTR30_ARATH Protein NRT1/ PTR FAMILY 5.1; TrEMBL-Plants: tr|O22305|O22305_LOTJA Peptide transporter; Found in the gene: LotjaGi1g1v0309300	GO:0055085,GO:0016020,GO:0022857
LotjaGi1g1v0705800	LjNPF2	Peptide transporter; TAIR: AT5G46050.1 peptide transporter 3; Swiss-Prot: sp|Q9FNL7|PTR3_ARATH Protein NRT1/ PTR FAMILY 5.2; TrEMBL-Plants: tr|I1N9T4|I1N9T4_SOYBN Uncharacterized protein; Found in the gene: LotjaGi1g1v0705800	GO:0022857,GO:0055085,GO:0016020
LotjaGi2g1v0278100	LjNPF3	Protein NRT1/ PTR FAMILY 1.1; TAIR: AT1G68570.1 Major facilitator superfamily protein; Swiss-Prot: sp|Q9SX20|PTR18_ARATH Protein NRT1/ PTR FAMILY 3.1; TrEMBL-Plants: tr|G7JZD5|G7JZD5_MEDTR Peptide/nitrate transporter; Found in the gene: LotjaGi2g1v0278100	GO:0016020,GO:0022857,GO:0055085
LotjaGi1g1v0065600	LjNPF4	Nitrate transporter 1.1; TAIR: AT3G21670.1 Major facilitator superfamily protein; Swiss-Prot: sp|Q9LVE0|PTR33_ARATH Protein NRT1/ PTR FAMILY 6.4; TrEMBL-Plants: tr|A0A0S3RK87|A0A0S3RK87_PHAAN Uncharacterized protein; Found in the gene: LotjaGi1g1v0065600	GO:0055085,GO:0016020,GO:0022857
LotjaGi3g1v0362200	LjSULTR1	Sulfate transporter, putative; TAIR: AT3G15990.1 sulfate transporter 3;4; Swiss-Prot: sp|Q9LW86|SUT34_ARATH Probable sulfate transporter 3.4; TrEMBL-Plants: tr|A0A151SHG0|A0A151SHG0_CAJCA Putative sulfate transporter 3.4; Found in the gene: LotjaGi3g1v0362200	GO:0008272,GO:0055085,GO:0008271,GO:0015116,GO:0016021,GO:0016020
LotjaGi2g1v0213700	LjSULTR2	Sulfate transporter, putative; TAIR: AT5G19600.1 sulfate transporter 3;5; Swiss-Prot: sp|Q94LW6|SUT35_ARATH Probable sulfate transporter 3.5; TrEMBL-Plants: tr|Q0P7I2|Q0P7I2_LOTJA Sst1 protein; Found in the gene: LotjaGi2g1v0213700	GO:0016021,GO:0008272,GO:0016020,GO:0008271,GO:0055085,GO:0015116,GO:1902358
LotjaGi3g1v0312900	LjUMAMIT1	WAT1-related protein; TAIR: AT5G07050.1 nodulin MtN21 /EamA-like transporter family protein; Swiss-Prot: sp|Q9FL41|WTR38_ARATH WAT1-related protein At5g07050; TrEMBL-Plants: tr|C6T892|C6T892_SOYBN WAT1-related protein; Found in the gene: LotjaGi3g1v0312900	GO:0016021,GO:0022857,GO:0016020
LotjaGi6g1v0303000	LjUMAMIT2	WAT1-related protein; TAIR: AT1G25270.1 nodulin MtN21 /EamA-like transporter family protein; Swiss-Prot: sp|Q4PT23|WTR6_ARATH WAT1-related protein At1g25270; TrEMBL-Plants: tr|I3SDE6|I3SDE6_LOTJA WAT1-related protein; Found in the gene: LotjaGi6g1v0303000	GO:0016020,GO:0016021,GO:0022857
LotjaGi3g1v0312800	LjUMAMIT3	WAT1-related protein; TAIR: AT5G07050.1 nodulin MtN21 /EamA-like transporter family protein; Swiss-Prot: sp|Q9FL41|WTR38_ARATH WAT1-related protein At5g07050; TrEMBL-Plants: tr|C6T892|C6T892_SOYBN WAT1-related protein; Found in the gene: LotjaGi3g1v0312800	GO:0016020,GO:0016021,GO:0022857
LotjaGi3g1v0015200	LjUMAMIT4	WAT1-related protein; TAIR: AT1G25270.1 nodulin MtN21 /EamA-like transporter family protein; Swiss-Prot: sp|Q4PT23|WTR6_ARATH WAT1-related protein At1g25270; TrEMBL-Plants: tr|G7II58|G7II58_MEDTR WAT1-related protein; Found in the gene: LotjaGi3g1v0015200	GO:0016020,GO:0016021,GO:0022857
LotjaGi4g1v0029900	LjUMAMIT5	WAT1-related protein; TAIR: AT1G25270.1 nodulin MtN21 /EamA-like transporter family protein; Swiss-Prot: sp|Q4PT23|WTR6_ARATH WAT1-related protein At1g25270; TrEMBL-Plants: tr|A0A072UPI4|A0A072UPI4_MEDTR WAT1-related protein; Found in the gene: LotjaGi4g1v0029900	GO:0016021,GO:0016020,GO:0022857
LotjaGi1g1v0459700	LjZIP1	Zinc transporter; TAIR: AT3G08650.2 ZIP metal ion transporter family; Swiss-Prot: sp|Q9C9Z1|ZTP50_ARATH Putative zinc transporter At3g08650; TrEMBL-Plants: tr|G7KY80|G7KY80_MEDTR ZIP metal ion transporter family protein; Found in the gene: LotjaGi1g1v0459700	GO:0016020,GO:0030001,GO:0046873,GO:0055085
LotjaGi1g1v0721500	LjOPT1	Oligopeptide transporter, putative; TAIR: AT4G26590.1 oligopeptide transporter 5; Swiss-Prot: sp|Q9SUA4|OPT5_ARATH Oligopeptide transporter 5; TrEMBL-Plants: tr|I1JNF1|I1JNF1_SOYBN Uncharacterized protein; Found in the gene: LotjaGi1g1v0721500	GO:0055085

## Sheet: Figure_S3f
Original data of GO enrichment analysis in Supplementary Data Fig. 3f. The cutoff was p_val_adj<0.05; relative_enrichment>1; counts>1.
GO_ID	GO_aspect	GO_term	counts	relative_enrichment	p_val_adj
GO:0006542	Biological process	Glutamine biosynthetic process	2	105.54	0.00858
GO:0006807	Biological process	Nitrogen compound metabolic process	3	29.95	0.00858
GO:0019752	Biological process	Carboxylic acid metabolic process	2	19.97	0.0415
GO:0016020	Cellular component	Membrane	11	3.16	0.0121
GO:0019825	Molecular function	Oxygen binding	3	100.74	0.000685
GO:0004356	Molecular function	Glutamate-ammonia ligase activity	2	82.09	0.00979
GO:0080019	Molecular function	Fatty-acyl-CoA reductase (alcohol-forming) activity	2	61.57	0.0121
GO:0016702	Molecular function	Oxidoreductase activity, acting on single donors with incorporation of molecular oxygen, incorporation of two atoms of oxygen	3	17.05	0.0121
GO:0003824	Molecular function	Catalytic activity	10	3.14	0.0184
GO:0004089	Molecular function	Carbonate dehydratase activity	2	35.18	0.0196

## Sheet: Figure_S3f_genes
Information on investigated genes in Supplementary Fig. 3f. Genes investigated in L. japonicus are marked with asterisks. Uninvestigated genes are named in numerical order.
Gene_ID	Gene_name	GO_terms
LotjaGi6g1v0055300	LjGS1	GO:0006807,GO:0006542,GO:0004356,GO:0003824
LotjaGi6g1v0300700	LjGS2	GO:0006807,GO:0006542,GO:0004356,GO:0003824
LotjaGi1g1v0224700	LjGltS	GO:0016491,GO:0003824,GO:0051536,GO:0055114,GO:0006537,GO:0010181,GO:0006807,GO:0015930,GO:0016040,GO:0005506,GO:0016639,GO:0016638,GO:0050660
LotjaGi5g1v0024700	LjLb1*	GO:0020037,GO:0019825
LotjaGi5g1v0024900	LjLb2*	GO:0019825,GO:0020037
LotjaGi5g1v0046500	LjLb3*	GO:0019825,GO:0020037

## Sheet: Figure_S4e
Original data of GO enrichment analysis for the radar plot in Supplementary Fig. 4e. Selected GO terms are indicated by black squares in Extended Data Fig. 3c, 3e and 3f.
			Enrichment
GO_ID	GO_aspect	GO_term	Subcluster_0	Subcluster_1	Subcluster_2	Subcluster_3	Subcluster_4
GO:0006807	Biological process	Nitrogen compound metabolic process	0	23.44	13.48	0	6.74
GO:0055085	Biological process	Transmembrane transport	0.25	1.33	4.08	0.25	2.55
GO:0000786	Cellular component	Nucleosome	150.54	0	0	0	0
GO:0005840	Cellular component	Ribosome	42.13	0	0	42.13	0.86
GO:0019825	Molecular function	Oxygen binding	0	118.26	22.67	0	0
GO:0022857	Molecular function	Transmembrane transporter activity	0	2.93	4.2	1.68	4.2
