# Supplementary material for: Mapping the molecular landscape of Lotus japonicus nodule organogenesis through spatiotemporal transcriptomics
Source: Nat Commun. 2024 Jul 29;15:6387. doi: 10.1038/s41467-024-50737-8 (PMC11289483; doi:10.1038/s41467-024-50737-8)
Supplement: Supplementary file 6 — Supplementary Data 3 [file 41467_2024_50737_MOESM6_ESM.xlsx]

## Sheet: Figure_2a
Marker genes of subclusters corresponding to the infection zone (clusters 5, 8 and 9) in Fig. 2a. The cutoff was avg_log2FC≥0.5; p_val_adj≤0.05; pct.1>pct.2.
Gene_ID	p_val	p_val_adj	avg_log2FC	pct.1	pct.2	cluster
LotjaGi5g1v0269700	0	0	3.87235	0.707	0.068	1
LotjaGi3g1v0290800	0	0	2.76531	0.735	0.162	1
LotjaGi1g1v0512200	0	0	2.57186	0.8	0.237	1
LotjaGi4g1v0061400	0	0	1.88453	0.959	0.355	1
LotjaGi1g1v0539200	6.64083e-302	1.65549e-297	1.86635	0.965	0.385	1
LotjaGi1g1v0594200	1.10893e-301	2.76444e-297	2.5015	0.8	0.252	1
LotjaGi3g1v0169600	1.0286e-300	2.5642e-296	2.57563	0.761	0.21	1
LotjaGi4g1v0064100	1.9073e-297	4.75471e-293	2.52851	0.699	0.146	1
LotjaGi3g1v0281100	1.29052e-295	3.21714e-291	2.62801	0.713	0.163	1
LotjaGi4g1v0407000	4.80751e-283	1.19846e-278	2.55812	0.639	0.11	1
LotjaGi5g1v0069100	1.91203e-278	4.76649e-274	2.41348	0.668	0.141	1
LotjaGi4g1v0300700	1.21507e-273	3.02906e-269	1.94345	0.912	0.498	1
LotjaGi3g1v0367900	1.46335e-263	3.64797e-259	2.33286	0.741	0.228	1
LotjaGi5g1v0106700	8.38657e-257	2.09069e-252	1.70529	0.905	0.419	1
LotjaGi5g1v0277100	1.03867e-253	2.58931e-249	1.41452	0.968	0.59	1
LotjaGi3g1v0508500	9.92874e-244	2.47514e-239	1.62512	0.914	0.507	1
LotjaGi5g1v0211600_LC	2.58032e-240	6.43249e-236	2.26287	0.643	0.152	1
LotjaGi3g1v0218300	1.24366e-238	3.10032e-234	2.02179	0.7	0.177	1
LotjaGi2g1v0370400	4.93848e-226	1.23111e-221	2.19383	0.631	0.158	1
LotjaGi5g1v0153700	7.78586e-225	1.94094e-220	1.63502	0.883	0.44	1
LotjaGi4g1v0202900_LC	8.94354e-225	2.22954e-220	1.58344	0.881	0.446	1
LotjaGi3g1v0217800	4.15041e-221	1.03465e-216	2.04458	0.645	0.179	1
LotjaGi1g1v0698500	3.17584e-219	7.91706e-215	1.89199	0.809	0.365	1
LotjaGi4g1v0419200	7.37551e-219	1.83864e-214	1.60146	0.865	0.414	1
LotjaGi2g1v0366700	4.19639e-213	1.04612e-208	2.21649	0.623	0.165	1
LotjaGi6g1v0211200	1.36322e-210	3.39837e-206	1.49572	0.899	0.477	1
LotjaGi5g1v0323600_LC	7.15852e-210	1.78455e-205	1.44863	0.905	0.505	1
LotjaGi6g1v0266650	1.80426e-205	4.49783e-201	2.05168	0.395	0.023	1
LotjaGi3g1v0447100	1.89494e-205	4.72391e-201	2.15816	0.386	0.02	1
LotjaGi2g1v0324700	6.59448e-203	1.64394e-198	1.68389	0.791	0.344	1
LotjaGi5g1v0225500	7.47436e-201	1.86328e-196	1.48881	0.858	0.422	1
LotjaGi1g1v0743600	6.57355e-199	1.63872e-194	1.534	0.828	0.391	1
LotjaGi6g1v0243000	9.58631e-198	2.38977e-193	1.68232	0.789	0.35	1
LotjaGi5g1v0358400	1.13987e-195	2.84159e-191	1.44241	0.878	0.473	1
LotjaGi1g1v0074400	4.86067e-195	1.21172e-190	1.41424	0.894	0.492	1
LotjaGi1g1v0659300	6.90628e-195	1.72167e-190	1.95048	0.621	0.187	1
LotjaGi5g1v0311300	9.5106e-193	2.3709e-188	1.63383	0.761	0.327	1
LotjaGi5g1v0073200	2.43042e-191	6.0588e-187	1.57308	0.793	0.36	1
LotjaGi6g1v0308100	4.67911e-191	1.16646e-186	1.5553	0.787	0.344	1
LotjaGi1g1v0705000	2.00009e-190	4.98601e-186	1.50406	0.818	0.392	1
LotjaGi6g1v0330700	6.52374e-189	1.6263e-184	2.05913	0.462	0.07	1
LotjaGi4g1v0462200	2.19531e-188	5.4727e-184	1.55564	0.795	0.372	1
LotjaGi5g1v0083600	9.62727e-188	2.39998e-183	1.85256	0.448	0.06	1
LotjaGi5g1v0293100_LC	1.17462e-187	2.92821e-183	2.01334	0.727	0.287	1
LotjaGi1g1v0750700_LC	1.24941e-185	3.11467e-181	1.60454	0.78	0.359	1
LotjaGi1g1v0007500	1.65131e-184	4.11655e-180	1.46343	0.838	0.43	1
LotjaGi3g1v0031300_LC	1.46613e-179	3.65492e-175	1.57297	0.77	0.33	1
LotjaGi3g1v0086300_LC	3.59591e-178	8.96424e-174	2.1616	0.344	0.019	1
LotjaGi1g1v0685800	9.97828e-176	2.48748e-171	2.14084	0.645	0.227	1
LotjaGi2g1v0370600	1.6618e-175	4.14269e-171	1.86556	0.558	0.155	1
LotjaGi3g1v0234200	1.01968e-172	2.54196e-168	1.86002	0.568	0.165	1
LotjaGi3g1v0121000	2.51767e-172	6.27629e-168	1.90745	0.405	0.051	1
LotjaGi5g1v0189400	1.76702e-171	4.405e-167	1.43982	0.807	0.41	1
LotjaGi4g1v0249100	3.07552e-171	7.66696e-167	1.57898	0.72	0.313	1
LotjaGi4g1v0158100	9.99632e-170	2.49198e-165	1.66653	0.657	0.246	1
LotjaGi2g1v0382300	3.40102e-168	8.47841e-164	1.55499	0.744	0.339	1
LotjaGi6g1v0193500	6.41274e-168	1.59863e-163	1.79452	0.296	0.006	1
LotjaGi4g1v0335300_LC	2.22265e-167	5.54085e-163	1.37281	0.806	0.396	1
LotjaGi4g1v0392800_LC	2.47792e-166	6.17722e-162	1.5637	0.722	0.327	1
LotjaGi1g1v0712500_LC	3.13817e-166	7.82314e-162	1.75108	0.656	0.256	1
LotjaGi5g1v0289400	1.12008e-165	2.79225e-161	1.39608	0.802	0.41	1
LotjaGi3g1v0107200	3.16703e-165	7.89509e-161	1.53026	0.739	0.344	1
LotjaGi3g1v0233900	7.73364e-165	1.92792e-160	1.80313	0.563	0.172	1
LotjaGi1g1v0776300	9.59786e-164	2.39265e-159	1.81194	0.563	0.169	1
LotjaGi4g1v0300900	2.29287e-163	5.71589e-159	1.97036	0.501	0.12	1
LotjaGi2g1v0366200	4.06004e-163	1.01213e-158	1.77954	0.441	0.081	1
LotjaGi1g1v0732900	7.84603e-163	1.95594e-158	1.76213	0.48	0.105	1
LotjaGi3g1v0538100	8.21845e-163	2.04878e-158	1.87377	0.345	0.028	1
LotjaGi1g1v0301500	1.31936e-162	3.28903e-158	1.54203	0.721	0.325	1
LotjaGi5g1v0075100	1.27457e-159	3.17737e-155	1.53471	0.705	0.301	1
LotjaGi5g1v0248200	1.48445e-159	3.70058e-155	1.44598	0.775	0.388	1
LotjaGi1g1v0218000	2.39679e-157	5.97496e-153	1.40092	0.758	0.376	1
LotjaGi1g1v0076000_LC	3.4077e-157	8.49506e-153	1.1981	0.89	0.508	1
LotjaGi1g1v0796600	8.35792e-157	2.08355e-152	1.43496	0.755	0.361	1
LotjaGi6g1v0254300	4.80143e-156	1.19695e-151	1.85485	0.416	0.068	1
LotjaGi4g1v0214100	1.12542e-155	2.80557e-151	1.45329	0.737	0.34	1
LotjaGi1g1v0293700	2.81032e-155	7.00586e-151	1.4336	0.76	0.365	1
LotjaGi6g1v0337500	3.33062e-155	8.3029e-151	1.42585	0.768	0.38	1
LotjaGi5g1v0173900	2.12977e-154	5.30931e-150	1.71436	0.402	0.063	1
LotjaGi3g1v0530700	1.38717e-153	3.45807e-149	1.43449	0.731	0.334	1
LotjaGi5g1v0101900	3.92119e-152	9.77514e-148	1.48327	0.741	0.36	1
LotjaGi4g1v0021200	4.72359e-152	1.17754e-147	1.46356	0.734	0.346	1
LotjaGi3g1v0495500	6.7326e-152	1.67837e-147	2.38463	0.543	0.185	1
LotjaGi1g1v0295700	1.30459e-151	3.25222e-147	1.36995	0.743	0.355	1
LotjaGi4g1v0456200	1.66897e-151	4.16057e-147	1.43526	0.725	0.336	1
LotjaGi3g1v0277700	2.48601e-151	6.19736e-147	1.76469	0.599	0.216	1
LotjaGi4g1v0429700	8.34581e-151	2.08053e-146	1.5114	0.642	0.241	1
LotjaGi4g1v0449200_LC	3.89502e-150	9.7099e-146	1.43913	0.739	0.353	1
LotjaGi1g1v0307600	7.44889e-150	1.85693e-145	1.37403	0.725	0.305	1
LotjaGi1g1v0724100	7.64593e-150	1.90605e-145	1.60198	0.634	0.243	1
LotjaGi5g1v0299100	1.32531e-145	3.30388e-141	1.29974	0.812	0.454	1
LotjaGi5g1v0288500	2.15275e-144	5.3666e-140	1.57114	0.654	0.281	1
LotjaGi3g1v0004600	7.63981e-144	1.90453e-139	1.27691	0.796	0.416	1
LotjaGi1g1v0769400	2.46793e-143	6.15229e-139	1.62859	0.473	0.116	1
LotjaGi5g1v0250300	4.4122e-142	1.09992e-137	1.54203	0.657	0.286	1
LotjaGi2g1v0205700	9.33023e-142	2.32593e-137	1.27006	0.77	0.39	1
LotjaGi1g1v0092300	4.52884e-140	1.12899e-135	1.73363	0.428	0.092	1
LotjaGi4g1v0371500	1.18092e-138	2.94391e-134	1.21443	0.791	0.443	1
LotjaGi3g1v0130900	2.07886e-138	5.18238e-134	1.43256	0.678	0.315	1
LotjaGi3g1v0068500	1.08263e-137	2.69889e-133	1.26652	0.775	0.405	1
LotjaGi6g1v0255000	4.64544e-137	1.15806e-132	2.01651	0.496	0.145	1
LotjaGi1g1v0488300	4.93709e-137	1.23077e-132	1.70759	0.302	0.027	1
LotjaGi5g1v0032500	8.12299e-137	2.02498e-132	1.37206	0.717	0.334	1
LotjaGi4g1v0376700	4.38938e-136	1.09423e-131	1.45517	0.653	0.287	1
LotjaGi1g1v0412500	6.99629e-136	1.7441e-131	1.20853	0.867	0.507	1
LotjaGi1g1v0079600	1.57527e-135	3.92699e-131	1.26142	0.762	0.402	1
LotjaGi1g1v0742600	2.03915e-134	5.0834e-130	1.24976	0.743	0.372	1
LotjaGi3g1v0534800	4.55931e-134	1.13659e-129	1.57942	0.293	0.024	1
LotjaGi1g1v0659100	9.14438e-134	2.2796e-129	1.52663	0.256	0.01	1
LotjaGi5g1v0287800	1.73747e-133	4.33134e-129	1.2473	0.786	0.428	1
LotjaGi1g1v0013800	1.12577e-132	2.80643e-128	1.11413	0.842	0.492	1
LotjaGi4g1v0364800	1.94033e-131	4.83704e-127	1.33241	0.669	0.296	1
LotjaGi1g1v0765700	7.9946e-131	1.99297e-126	1.29459	0.711	0.347	1
LotjaGi2g1v0321700	1.71275e-130	4.26971e-126	1.22722	0.778	0.422	1
LotjaGi3g1v0510800	7.1878e-130	1.79185e-125	1.3596	0.685	0.321	1
LotjaGi6g1v0077300_LC	9.74663e-130	2.42974e-125	1.22713	0.747	0.396	1
LotjaGi4g1v0383400	1.42992e-129	3.56466e-125	1.266	0.751	0.394	1
LotjaGi5g1v0266100	5.66418e-129	1.41202e-124	1.97503	0.642	0.278	1
LotjaGi6g1v0133900	9.39917e-129	2.34312e-124	1.56545	0.505	0.156	1
LotjaGi5g1v0290300	1.90031e-128	4.73727e-124	1.4526	0.629	0.271	1
LotjaGi6g1v0139700	2.41027e-128	6.00857e-124	1.15035	0.789	0.398	1
LotjaGi3g1v0522700	4.56615e-128	1.1383e-123	1.34108	0.692	0.344	1
LotjaGi6g1v0355300	1.12515e-126	2.8049e-122	1.24421	0.728	0.36	1
LotjaGi4g1v0201500	5.51155e-126	1.37397e-121	1.11851	0.802	0.447	1
LotjaGi2g1v0247000	3.95152e-125	9.85075e-121	1.63035	0.441	0.116	1
LotjaGi3g1v0366100	4.61919e-125	1.15152e-120	1.30455	0.681	0.327	1
LotjaGi2g1v0409300	5.75798e-125	1.43541e-120	1.32514	0.651	0.287	1
LotjaGi4g1v0282000	7.05603e-125	1.759e-120	1.33304	0.664	0.302	1
LotjaGi3g1v0530900	1.49575e-124	3.72875e-120	1.46407	0.466	0.133	1
LotjaGi3g1v0222400	2.16139e-124	5.38813e-120	1.2879	0.695	0.329	1
LotjaGi3g1v0345100	5.7423e-124	1.4315e-119	1.35749	0.691	0.348	1
LotjaGi1g1v0614400	7.20279e-124	1.79558e-119	1.13714	0.758	0.391	1
LotjaGi3g1v0197600	1.14263e-123	2.84846e-119	1.27686	0.707	0.317	1
LotjaGi3g1v0511600	1.94459e-122	4.84766e-118	1.37176	0.612	0.258	1
LotjaGi5g1v0000600	2.14628e-122	5.35046e-118	1.48284	0.3	0.036	1
LotjaGi3g1v0175200	2.49065e-121	6.20895e-117	1.69596	0.303	0.038	1
LotjaGi6g1v0040400	3.06161e-121	7.63229e-117	1.22729	0.688	0.321	1
LotjaGi3g1v0089400	3.51937e-121	8.77343e-117	1.34395	0.657	0.311	1
LotjaGi1g1v0132800	4.72726e-121	1.17846e-116	1.41938	0.582	0.237	1
LotjaGi3g1v0055400	1.86801e-120	4.65676e-116	2.19192	0.502	0.172	1
LotjaGi5g1v0319800	2.11049e-120	5.26124e-116	1.50595	0.658	0.329	1
LotjaGi1g1v0608900	5.39198e-120	1.34417e-115	1.36522	0.268	0.022	1
LotjaGi3g1v0277600	1.22767e-119	3.06046e-115	1.64489	0.445	0.127	1
LotjaGi3g1v0277900	4.26734e-118	1.06381e-113	1.65158	0.455	0.135	1
LotjaGi1g1v0734300	1.91926e-117	4.78453e-113	1.57142	0.263	0.023	1
LotjaGi6g1v0056500	5.17813e-116	1.29086e-111	1.47209	0.352	0.068	1
LotjaGi6g1v0036000	9.15367e-116	2.28192e-111	1.18691	0.719	0.379	1
LotjaGi1g1v0018400	1.98942e-115	4.95942e-111	1.38461	0.559	0.218	1
LotjaGi5g1v0253600	1.0843e-114	2.70305e-110	1.32371	0.283	0.033	1
LotjaGi1g1v0565400	1.37508e-114	3.42793e-110	1.23744	0.694	0.36	1
LotjaGi2g1v0368700	1.75834e-114	4.38337e-110	1.32515	0.613	0.275	1
LotjaGi1g1v0635900	2.91316e-114	7.26222e-110	1.18546	0.703	0.377	1
LotjaGi2g1v0286700	4.65799e-114	1.16119e-109	1.12751	0.777	0.437	1
LotjaGi4g1v0459400	1.05984e-113	2.64206e-109	1.20247	0.733	0.4	1
LotjaGi1g1v0586600	1.49415e-113	3.72477e-109	1.21684	0.65	0.304	1
LotjaGi2g1v0176500_LC	4.53385e-113	1.13024e-108	1.65897	0.384	0.091	1
LotjaGi2g1v0147400	1.55748e-112	3.88264e-108	1.5065	0.354	0.075	1
LotjaGi2g1v0436000	1.96505e-112	4.89868e-108	1.2669	0.662	0.33	1
LotjaGi6g1v0270900	5.04483e-112	1.25763e-107	1.16375	0.7	0.361	1
LotjaGi3g1v0023200	7.04443e-112	1.75611e-107	1.16117	0.727	0.392	1
LotjaGi6g1v0234100	1.99161e-110	4.96489e-106	1.17859	0.7	0.361	1
LotjaGi3g1v0281000	1.56696e-109	3.90627e-105	1.49115	0.572	0.253	1
LotjaGi5g1v0139300	2.73668e-109	6.82226e-105	1.24493	0.643	0.311	1
LotjaGi1g1v0656900	6.21355e-109	1.54898e-104	1.12878	0.695	0.362	1
LotjaGi1g1v0566800	2.64329e-108	6.58946e-104	1.23509	0.614	0.292	1
LotjaGi5g1v0179300	5.6256e-108	1.40241e-103	1.41307	0.456	0.149	1
LotjaGi3g1v0139100	1.02477e-107	2.55465e-103	0.982552	0.829	0.494	1
LotjaGi3g1v0113700	2.39381e-107	5.96752e-103	1.24566	0.612	0.279	1
LotjaGi1g1v0738200	5.46324e-107	1.36193e-102	1.48541	0.344	0.074	1
LotjaGi1g1v0591200_LC	1.05837e-106	2.63842e-102	1.27311	0.575	0.251	1
LotjaGi6g1v0068500	1.07661e-106	2.68388e-102	1.32331	0.323	0.061	1
LotjaGi6g1v0350700	1.09378e-106	2.72668e-102	1.49438	0.278	0.038	1
LotjaGi4g1v0076600	4.78669e-106	1.19327e-101	1.33102	0.563	0.239	1
LotjaGi1g1v0714800	2.87096e-105	7.15701e-101	1.36231	0.326	0.064	1
LotjaGi2g1v0355000	1.00259e-104	2.49935e-100	1.39768	0.517	0.204	1
LotjaGi1g1v0312000	2.33066e-104	5.81009e-100	1.19784	0.628	0.3	1
LotjaGi4g1v0210400	7.34429e-104	1.83086e-99	1.3344	0.521	0.206	1
LotjaGi1g1v0124700	7.06392e-103	1.76096e-98	1.41299	0.506	0.195	1
LotjaGi2g1v0425400	7.5216e-103	1.87506e-98	1.05706	0.678	0.354	1
LotjaGi2g1v0364900	3.5169e-102	8.76728e-98	0.791027	0.92	0.588	1
LotjaGi6g1v0308300	8.69168e-102	2.16675e-97	1.21216	0.694	0.389	1
LotjaGi3g1v0512100	1.70679e-101	4.25486e-97	1.27255	0.516	0.197	1
LotjaGi6g1v0134900	2.15642e-101	5.37574e-97	1.41008	0.377	0.1	1
LotjaGi5g1v0078100	5.23123e-101	1.30409e-96	1.21628	0.605	0.281	1
LotjaGi4g1v0022900	1.00555e-100	2.50674e-96	1.20906	0.608	0.287	1
LotjaGi3g1v0280000	1.31628e-100	3.28135e-96	1.30266	0.499	0.191	1
LotjaGi4g1v0442100	1.62538e-100	4.05192e-96	1.19199	0.62	0.297	1
LotjaGi6g1v0363100	1.74198e-100	4.34259e-96	1.26736	0.604	0.281	1
LotjaGi3g1v0172700	4.11681e-100	1.02628e-95	1.18784	0.641	0.322	1
LotjaGi1g1v0693700	6.30197e-100	1.57102e-95	1.20427	0.553	0.235	1
LotjaGi4g1v0164600	7.01255e-100	1.74816e-95	1.35142	0.514	0.203	1
LotjaGi1g1v0699900	1.30679e-99	3.2577e-95	0.873111	0.884	0.609	1
LotjaGi4g1v0233000	9.13659e-99	2.27766e-94	1.38434	0.409	0.125	1
LotjaGi3g1v0500800	1.02942e-98	2.56624e-94	1.2524	0.612	0.298	1
LotjaGi3g1v0021100	3.82206e-98	9.52801e-94	1.25349	0.492	0.19	1
LotjaGi2g1v0303900	7.44036e-98	1.85481e-93	1.06101	0.729	0.429	1
LotjaGi6g1v0008800	1.37172e-97	3.41957e-93	1.23289	0.542	0.233	1
LotjaGi3g1v0525800	2.78495e-97	6.94261e-93	1.23691	0.572	0.265	1
LotjaGi1g1v0129500	5.03712e-97	1.2557e-92	1.20621	0.612	0.304	1
LotjaGi6g1v0313400_LC	5.62306e-97	1.40177e-92	1.21928	0.474	0.171	1
LotjaGi4g1v0014800	1.31882e-96	3.28769e-92	1.57175	0.552	0.251	1
LotjaGi6g1v0096900	1.68494e-96	4.20039e-92	1.43028	0.483	0.182	1
LotjaGi3g1v0254400	2.07081e-96	5.16233e-92	1.17388	0.631	0.309	1
LotjaGi1g1v0767700	1.40806e-95	3.51016e-91	1.1007	0.657	0.347	1
LotjaGi6g1v0303900	2.01666e-95	5.02733e-91	1.215	0.369	0.099	1
LotjaGi2g1v0356800	3.29692e-95	8.21889e-91	1.31466	0.331	0.077	1
LotjaGi6g1v0300100	3.43099e-95	8.55311e-91	1.11734	0.685	0.371	1
LotjaGi2g1v0454400	4.15952e-95	1.03693e-90	1.21599	0.572	0.265	1
LotjaGi1g1v0762600	4.4083e-95	1.09894e-90	1.24272	0.533	0.227	1
LotjaGi3g1v0081900	9.71617e-95	2.42214e-90	1.1389	0.592	0.279	1
LotjaGi5g1v0009100	1.16723e-94	2.90979e-90	1.36113	0.478	0.185	1
LotjaGi1g1v0502200	7.44555e-94	1.8561e-89	1.08854	0.639	0.325	1
LotjaGi3g1v0381400	8.98161e-94	2.23903e-89	1.14621	0.649	0.341	1
LotjaGi6g1v0330100	1.08953e-93	2.71608e-89	1.18535	0.577	0.274	1
LotjaGi2g1v0190800	2.27827e-93	5.67949e-89	1.1362	0.66	0.356	1
LotjaGi4g1v0209000	2.96619e-93	7.39441e-89	1.43725	0.467	0.18	1
LotjaGi1g1v0410700_LC	3.05147e-93	7.60701e-89	1.19685	0.517	0.201	1
LotjaGi4g1v0401500	6.45913e-93	1.6102e-88	0.982998	0.731	0.414	1
LotjaGi4g1v0223200	1.75159e-92	4.36655e-88	1.31462	0.467	0.178	1
LotjaGi4g1v0193700	2.42554e-92	6.04663e-88	1.08172	0.668	0.358	1
LotjaGi1g1v0074300	6.71009e-92	1.67276e-87	0.840664	0.798	0.41	1
LotjaGi3g1v0224500	9.99037e-92	2.4905e-87	1.64704	0.483	0.194	1
LotjaGi2g1v0053800	2.08074e-91	5.18707e-87	1.21133	0.589	0.289	1
LotjaGi1g1v0058600	2.11832e-91	5.28076e-87	1.1792	0.393	0.122	1
LotjaGi1g1v0142400	6.08893e-91	1.51791e-86	0.866903	0.805	0.516	1
LotjaGi3g1v0312800	6.18712e-91	1.54239e-86	1.17093	0.642	0.316	1
LotjaGi6g1v0249400_LC	2.02885e-89	5.05771e-85	1.30274	0.534	0.243	1
LotjaGi1g1v0557900	4.98295e-89	1.2422e-84	1.25544	0.481	0.196	1
LotjaGi1g1v0592400	7.50896e-89	1.87191e-84	1.13095	0.558	0.26	1
LotjaGi3g1v0554600	7.62924e-89	1.90189e-84	1.45239	0.308	0.072	1
LotjaGi1g1v0794200	4.77513e-88	1.19039e-83	1.20363	0.553	0.258	1
LotjaGi4g1v0339900	2.09279e-87	5.21712e-83	0.855114	0.832	0.552	1
LotjaGi3g1v0314100	3.2538e-87	8.11139e-83	1.14932	0.513	0.225	1
LotjaGi1g1v0475000_LC	3.9548e-87	9.85891e-83	1.54096	0.319	0.076	1
LotjaGi3g1v0017600	1.69435e-86	4.22383e-82	1.0696	0.62	0.327	1
LotjaGi3g1v0450800	1.74733e-86	4.35592e-82	1.22158	0.437	0.161	1
LotjaGi1g1v0308500	2.25018e-86	5.60946e-82	1.08952	0.605	0.306	1
LotjaGi5g1v0135600	2.71535e-86	6.76909e-82	1.18023	0.454	0.173	1
LotjaGi3g1v0184000	3.20034e-86	7.97813e-82	1.05067	0.601	0.308	1
LotjaGi1g1v0246000	8.09272e-84	2.01743e-79	1.20182	0.554	0.275	1
LotjaGi2g1v0140900	3.19405e-83	7.96245e-79	1.12821	0.605	0.317	1
LotjaGi4g1v0458900	3.65705e-83	9.11667e-79	1.07403	0.51	0.227	1
LotjaGi1g1v0770000	4.84872e-83	1.20874e-78	1.1658	0.574	0.287	1
LotjaGi1g1v0588600	6.08519e-83	1.51698e-78	1.55936	0.333	0.092	1
LotjaGi3g1v0528100	6.11989e-83	1.52563e-78	1.07387	0.604	0.305	1
LotjaGi4g1v0350200	6.1996e-83	1.5455e-78	1.14359	0.544	0.254	1
LotjaGi3g1v0409500	1.554e-82	3.87396e-78	1.14946	0.513	0.23	1
LotjaGi1g1v0127300	1.59583e-82	3.97823e-78	1.05524	0.601	0.308	1
LotjaGi3g1v0445800	2.80821e-81	7.0006e-77	0.95347	0.736	0.452	1
LotjaGi4g1v0457300	2.72836e-80	6.80152e-76	1.1298	0.427	0.161	1
LotjaGi2g1v0359600	3.02495e-80	7.5409e-76	0.978903	0.669	0.382	1
LotjaGi4g1v0302000_LC	6.18129e-80	1.54093e-75	1.24011	0.27	0.058	1
LotjaGi5g1v0045800	4.70836e-79	1.17375e-74	0.943214	0.677	0.372	1
LotjaGi1g1v0556400	6.69231e-79	1.66833e-74	1.17972	0.518	0.244	1
LotjaGi3g1v0315200	7.18429e-79	1.79097e-74	1.21809	0.489	0.22	1
LotjaGi4g1v0032400	2.30076e-78	5.73557e-74	0.991601	0.593	0.315	1
LotjaGi4g1v0319900	6.01239e-78	1.49883e-73	1.03791	0.589	0.31	1
LotjaGi4g1v0223800	1.07443e-77	2.67845e-73	0.638814	0.956	0.714	1
LotjaGi2g1v0429700	1.49943e-77	3.73794e-73	1.01697	0.568	0.289	1
LotjaGi4g1v0403300	5.81787e-77	1.45034e-72	1.16824	0.442	0.185	1
LotjaGi4g1v0406000	1.35218e-76	3.37084e-72	1.14453	0.428	0.168	1
LotjaGi6g1v0003300	4.28588e-76	1.06843e-71	1.00837	0.514	0.243	1
LotjaGi1g1v0218800	6.28108e-76	1.56581e-71	1.12705	0.5	0.231	1
LotjaGi5g1v0329300	1.34695e-73	3.35781e-69	1.16863	0.334	0.104	1
LotjaGi2g1v0126500	1.72007e-72	4.28795e-68	1.24726	0.434	0.183	1
LotjaGi3g1v0480900	7.51288e-72	1.87289e-67	1.14452	0.417	0.168	1
LotjaGi1g1v0395500	1.02315e-71	2.55062e-67	1.09446	0.417	0.171	1
LotjaGi4g1v0057900	1.79712e-71	4.48004e-67	0.973284	0.586	0.317	1
LotjaGi1g1v0082400	2.41468e-71	6.01955e-67	1.21521	0.5	0.245	1
LotjaGi4g1v0343900	2.48813e-70	6.20267e-66	1.14786	0.378	0.138	1
LotjaGi3g1v0525500	2.54651e-70	6.34821e-66	1.03681	0.506	0.25	1
LotjaGi6g1v0187900	4.37682e-70	1.0911e-65	0.966374	0.631	0.367	1
LotjaGi1g1v0055100	1.07824e-69	2.68794e-65	0.79503	0.749	0.474	1
LotjaGi1g1v0495200	4.77764e-69	1.19102e-64	1.04838	0.483	0.231	1
LotjaGi1g1v0678000	2.95837e-68	7.37491e-64	1.10666	0.462	0.212	1
LotjaGi6g1v0209000	6.23344e-68	1.55393e-63	1.18518	0.423	0.181	1
LotjaGi5g1v0121600	6.95879e-68	1.73476e-63	0.893518	0.66	0.398	1
LotjaGi4g1v0077400	1.01142e-67	2.52136e-63	0.785254	0.622	0.295	1
LotjaGi1g1v0386300	8.89208e-67	2.21671e-62	0.974292	0.529	0.273	1
LotjaGi3g1v0069900_LC	9.58078e-67	2.38839e-62	0.866151	0.677	0.403	1
LotjaGi3g1v0062800	2.56216e-66	6.38721e-62	0.748549	0.753	0.446	1
LotjaGi4g1v0371600	2.82577e-66	7.04436e-62	1.17744	0.317	0.104	1
LotjaGi3g1v0041000	4.00477e-66	9.98349e-62	0.966376	0.252	0.06	1
LotjaGi3g1v0067700	2.40714e-65	6.00077e-61	1.03209	0.563	0.314	1
LotjaGi4g1v0333400	4.20051e-65	1.04714e-60	0.604564	0.925	0.608	1
LotjaGi1g1v0549500	1.76177e-64	4.39191e-60	1.06101	0.412	0.175	1
LotjaGi5g1v0099000	2.03029e-64	5.06131e-60	0.98088	0.508	0.26	1
LotjaGi5g1v0027000	8.94939e-64	2.23099e-59	0.797215	0.666	0.398	1
LotjaGi1g1v0699700_LC	1.96024e-63	4.88668e-59	1.1088	0.367	0.145	1
LotjaGi5g1v0317900	3.29818e-63	8.22204e-59	0.586858	0.962	0.747	1
LotjaGi1g1v0304700	2.36414e-62	5.89355e-58	1.0777	0.426	0.194	1
LotjaGi4g1v0252150	7.00143e-62	1.74539e-57	0.969551	0.392	0.165	1
LotjaGi4g1v0144600	7.11426e-62	1.77351e-57	0.974917	0.448	0.207	1
LotjaGi3g1v0310200	2.76483e-61	6.89245e-57	0.769565	0.656	0.386	1
LotjaGi1g1v0630900	5.73845e-61	1.43054e-56	0.979537	0.499	0.26	1
LotjaGi2g1v0292200	1.17807e-60	2.93681e-56	0.993968	0.487	0.251	1
LotjaGi3g1v0420000	1.21013e-60	3.01673e-56	1.17676	0.259	0.072	1
LotjaGi1g1v0593500	1.81404e-60	4.52223e-56	1.03051	0.428	0.199	1
LotjaGi4g1v0167400	1.89595e-60	4.72641e-56	1.00065	0.521	0.285	1
LotjaGi3g1v0428200	2.2846e-60	5.69529e-56	1.06318	0.478	0.247	1
LotjaGi4g1v0407100	3.38286e-60	8.43312e-56	1.05896	0.327	0.118	1
LotjaGi1g1v0769700	4.9937e-60	1.24488e-55	1.07854	0.416	0.192	1
LotjaGi1g1v0755600	1.03058e-59	2.56913e-55	1.19302	0.382	0.165	1
LotjaGi1g1v0126800	1.11412e-59	2.77739e-55	0.724691	0.768	0.514	1
LotjaGi1g1v0009000	1.63039e-58	4.06441e-54	1.02908	0.352	0.139	1
LotjaGi4g1v0094100	4.23262e-58	1.05515e-53	0.812367	0.657	0.425	1
LotjaGi2g1v0382900	6.36504e-58	1.58674e-53	0.982187	0.412	0.187	1
LotjaGi1g1v0057700	8.00706e-58	1.99608e-53	0.926825	0.449	0.216	1
LotjaGi4g1v0113300	9.24238e-58	2.30403e-53	0.911401	0.58	0.357	1
LotjaGi5g1v0339900	2.1788e-57	5.43153e-53	1.01896	0.263	0.078	1
LotjaGi1g1v0276600	5.35632e-57	1.33528e-52	0.966509	0.487	0.26	1
LotjaGi1g1v0308600	7.59531e-57	1.89343e-52	1.0725	0.411	0.193	1
LotjaGi2g1v0198500	1.45954e-56	3.63849e-52	1.02719	0.298	0.105	1
LotjaGi6g1v0350500	1.98791e-56	4.95565e-52	1.01221	0.42	0.197	1
LotjaGi6g1v0113500	5.32252e-56	1.32685e-51	0.936881	0.429	0.207	1
LotjaGi2g1v0255700_LC	6.15012e-56	1.53316e-51	0.72284	0.607	0.376	1
LotjaGi4g1v0062000	1.07569e-55	2.68158e-51	1.02836	0.26	0.079	1
LotjaGi6g1v0020200	1.40517e-55	3.50294e-51	1.04005	0.393	0.177	1
LotjaGi4g1v0040400	1.42723e-55	3.55793e-51	0.865721	0.611	0.363	1
LotjaGi2g1v0418300	1.97341e-55	4.9195e-51	0.999484	0.38	0.167	1
LotjaGi1g1v0728800	3.0168e-55	7.52057e-51	0.960201	0.296	0.101	1
LotjaGi5g1v0112400	3.64918e-55	9.09705e-51	1.03244	0.441	0.223	1
LotjaGi2g1v0457500	1.16019e-54	2.89225e-50	1.02304	0.472	0.25	1
LotjaGi1g1v0769500	2.43954e-54	6.08153e-50	0.995069	0.341	0.136	1
LotjaGi4g1v0229500	2.44132e-54	6.08597e-50	1.09218	0.385	0.176	1
LotjaGi4g1v0279600	2.75965e-54	6.87954e-50	0.985962	0.327	0.129	1
LotjaGi6g1v0162200	3.31982e-54	8.27597e-50	1.09892	0.352	0.148	1
LotjaGi4g1v0259200	4.91563e-54	1.22542e-49	1.07122	0.338	0.137	1
LotjaGi5g1v0262500	8.99778e-54	2.24306e-49	0.982579	0.331	0.131	1
LotjaGi3g1v0434000	2.6775e-53	6.67475e-49	1.04215	0.384	0.177	1
LotjaGi4g1v0431100	4.19049e-53	1.04465e-48	0.890359	0.506	0.281	1
LotjaGi1g1v0386600	4.81353e-53	1.19996e-48	0.890668	0.532	0.313	1
LotjaGi2g1v0003400	1.16284e-52	2.89885e-48	1.08143	0.382	0.177	1
LotjaGi5g1v0225200	1.57039e-52	3.91483e-48	0.989616	0.509	0.289	1
LotjaGi3g1v0149600	1.77864e-52	4.43398e-48	0.851955	0.493	0.265	1
LotjaGi2g1v0294000	2.41556e-52	6.02176e-48	0.70244	0.63	0.392	1
LotjaGi1g1v0502700	7.21619e-52	1.79892e-47	0.992321	0.442	0.225	1
LotjaGi3g1v0343500_LC	1.46016e-51	3.64004e-47	0.878102	0.568	0.347	1
LotjaGi5g1v0176100	4.15185e-51	1.03502e-46	0.920081	0.534	0.313	1
LotjaGi1g1v0702400	5.00266e-51	1.24711e-46	0.975901	0.279	0.098	1
LotjaGi3g1v0177000	1.20181e-50	2.99599e-46	1.0297	0.363	0.163	1
LotjaGi1g1v0516900	1.4683e-50	3.66034e-46	1.0096	0.356	0.157	1
LotjaGi4g1v0416000	2.85193e-50	7.10957e-46	1.02995	0.274	0.096	1
LotjaGi5g1v0252100	2.98797e-50	7.44871e-46	1.27962	0.344	0.153	1
LotjaGi6g1v0096800	6.15391e-50	1.53411e-45	0.894935	0.459	0.247	1
LotjaGi2g1v0330500	6.83961e-50	1.70505e-45	0.952041	0.372	0.171	1
LotjaGi2g1v0414700	1.2255e-49	3.05506e-45	1.03131	0.323	0.135	1
LotjaGi1g1v0485600	2.30733e-49	5.75195e-45	0.93584	0.382	0.177	1
LotjaGi1g1v0237700	7.68231e-49	1.91512e-44	0.915785	0.464	0.251	1
LotjaGi6g1v0276800	4.00195e-48	9.97646e-44	0.81519	0.519	0.309	1
LotjaGi4g1v0296200	5.67425e-48	1.41453e-43	0.877707	0.429	0.225	1
LotjaGi2g1v0072200	1.74298e-47	4.34508e-43	0.874924	0.411	0.217	1
LotjaGi1g1v0533800	1.90325e-47	4.74461e-43	0.967162	0.421	0.219	1
LotjaGi4g1v0459300	2.61794e-47	6.52627e-43	0.956022	0.3	0.12	1
LotjaGi6g1v0043000	1.30756e-46	3.25962e-42	1.03324	0.274	0.101	1
LotjaGi1g1v0767900	1.54215e-46	3.84443e-42	0.904316	0.314	0.131	1
LotjaGi6g1v0268300	1.81987e-46	4.53674e-42	0.71702	0.58	0.338	1
LotjaGi4g1v0357700	2.20246e-46	5.49052e-42	0.940454	0.328	0.143	1
LotjaGi5g1v0067000	2.64637e-46	6.59714e-42	0.940266	0.387	0.193	1
LotjaGi2g1v0423300_LC	1.21358e-45	3.02534e-41	0.848282	0.386	0.193	1
LotjaGi5g1v0014300	1.29289e-45	3.22304e-41	0.8915	0.357	0.165	1
LotjaGi6g1v0190900	5.7073e-45	1.42277e-40	0.885821	0.457	0.259	1
LotjaGi3g1v0357800	7.78829e-45	1.94154e-40	0.898168	0.367	0.177	1
LotjaGi1g1v0215800	1.14465e-44	2.85349e-40	0.835335	0.457	0.259	1
LotjaGi5g1v0101400	2.03344e-44	5.06917e-40	0.821233	0.525	0.321	1
LotjaGi3g1v0531800	9.29247e-44	2.31652e-39	0.898449	0.399	0.209	1
LotjaGi3g1v0537400	9.44162e-44	2.3537e-39	0.906479	0.341	0.158	1
LotjaGi4g1v0367000	1.13922e-43	2.83995e-39	0.935697	0.324	0.144	1
LotjaGi2g1v0426500	1.29379e-43	3.22529e-39	0.684575	0.533	0.296	1
LotjaGi6g1v0347600	1.65803e-43	4.13331e-39	0.840557	0.382	0.19	1
LotjaGi2g1v0178800_LC	1.77269e-43	4.41915e-39	0.930117	0.391	0.201	1
LotjaGi1g1v0052900	1.90105e-43	4.73912e-39	0.898416	0.322	0.141	1
LotjaGi3g1v0190400	3.15948e-43	7.87626e-39	0.886376	0.388	0.197	1
LotjaGi1g1v0653000	3.27136e-43	8.15518e-39	0.607631	0.741	0.521	1
LotjaGi4g1v0279100	6.28261e-43	1.56619e-38	0.881075	0.411	0.221	1
LotjaGi3g1v0540700	2.39094e-42	5.96038e-38	0.859667	0.285	0.116	1
LotjaGi2g1v0389300_LC	2.45051e-42	6.10888e-38	0.868753	0.374	0.177	1
LotjaGi1g1v0336300_LC	6.81144e-42	1.69802e-37	0.912339	0.428	0.236	1
LotjaGi3g1v0503900	1.41588e-41	3.52965e-37	0.798744	0.439	0.248	1
LotjaGi1g1v0339500	2.05635e-41	5.12626e-37	0.740168	0.432	0.238	1
LotjaGi3g1v0409200	1.44344e-40	3.59836e-36	0.830655	0.476	0.281	1
LotjaGi3g1v0388700	1.74524e-40	4.35071e-36	0.837063	0.342	0.162	1
LotjaGi1g1v0262100	1.75186e-40	4.36721e-36	0.668948	0.689	0.48	1
LotjaGi3g1v0198400	2.11809e-40	5.28018e-36	0.839871	0.284	0.12	1
LotjaGi3g1v0446700	4.74617e-40	1.18317e-35	0.990164	0.285	0.122	1
LotjaGi3g1v0390300	6.80377e-40	1.69611e-35	0.851405	0.438	0.254	1
LotjaGi2g1v0412900	7.12199e-40	1.77544e-35	0.959061	0.339	0.167	1
LotjaGi2g1v0337000	7.14878e-40	1.78212e-35	0.868179	0.416	0.231	1
LotjaGi1g1v0700400	7.80145e-40	1.94482e-35	0.78896	0.397	0.213	1
LotjaGi1g1v0219200	8.86814e-40	2.21074e-35	0.839979	0.401	0.217	1
LotjaGi1g1v0431400	3.64576e-39	9.08851e-35	0.80756	0.335	0.161	1
LotjaGi3g1v0240200	3.72771e-39	9.2928e-35	0.803235	0.475	0.289	1
LotjaGi3g1v0350700	5.12923e-39	1.27866e-34	0.79771	0.41	0.224	1
LotjaGi6g1v0289400	5.66549e-39	1.41235e-34	0.913551	0.383	0.203	1
LotjaGi5g1v0011600_LC	7.30564e-39	1.82122e-34	0.583294	0.634	0.432	1
LotjaGi4g1v0453500	8.31373e-39	2.07253e-34	0.907923	0.285	0.124	1
LotjaGi1g1v0474100	9.71754e-39	2.42249e-34	0.854232	0.258	0.103	1
LotjaGi2g1v0443800	1.63816e-38	4.08378e-34	0.924051	0.293	0.131	1
LotjaGi4g1v0377600	6.10136e-38	1.52101e-33	0.910267	0.38	0.209	1
LotjaGi4g1v0265400	1.03315e-37	2.57555e-33	0.949149	0.339	0.175	1
LotjaGi2g1v0339600	1.34023e-37	3.34106e-33	0.824363	0.35	0.177	1
LotjaGi3g1v0068100	1.47732e-37	3.6828e-33	1.03997	0.281	0.125	1
LotjaGi2g1v0299200	1.98793e-37	4.95571e-33	0.808337	0.357	0.182	1
LotjaGi2g1v0349400	3.92574e-37	9.78648e-33	0.860346	0.273	0.118	1
LotjaGi1g1v0509800	4.07792e-37	1.01658e-32	0.824108	0.331	0.162	1
LotjaGi1g1v0748500	4.61585e-37	1.15069e-32	0.740098	0.501	0.299	1
LotjaGi6g1v0070800	6.10745e-37	1.52253e-32	0.905427	0.289	0.131	1
LotjaGi4g1v0463800	7.92666e-37	1.97604e-32	0.899136	0.278	0.122	1
LotjaGi1g1v0542400	8.351e-37	2.08182e-32	0.923231	0.391	0.224	1
LotjaGi1g1v0646800	8.65088e-37	2.15658e-32	0.856789	0.266	0.113	1
LotjaGi5g1v0348100	1.5384e-36	3.83508e-32	0.883986	0.296	0.137	1
LotjaGi2g1v0367700	1.86781e-36	4.65625e-32	0.798217	0.262	0.11	1
LotjaGi3g1v0323300	2.04194e-36	5.09035e-32	0.805146	0.369	0.196	1
LotjaGi6g1v0305200	2.23107e-36	5.56184e-32	0.751366	0.534	0.346	1
LotjaGi3g1v0140700_LC	2.40802e-36	6.00296e-32	0.727583	0.344	0.178	1
LotjaGi3g1v0082100	7.03672e-36	1.75418e-31	0.810843	0.272	0.118	1
LotjaGi5g1v0286500	9.1508e-36	2.2812e-31	0.73511	0.486	0.303	1
LotjaGi5g1v0319500	9.21856e-36	2.29809e-31	0.837986	0.256	0.108	1
LotjaGi3g1v0136900	1.6033e-35	3.99687e-31	0.722282	0.347	0.18	1
LotjaGi3g1v0433000	2.97528e-35	7.41708e-31	0.805596	0.337	0.172	1
LotjaGi1g1v0066600	4.98063e-35	1.24162e-30	0.920273	0.362	0.196	1
LotjaGi4g1v0216800_LC	5.00903e-35	1.2487e-30	0.779583	0.409	0.242	1
LotjaGi4g1v0384900	8.72865e-35	2.17597e-30	0.803316	0.343	0.179	1
LotjaGi6g1v0058600	1.34531e-34	3.35372e-30	0.888805	0.306	0.148	1
LotjaGi3g1v0204500	1.72176e-34	4.29217e-30	0.820275	0.402	0.235	1
LotjaGi6g1v0229800	3.07802e-34	7.6732e-30	0.808771	0.319	0.158	1
LotjaGi1g1v0777100	4.44727e-34	1.10866e-29	0.702964	0.591	0.418	1
LotjaGi6g1v0231800	6.00726e-34	1.49755e-29	0.811703	0.251	0.108	1
LotjaGi3g1v0058700	7.07456e-34	1.76362e-29	0.805379	0.257	0.111	1
LotjaGi4g1v0273300	9.14682e-34	2.28021e-29	0.90528	0.354	0.194	1
LotjaGi1g1v0510000	1.03171e-33	2.57195e-29	0.756041	0.332	0.171	1
LotjaGi1g1v0643700	1.44304e-33	3.59734e-29	0.888358	0.278	0.131	1
LotjaGi3g1v0420900	1.83024e-33	4.56261e-29	0.71281	0.351	0.187	1
LotjaGi3g1v0330200	2.60348e-33	6.4902e-29	0.728063	0.41	0.239	1
LotjaGi1g1v0498100	2.90586e-33	7.24403e-29	0.655762	0.502	0.318	1
LotjaGi3g1v0550300	3.40627e-33	8.49149e-29	0.900047	0.259	0.115	1
LotjaGi1g1v0552500	5.77229e-33	1.43897e-28	0.732205	0.404	0.233	1
LotjaGi6g1v0082700	6.63444e-33	1.6539e-28	0.753531	0.331	0.174	1
LotjaGi1g1v0754600	8.30902e-33	2.07136e-28	0.778426	0.399	0.237	1
LotjaGi1g1v0674100	1.07668e-32	2.68405e-28	0.803905	0.338	0.179	1
LotjaGi1g1v0785800	1.6031e-32	3.99637e-28	0.861776	0.25	0.11	1
LotjaGi5g1v0118800	2.17202e-32	5.41462e-28	0.671783	0.268	0.121	1
LotjaGi4g1v0025800	9.2194e-32	2.2983e-27	0.866576	0.289	0.142	1
LotjaGi6g1v0038100_LC	9.34595e-32	2.32985e-27	0.550859	0.538	0.365	1
LotjaGi1g1v0680000	1.18981e-31	2.96608e-27	0.830915	0.263	0.121	1
LotjaGi6g1v0008200	1.3141e-31	3.27593e-27	0.768977	0.306	0.154	1
LotjaGi6g1v0150500	1.48225e-31	3.69511e-27	0.602741	0.445	0.273	1
LotjaGi3g1v0174800	1.75916e-31	4.3854e-27	0.769339	0.314	0.163	1
LotjaGi1g1v0358900	1.84955e-31	4.61075e-27	0.758768	0.279	0.132	1
LotjaGi1g1v0520000	2.77485e-31	6.91743e-27	0.727758	0.373	0.214	1
LotjaGi1g1v0489900	2.84046e-31	7.08098e-27	0.568182	0.555	0.377	1
LotjaGi1g1v0631700	6.57256e-31	1.63847e-26	0.674529	0.449	0.286	1
LotjaGi4g1v0051500	8.65858e-31	2.1585e-26	0.686313	0.458	0.289	1
LotjaGi3g1v0089100	1.62777e-30	4.05786e-26	0.732187	0.422	0.259	1
LotjaGi3g1v0326200	1.76968e-30	4.41164e-26	0.679505	0.357	0.198	1
LotjaGi5g1v0080200	2.03101e-30	5.06311e-26	0.637332	0.444	0.279	1
LotjaGi1g1v0095000	2.3862e-30	5.94856e-26	0.761466	0.355	0.203	1
LotjaGi3g1v0071200	3.09162e-30	7.7071e-26	0.660809	0.483	0.315	1
LotjaGi2g1v0234700	3.1892e-30	7.95036e-26	0.725484	0.369	0.213	1
LotjaGi2g1v0426600	3.63131e-30	9.05248e-26	0.742952	0.294	0.148	1
LotjaGi2g1v0072600	5.18399e-30	1.29232e-25	0.745673	0.276	0.135	1
LotjaGi5g1v0325000	8.11652e-30	2.02337e-25	0.785346	0.323	0.173	1
LotjaGi1g1v0653800	1.20038e-29	2.99242e-25	0.717081	0.313	0.165	1
LotjaGi5g1v0300100	1.34042e-29	3.34153e-25	0.733267	0.34	0.189	1
LotjaGi2g1v0213300_LC	1.53673e-29	3.83091e-25	0.66144	0.252	0.114	1
LotjaGi6g1v0206100_LC	2.86394e-29	7.13951e-25	0.69906	0.278	0.139	1
LotjaGi2g1v0267200	2.92809e-29	7.29943e-25	0.764538	0.25	0.115	1
LotjaGi6g1v0295400	3.27273e-29	8.1586e-25	0.717124	0.415	0.259	1
LotjaGi3g1v0194700	5.59355e-29	1.39442e-24	0.772966	0.284	0.143	1
LotjaGi4g1v0458800	8.3499e-29	2.08155e-24	0.738409	0.265	0.128	1
LotjaGi2g1v0209100	9.39523e-29	2.34214e-24	0.771717	0.381	0.228	1
LotjaGi2g1v0256500	1.4537e-28	3.62393e-24	0.650782	0.428	0.268	1
LotjaGi4g1v0254900_LC	1.45994e-28	3.63948e-24	0.648614	0.37	0.216	1
LotjaGi4g1v0130000	1.86985e-28	4.66135e-24	0.694922	0.282	0.143	1
LotjaGi1g1v0656000	2.53801e-28	6.32702e-24	0.770357	0.274	0.136	1
LotjaGi5g1v0020700_LC	3.93188e-28	9.80179e-24	0.762007	0.284	0.147	1
LotjaGi6g1v0330800	4.80269e-28	1.19726e-23	0.694767	0.285	0.146	1
LotjaGi1g1v0530600	6.19656e-28	1.54474e-23	0.743991	0.309	0.167	1
LotjaGi2g1v0228400	6.80924e-28	1.69747e-23	0.73095	0.3	0.158	1
LotjaGi3g1v0341600	9.92574e-28	2.47439e-23	0.705865	0.319	0.177	1
LotjaGi1g1v0623800	1.07948e-27	2.69103e-23	0.654462	0.487	0.324	1
LotjaGi4g1v0288300	1.35238e-27	3.37134e-23	0.704351	0.683	0.582	1
LotjaGi3g1v0477000	1.70523e-27	4.25098e-23	0.778235	0.255	0.124	1
LotjaGi1g1v0680100	1.81018e-27	4.51261e-23	0.676085	0.306	0.166	1
LotjaGi1g1v0372500	1.97451e-27	4.92225e-23	0.73481	0.373	0.224	1
LotjaGi1g1v0770200	2.28605e-27	5.6989e-23	0.711475	0.347	0.199	1
LotjaGi4g1v0100700	2.50044e-27	6.23335e-23	0.688759	0.269	0.133	1
LotjaGi3g1v0157000	3.21525e-27	8.01529e-23	0.762663	0.314	0.176	1
LotjaGi1g1v0377600	4.19165e-27	1.04494e-22	1.14985	0.569	0.428	1
LotjaGi4g1v0360200	4.57988e-27	1.14172e-22	0.695756	0.265	0.133	1
LotjaGi1g1v0458700	5.73196e-27	1.42892e-22	0.512797	0.571	0.411	1
LotjaGi1g1v0058100	1.03193e-26	2.5725e-22	0.655566	0.298	0.157	1
LotjaGi4g1v0429900	1.31726e-26	3.28379e-22	0.691833	0.316	0.177	1
LotjaGi4g1v0461000	1.95315e-26	4.86901e-22	0.773513	0.26	0.131	1
LotjaGi1g1v0242100	2.02593e-26	5.05043e-22	0.757712	0.27	0.139	1
LotjaGi2g1v0157900	2.29774e-26	5.72804e-22	1.01508	0.294	0.161	1
LotjaGi3g1v0221100	6.15859e-26	1.53527e-21	0.657272	0.305	0.165	1
LotjaGi2g1v0077000	8.17921e-26	2.039e-21	0.755587	0.27	0.142	1
LotjaGi2g1v0426200	1.05565e-25	2.63163e-21	0.663622	0.314	0.177	1
LotjaGi6g1v0153900	1.09008e-25	2.71746e-21	0.804593	0.294	0.161	1
LotjaGi4g1v0031800	1.54914e-25	3.86185e-21	0.736187	0.298	0.165	1
LotjaGi1g1v0422700	2.13515e-25	5.32272e-21	0.740001	0.294	0.163	1
LotjaGi4g1v0083100	2.32281e-25	5.79054e-21	0.685246	0.261	0.133	1
LotjaGi1g1v0487400_LC	2.56486e-25	6.39393e-21	0.652566	0.309	0.171	1
LotjaGi2g1v0356200	3.6863e-25	9.18958e-21	0.632739	0.373	0.226	1
LotjaGi1g1v0689100	3.88133e-25	9.67578e-21	0.625851	0.443	0.296	1
LotjaGi1g1v0080000	4.4825e-25	1.11744e-20	0.872068	0.318	0.184	1
LotjaGi4g1v0349000	5.06264e-25	1.26206e-20	0.628122	0.254	0.129	1
LotjaGi4g1v0310600	9.14373e-25	2.27944e-20	0.733003	0.336	0.203	1
LotjaGi2g1v0324000	2.18115e-24	5.4374e-20	0.722151	0.281	0.153	1
LotjaGi1g1v0666300	2.52364e-24	6.29117e-20	0.698701	0.256	0.133	1
LotjaGi3g1v0162900	5.46319e-24	1.36192e-19	0.674093	0.314	0.178	1
LotjaGi6g1v0145000	7.02927e-24	1.75233e-19	0.733193	0.343	0.213	1
LotjaGi1g1v0397200	7.24187e-24	1.80533e-19	0.684952	0.31	0.179	1
LotjaGi1g1v0302500	1.01024e-23	2.51842e-19	0.675734	0.291	0.161	1
LotjaGi4g1v0454000	1.06888e-23	2.66462e-19	0.720007	0.254	0.133	1
LotjaGi2g1v0309600	1.09914e-23	2.74006e-19	0.620025	0.268	0.143	1
LotjaGi6g1v0008600	1.4261e-23	3.55512e-19	0.665336	0.257	0.135	1
LotjaGi5g1v0345600	1.50165e-23	3.74347e-19	0.718029	0.294	0.163	1
LotjaGi1g1v0321400	2.74457e-23	6.84193e-19	0.613335	0.306	0.177	1
LotjaGi1g1v0058700	2.88641e-23	7.19552e-19	0.76403	0.25	0.134	1
LotjaGi4g1v0067900	3.31556e-23	8.26535e-19	0.670557	0.264	0.143	1
LotjaGi2g1v0452800	7.87634e-23	1.96349e-18	0.749706	0.269	0.147	1
LotjaGi1g1v0401700	1.05666e-22	2.63415e-18	0.675691	0.266	0.147	1
LotjaGi3g1v0033700	5.56801e-22	1.38805e-17	0.679289	0.281	0.163	1
LotjaGi4g1v0247600	9.59954e-22	2.39307e-17	0.657242	0.395	0.263	1
LotjaGi1g1v0331500	1.07146e-21	2.67105e-17	0.547719	0.517	0.372	1
LotjaGi2g1v0125900	1.1072e-21	2.76013e-17	0.655766	0.282	0.162	1
LotjaGi4g1v0444200	1.39195e-21	3.46999e-17	0.598687	0.316	0.19	1
LotjaGi3g1v0145800	1.60438e-21	3.99955e-17	0.563843	0.387	0.259	1
LotjaGi6g1v0218700	1.63403e-21	4.07347e-17	0.62915	0.404	0.275	1
LotjaGi1g1v0644000_LC	2.16429e-21	5.39536e-17	0.65861	0.263	0.145	1
LotjaGi4g1v0071800	2.19166e-21	5.46359e-17	0.682613	0.385	0.257	1
LotjaGi3g1v0400000	2.4142e-21	6.01835e-17	0.723215	0.378	0.252	1
LotjaGi3g1v0506100	2.86842e-21	7.15069e-17	0.602975	0.286	0.165	1
LotjaGi2g1v0340900	3.85604e-21	9.61272e-17	0.59748	0.411	0.27	1
LotjaGi2g1v0364200	7.62534e-21	1.90092e-16	0.545592	0.31	0.187	1
LotjaGi1g1v0726000	8.66549e-21	2.16022e-16	0.596989	0.252	0.139	1
LotjaGi3g1v0370700_LC	1.00451e-20	2.50415e-16	0.665377	0.255	0.14	1
LotjaGi1g1v0438900	1.04087e-20	2.59479e-16	0.688871	0.275	0.159	1
LotjaGi6g1v0271200	1.27209e-20	3.1712e-16	0.659361	0.314	0.196	1
LotjaGi1g1v0499700	1.30261e-20	3.24727e-16	0.639821	0.334	0.203	1
LotjaGi2g1v0179800	1.53529e-20	3.82733e-16	0.617454	0.291	0.173	1
LotjaGi2g1v0163300	1.67552e-20	4.17691e-16	0.798699	0.279	0.159	1
LotjaGi3g1v0357200	2.06257e-20	5.14179e-16	0.619561	0.306	0.185	1
LotjaGi3g1v0557600	3.57639e-20	8.91557e-16	1.04147	0.28	0.167	1
LotjaGi3g1v0184100	1.03079e-19	2.56967e-15	0.600936	0.319	0.2	1
LotjaGi5g1v0078000	1.19661e-19	2.98302e-15	0.634894	0.26	0.149	1
LotjaGi5g1v0347800	1.28198e-19	3.19585e-15	0.603158	0.345	0.226	1
LotjaGi3g1v0358000	1.38485e-19	3.45229e-15	0.664801	0.284	0.17	1
LotjaGi4g1v0085100	1.67259e-19	4.1696e-15	0.616346	0.3	0.184	1
LotjaGi4g1v0437800	2.42092e-19	6.0351e-15	0.590846	0.276	0.164	1
LotjaGi6g1v0249000	3.31923e-19	8.27452e-15	0.52189	0.376	0.252	1
LotjaGi2g1v0261400	1.6453e-18	4.10158e-14	0.646717	0.285	0.176	1
LotjaGi2g1v0168600	2.43886e-18	6.07983e-14	0.674703	0.251	0.145	1
LotjaGi3g1v0406600	4.58514e-18	1.14303e-13	0.577682	0.366	0.25	1
LotjaGi4g1v0222300	9.16797e-18	2.28548e-13	0.540036	0.305	0.195	1
LotjaGi5g1v0092900	1.67254e-17	4.16948e-13	0.556581	0.372	0.251	1
LotjaGi3g1v0425500	1.85178e-17	4.6163e-13	0.670842	0.258	0.155	1
LotjaGi1g1v0730600	1.9491e-17	4.8589e-13	0.544212	0.284	0.174	1
LotjaGi5g1v0305400	2.16865e-17	5.40623e-13	0.579776	0.255	0.147	1
LotjaGi3g1v0411700	3.61323e-17	9.00741e-13	0.557266	0.32	0.21	1
LotjaGi3g1v0010300	3.83152e-17	9.55161e-13	0.580106	0.268	0.161	1
LotjaGi5g1v0157700	6.52253e-17	1.626e-12	0.572412	0.252	0.15	1
LotjaGi4g1v0415900	1.00335e-16	2.50126e-12	0.55683	0.325	0.212	1
LotjaGi6g1v0254700	1.0818e-16	2.69682e-12	0.613463	0.261	0.155	1
LotjaGi1g1v0066700	3.0807e-16	7.67988e-12	0.658236	0.334	0.229	1
LotjaGi1g1v0609500	3.86398e-16	9.63252e-12	0.544684	0.272	0.17	1
LotjaGi3g1v0089300	4.12464e-16	1.02823e-11	0.523094	0.34	0.235	1
LotjaGi2g1v0202400	4.67896e-16	1.16642e-11	0.598858	0.343	0.235	1
LotjaGi4g1v0015600	6.41924e-16	1.60025e-11	0.521786	0.268	0.165	1
LotjaGi3g1v0488200	7.62325e-16	1.9004e-11	0.621415	0.266	0.165	1
LotjaGi6g1v0350000	1.21232e-15	3.02219e-11	0.599772	0.382	0.277	1
LotjaGi2g1v0219400	2.34616e-15	5.84875e-11	0.574041	0.264	0.165	1
LotjaGi2g1v0312700	2.85127e-15	7.10794e-11	0.535268	0.302	0.202	1
LotjaGi4g1v0464300	2.2411e-14	5.58683e-10	0.602981	0.298	0.192	1
LotjaGi1g1v0377300	2.29388e-14	5.71842e-10	0.507674	0.348	0.249	1
LotjaGi1g1v0578700	3.09571e-14	7.7173e-10	0.545009	0.297	0.199	1
LotjaGi5g1v0309900	4.08e-14	1.0171e-09	0.500052	0.294	0.193	1
LotjaGi3g1v0042100	1.21403e-13	3.02646e-09	0.595827	0.302	0.207	1
LotjaGi1g1v0055500	1.83054e-13	4.56337e-09	0.560249	0.259	0.169	1
LotjaGi3g1v0476300	3.0047e-13	7.49042e-09	0.517349	0.251	0.163	1
LotjaGi1g1v0541800	3.13492e-13	7.81504e-09	0.515784	0.268	0.18	1
LotjaGi5g1v0340500	5.16444e-13	1.28744e-08	0.605605	0.322	0.229	1
LotjaGi1g1v0719200	5.90907e-13	1.47307e-08	0.510002	0.385	0.293	1
LotjaGi3g1v0227600	7.83641e-13	1.95354e-08	0.541972	0.32	0.227	1
LotjaGi3g1v0052500_LC	8.57611e-13	2.13794e-08	0.544287	0.295	0.208	1
LotjaGi3g1v0448500	1.07758e-12	2.68629e-08	0.514949	0.3	0.207	1
LotjaGi1g1v0302300	1.51318e-12	3.77221e-08	0.568464	0.263	0.177	1
LotjaGi4g1v0034600	7.6695e-12	1.91193e-07	0.573946	0.255	0.171	1
LotjaGi4g1v0391700	7.95274e-12	1.98254e-07	0.550823	0.32	0.234	1
LotjaGi1g1v0378400	1.18419e-11	2.95207e-07	0.57373	0.308	0.223	1
LotjaGi5g1v0220300	1.63647e-11	4.07955e-07	0.513848	0.284	0.202	1
LotjaGi1g1v0103100	2.42256e-11	6.03919e-07	0.511277	0.275	0.191	1
LotjaGi4g1v0309500	5.51762e-11	1.37549e-06	0.52261	0.269	0.189	1
LotjaGi1g1v0592300	8.37364e-11	2.08746e-06	0.509913	0.276	0.196	1
LotjaGi5g1v0269600_LC	6.15942e-295	1.53548e-290	2.61383	0.936	0.186	2
LotjaGi3g1v0005100	2.31449e-237	5.76979e-233	2.27913	0.886	0.21	2
LotjaGi3g1v0167600	1.95577e-228	4.87555e-224	2.11926	0.71	0.112	2
LotjaGi5g1v0340100	2.29957e-206	5.73259e-202	1.85916	0.629	0.089	2
LotjaGi4g1v0262100	4.13191e-179	1.03004e-174	1.75093	0.658	0.119	2
LotjaGi4g1v0381200_LC	3.59691e-171	8.96674e-167	1.72675	0.998	0.524	2
LotjaGi5g1v0189600	2.26412e-161	5.64423e-157	1.73189	0.894	0.322	2
LotjaGi4g1v0077400	3.61082e-157	9.00142e-153	1.69506	0.902	0.329	2
LotjaGi1g1v0748500	5.24891e-152	1.3085e-147	1.72509	0.853	0.294	2
LotjaGi4g1v0464300	6.66225e-141	1.66083e-136	1.54877	0.664	0.162	2
LotjaGi2g1v0364900	1.21109e-138	3.01912e-134	1.36341	0.994	0.654	2
LotjaGi1g1v0074300	1.2461e-138	3.10639e-134	1.43518	0.975	0.473	2
LotjaGi3g1v0426800	3.13533e-135	7.81607e-131	1.60449	0.788	0.255	2
LotjaGi1g1v0545800	1.06939e-133	2.66588e-129	1.45998	0.515	0.095	2
LotjaGi5g1v0253300	4.41861e-133	1.10151e-128	1.44769	0.977	0.56	2
LotjaGi2g1v0231700	8.27328e-133	2.06245e-128	1.47599	0.683	0.178	2
LotjaGi2g1v0389300_LC	3.31213e-130	8.2568e-126	1.71888	0.672	0.178	2
LotjaGi5g1v0085100	7.71987e-127	1.92449e-122	1.31258	0.994	0.651	2
LotjaGi2g1v0426500	4.19544e-125	1.04588e-120	1.49478	0.822	0.308	2
LotjaGi6g1v0135500	1.45598e-124	3.62961e-120	1.47396	0.674	0.185	2
LotjaGi4g1v0033500	1.13938e-118	2.84035e-114	1.35335	0.533	0.115	2
LotjaGi6g1v0199600	3.86358e-115	9.63152e-111	1.33108	0.529	0.114	2
LotjaGi3g1v0062800	2.81919e-114	7.02795e-110	1.28114	0.946	0.488	2
LotjaGi4g1v0333400	1.93162e-113	4.81534e-109	1.15822	0.985	0.672	2
LotjaGi3g1v0351700	2.91535e-113	7.26768e-109	1.28984	0.741	0.239	2
LotjaGi4g1v0441000	3.74414e-112	9.33378e-108	1.35009	0.766	0.267	2
LotjaGi4g1v0061400	5.86745e-111	1.4627e-106	1.20337	0.988	0.491	2
LotjaGi6g1v0152400_LC	1.55529e-110	3.87718e-106	1.31643	0.654	0.186	2
LotjaGi1g1v0781100	1.96776e-108	4.90544e-104	1.33807	0.62	0.17	2
LotjaGi3g1v0197600	7.66733e-107	1.91139e-102	1.23639	0.894	0.379	2
LotjaGi4g1v0379600	7.99026e-107	1.99189e-102	1.3417	0.483	0.101	2
LotjaGi1g1v0539200	8.7072e-107	2.17062e-102	1.20222	0.994	0.516	2
LotjaGi3g1v0312800	1.95438e-102	4.87207e-98	1.22484	0.853	0.36	2
LotjaGi6g1v0268300	8.39771e-101	2.09346e-96	1.27746	0.84	0.356	2
LotjaGi3g1v0292600	7.44672e-100	1.85639e-95	1.24403	0.815	0.328	2
LotjaGi2g1v0340900	2.85068e-99	7.10647e-95	1.27725	0.724	0.257	2
LotjaGi3g1v0354200	1.89172e-97	4.71587e-93	1.31982	0.705	0.24	2
LotjaGi4g1v0429500	5.83144e-96	1.45372e-91	1.28678	0.689	0.228	2
LotjaGi1g1v0481800	8.95654e-93	2.23278e-88	1.32541	0.471	0.112	2
LotjaGi3g1v0185200	1.83026e-92	4.56266e-88	1.06572	0.863	0.382	2
LotjaGi1g1v0653000	2.60283e-90	6.4886e-86	1.12119	0.944	0.542	2
LotjaGi5g1v0305400	1.11508e-87	2.77978e-83	1.21665	0.51	0.134	2
LotjaGi5g1v0178400	2.60019e-87	6.48203e-83	1.15728	0.512	0.137	2
LotjaGi3g1v0397000	1.08562e-86	2.70634e-82	1.30027	0.695	0.27	2
LotjaGi1g1v0623800	1.58587e-86	3.95342e-82	1.24048	0.763	0.321	2
LotjaGi1g1v0383200	1.67842e-85	4.18414e-81	1.09117	0.492	0.126	2
LotjaGi1g1v0307600	2.90097e-84	7.23183e-80	1.1723	0.84	0.386	2
LotjaGi1g1v0410700_LC	1.33648e-82	3.33171e-78	1.24492	0.68	0.251	2
LotjaGi4g1v0059500	2.15803e-82	5.37976e-78	1.18247	0.753	0.33	2
LotjaGi5g1v0069200_LC	1.79446e-81	4.4734e-77	0.914373	0.274	0.037	2
LotjaGi2g1v0214500	6.41247e-81	1.59856e-76	1.10719	0.793	0.336	2
LotjaGi6g1v0288900	2.69704e-75	6.72346e-71	1.06442	0.512	0.153	2
LotjaGi3g1v0476100_LC	1.15216e-74	2.87222e-70	1.02624	0.67	0.253	2
LotjaGi5g1v0323900	1.37417e-74	3.42567e-70	1.01707	0.62	0.22	2
LotjaGi1g1v0499700	1.5006e-73	3.74086e-69	1.10292	0.579	0.197	2
LotjaGi4g1v0370600	1.15682e-72	2.88382e-68	0.948147	0.288	0.048	2
LotjaGi2g1v0190800	3.08777e-72	7.69749e-68	0.984399	0.832	0.401	2
LotjaGi6g1v0040400	3.2817e-72	8.18095e-68	0.989737	0.822	0.387	2
LotjaGi4g1v0045000	9.81355e-70	2.44642e-65	0.95789	0.357	0.079	2
LotjaGi2g1v0324400	1.15659e-67	2.88325e-63	0.857154	0.286	0.052	2
LotjaGi3g1v0218300	1.2897e-66	3.21509e-62	0.86113	0.734	0.293	2
LotjaGi6g1v0305200	4.41036e-65	1.09946e-60	0.875471	0.766	0.355	2
LotjaGi5g1v0323600_LC	1.79572e-64	4.47656e-60	0.802624	0.963	0.589	2
LotjaGi6g1v0139700	8.23564e-64	2.05306e-59	0.911161	0.878	0.476	2
LotjaGi6g1v0096900	4.21929e-63	1.05183e-58	0.969577	0.614	0.232	2
LotjaGi1g1v0705000	6.04253e-62	1.50634e-57	0.817507	0.898	0.479	2
LotjaGi4g1v0223800	1.20663e-61	3.008e-57	0.683584	1	0.763	2
LotjaGi4g1v0113500	1.76615e-61	4.40284e-57	0.954787	0.465	0.147	2
LotjaGi3g1v0004600	2.46516e-61	6.1454e-57	0.809691	0.888	0.49	2
LotjaGi6g1v0254900	5.72215e-61	1.42647e-56	0.87727	0.259	0.048	2
LotjaGi6g1v0144000	1.00686e-60	2.51001e-56	0.663557	0.741	0.309	2
LotjaGi1g1v0412500	1.03412e-60	2.57795e-56	0.766572	0.963	0.576	2
LotjaGi1g1v0076000_LC	1.65182e-60	4.11783e-56	0.743995	0.95	0.588	2
LotjaGi2g1v0097600	2.14294e-60	5.34213e-56	1.01715	0.473	0.158	2
LotjaGi5g1v0277100	2.51339e-60	6.26563e-56	0.740684	0.99	0.675	2
LotjaGi3g1v0204500	4.38449e-60	1.09301e-55	0.882031	0.616	0.242	2
LotjaGi2g1v0169000	4.98401e-60	1.24246e-55	1.01077	0.446	0.14	2
LotjaGi4g1v0399900	9.18729e-59	2.2903e-54	0.938935	0.378	0.103	2
LotjaGi1g1v0074400	1.4117e-58	3.51923e-54	0.731743	0.959	0.576	2
LotjaGi6g1v0329800	1.46756e-58	3.65847e-54	0.625302	0.668	0.279	2
LotjaGi2g1v0299400	1.75053e-58	4.3639e-54	0.874459	0.299	0.067	2
LotjaGi4g1v0419200	6.08717e-58	1.51747e-53	0.754266	0.917	0.511	2
LotjaGi4g1v0142800	6.34524e-58	1.5818e-53	1.00748	0.459	0.152	2
LotjaGi4g1v0434800	1.1655e-57	2.90548e-53	0.958782	0.552	0.212	2
LotjaGi1g1v0635900	3.92947e-57	9.79578e-53	0.774943	0.836	0.433	2
LotjaGi5g1v0106700	6.63413e-57	1.65382e-52	0.737631	0.942	0.526	2
LotjaGi4g1v0335300_LC	1.0778e-56	2.68685e-52	0.744018	0.884	0.48	2
LotjaGi5g1v0153700	1.18792e-56	2.96137e-52	0.694995	0.938	0.534	2
LotjaGi1g1v0123500	1.44045e-56	3.59089e-52	0.886896	0.624	0.262	2
LotjaGi6g1v0105600	1.89882e-56	4.73356e-52	0.964314	0.251	0.048	2
LotjaGi2g1v0324700	1.12912e-55	2.81478e-51	0.69852	0.855	0.438	2
LotjaGi3g1v0512100	4.41825e-55	1.10143e-50	0.849815	0.618	0.255	2
LotjaGi6g1v0254700	5.41651e-55	1.35028e-50	0.888175	0.454	0.151	2
LotjaGi1g1v0160300	1.58776e-54	3.95812e-50	0.951328	0.471	0.165	2
LotjaGi6g1v0308300	2.16992e-54	5.4094e-50	0.745276	0.834	0.439	2
LotjaGi4g1v0214100	2.24582e-54	5.59862e-50	0.74939	0.824	0.419	2
LotjaGi2g1v0321700	2.26157e-54	5.63786e-50	0.808801	0.863	0.492	2
LotjaGi3g1v0343500_LC	2.36611e-54	5.89847e-50	0.853587	0.753	0.37	2
LotjaGi3g1v0254400	2.69981e-54	6.73035e-50	0.766144	0.757	0.365	2
LotjaGi4g1v0364800	4.52637e-54	1.12838e-49	0.785992	0.766	0.368	2
LotjaGi4g1v0202900_LC	6.82603e-54	1.70166e-49	0.694185	0.936	0.539	2
LotjaGi1g1v0293700	1.14489e-53	2.85411e-49	0.760263	0.83	0.446	2
LotjaGi5g1v0317900	3.74505e-53	9.33604e-49	0.60116	0.992	0.792	2
LotjaGi3g1v0068500	5.8201e-53	1.45089e-48	0.736496	0.865	0.478	2
LotjaGi3g1v0076200	7.03865e-53	1.75466e-48	0.963057	0.39	0.119	2
LotjaGi4g1v0383400	4.05702e-52	1.01137e-47	0.721268	0.859	0.461	2
LotjaGi1g1v0450200	7.39065e-52	1.84242e-47	0.790831	0.317	0.08	2
LotjaGi2g1v0359600	8.46908e-52	2.11126e-47	0.764661	0.811	0.428	2
LotjaGi1g1v0485600	1.22233e-51	3.04716e-47	0.866507	0.527	0.203	2
LotjaGi6g1v0243000	1.35302e-51	3.37295e-47	0.682243	0.846	0.443	2
LotjaGi1g1v0765600	1.86285e-51	4.64391e-47	0.823496	0.529	0.206	2
LotjaGi5g1v0189400	2.11936e-51	5.28334e-47	0.673048	0.905	0.488	2
LotjaGi1g1v0743600	4.27571e-51	1.06589e-46	0.659833	0.898	0.482	2
LotjaGi2g1v0205700	4.9426e-51	1.23214e-46	0.760658	0.844	0.467	2
LotjaGi5g1v0032500	5.61672e-51	1.40019e-46	0.772456	0.784	0.413	2
LotjaGi4g1v0193700	5.667e-51	1.41273e-46	0.817843	0.776	0.414	2
LotjaGi1g1v0489900	1.37495e-50	3.42762e-46	0.763908	0.759	0.388	2
LotjaGi6g1v0355300	1.60772e-50	4.00788e-46	0.753925	0.807	0.434	2
LotjaGi3g1v0089100	3.65444e-50	9.11016e-46	0.820293	0.616	0.268	2
LotjaGi3g1v0366100	3.83499e-50	9.56025e-46	0.777309	0.778	0.395	2
LotjaGi6g1v0216000	4.76849e-50	1.18874e-45	0.675103	0.483	0.175	2
LotjaGi6g1v0363100	5.88851e-50	1.46795e-45	0.752983	0.716	0.339	2
LotjaGi6g1v0211200	7.18556e-50	1.79129e-45	0.679453	0.934	0.57	2
LotjaGi4g1v0040400	1.11374e-49	2.77644e-45	0.849534	0.759	0.399	2
LotjaGi2g1v0140900	1.37608e-49	3.43042e-45	0.737336	0.728	0.365	2
LotjaGi1g1v0502200	1.40927e-49	3.51318e-45	0.766172	0.753	0.38	2
LotjaGi6g1v0043000	1.53877e-49	3.83601e-45	0.827947	0.394	0.123	2
LotjaGi5g1v0121600	2.00715e-49	5.00362e-45	0.763234	0.805	0.438	2
LotjaGi1g1v0007500	2.11657e-49	5.2764e-45	0.692532	0.9	0.516	2
LotjaGi5g1v0082700	4.00528e-49	9.98475e-45	0.847958	0.421	0.144	2
LotjaGi5g1v0075100	7.27394e-49	1.81332e-44	0.689555	0.768	0.385	2
LotjaGi5g1v0054800	1.22319e-48	3.04928e-44	0.797879	0.824	0.465	2
LotjaGi1g1v0058700	1.7774e-48	4.43089e-44	0.638173	0.421	0.135	2
LotjaGi1g1v0556400	3.93262e-48	9.80363e-44	0.78665	0.641	0.289	2
LotjaGi5g1v0297200	5.75827e-48	1.43548e-43	0.661137	0.274	0.066	2
LotjaGi4g1v0456200	5.93885e-48	1.4805e-43	0.714025	0.797	0.416	2
LotjaGi3g1v0031300_LC	6.17625e-48	1.53968e-43	0.701322	0.797	0.428	2
LotjaGi1g1v0614400	6.41791e-48	1.59992e-43	0.758129	0.817	0.468	2
LotjaGi1g1v0688900	7.92513e-48	1.97566e-43	0.859429	0.649	0.307	2
LotjaGi6g1v0308100	1.15084e-47	2.86894e-43	0.684205	0.832	0.44	2
LotjaGi5g1v0031100	1.29761e-47	3.23481e-43	0.724207	0.929	0.533	2
LotjaGi6g1v0337500	1.54238e-47	3.84501e-43	0.679797	0.84	0.46	2
LotjaGi4g1v0294800	2.43611e-47	6.07297e-43	0.795903	0.481	0.181	2
LotjaGi5g1v0287800	2.51858e-47	6.27858e-43	0.657778	0.878	0.498	2
LotjaGi5g1v0176100	3.63433e-47	9.06003e-43	0.75019	0.695	0.34	2
LotjaGi1g1v0591200_LC	4.95457e-47	1.23512e-42	0.753402	0.668	0.312	2
LotjaGi3g1v0222400	8.70683e-47	2.17053e-42	0.725331	0.761	0.404	2
LotjaGi1g1v0308500	8.74762e-47	2.18069e-42	0.783151	0.714	0.359	2
LotjaGi4g1v0076600	1.23331e-46	3.07451e-42	0.75955	0.656	0.3	2
LotjaGi1g1v0079600	2.35562e-46	5.87233e-42	0.712044	0.836	0.475	2
LotjaGi3g1v0350700	2.39102e-46	5.96058e-42	0.780179	0.568	0.243	2
LotjaGi3g1v0107200	2.51093e-46	6.25949e-42	0.63888	0.811	0.425	2
LotjaGi5g1v0358400	3.23283e-46	8.05912e-42	0.607946	0.932	0.559	2
LotjaGi5g1v0139300	3.56251e-46	8.88097e-42	0.740348	0.732	0.375	2
LotjaGi1g1v0082400	3.91498e-46	9.75966e-42	0.742103	0.624	0.286	2
LotjaGi6g1v0224300	5.34348e-46	1.33208e-41	0.616369	0.981	0.733	2
LotjaGi4g1v0339900	5.50664e-46	1.37275e-41	0.656899	0.913	0.605	2
LotjaGi1g1v0312000	5.58417e-46	1.39208e-41	0.723228	0.728	0.361	2
LotjaGi3g1v0528100	6.61277e-46	1.6485e-41	0.757158	0.714	0.358	2
LotjaGi5g1v0250300	7.00878e-46	1.74722e-41	0.680306	0.739	0.36	2
LotjaGi5g1v0099000	7.04869e-46	1.75717e-41	0.739927	0.639	0.298	2
LotjaGi4g1v0462200	7.32847e-46	1.82691e-41	0.669048	0.851	0.462	2
LotjaGi1g1v0301500	8.23626e-46	2.05322e-41	0.675822	0.788	0.407	2
LotjaGi1g1v0769500	8.44193e-46	2.10449e-41	0.788928	0.454	0.167	2
LotjaGi1g1v0565400	1.06636e-45	2.65833e-41	0.733003	0.78	0.425	2
LotjaGi6g1v0347600	1.07525e-45	2.68049e-41	0.761361	0.529	0.213	2
LotjaGi4g1v0459400	1.39999e-45	3.49003e-41	0.748599	0.817	0.465	2
LotjaGi2g1v0053800	1.40515e-45	3.50289e-41	0.68324	0.705	0.341	2
LotjaGi2g1v0324000	1.79444e-45	4.47336e-41	0.888843	0.438	0.16	2
LotjaGi5g1v0299100	2.21354e-45	5.51814e-41	0.645222	0.886	0.526	2
LotjaGi2g1v0414800	2.79734e-45	6.97348e-41	0.787782	0.606	0.28	2
LotjaGi3g1v0234600	4.51249e-45	1.12492e-40	0.952763	0.32	0.094	2
LotjaGi3g1v0069900_LC	6.9725e-45	1.73818e-40	0.770899	0.797	0.449	2
LotjaGi4g1v0343900	7.5513e-45	1.88246e-40	0.796913	0.473	0.18	2
LotjaGi4g1v0164600	8.39748e-45	2.09341e-40	0.73814	0.598	0.263	2
LotjaGi3g1v0310200	1.18539e-44	2.95507e-40	0.693044	0.774	0.431	2
LotjaGi1g1v0796600	1.94836e-44	4.85706e-40	0.622807	0.824	0.442	2
LotjaGi5g1v0248200	3.46579e-44	8.63986e-40	0.60998	0.849	0.467	2
LotjaGi4g1v0268300	3.77304e-44	9.40581e-40	0.781846	0.531	0.221	2
LotjaGi5g1v0277600	5.09302e-44	1.26964e-39	0.725261	0.656	0.32	2
LotjaGi3g1v0530700	8.62036e-44	2.14897e-39	0.557761	0.813	0.414	2
LotjaGi1g1v0656900	9.82169e-44	2.44845e-39	0.719289	0.782	0.426	2
LotjaGi4g1v0457300	1.73378e-43	4.32215e-39	0.713031	0.517	0.21	2
LotjaGi4g1v0366700_LC	2.14932e-43	5.35805e-39	0.553536	0.763	0.405	2
LotjaGi4g1v0442100	2.52233e-43	6.28793e-39	0.712649	0.699	0.36	2
LotjaGi3g1v0409200	2.5625e-43	6.38806e-39	0.676928	0.643	0.302	2
LotjaGi4g1v0449200_LC	2.66503e-43	6.64364e-39	0.651659	0.797	0.434	2
LotjaGi1g1v0767700	2.8852e-43	7.19253e-39	0.709167	0.757	0.404	2
LotjaGi3g1v0315200	4.93584e-43	1.23045e-38	0.648976	0.602	0.266	2
LotjaGi3g1v0510800	6.15661e-43	1.53478e-38	0.653503	0.753	0.395	2
LotjaGi1g1v0295700	6.75505e-43	1.68397e-38	0.694097	0.799	0.437	2
LotjaGi1g1v0780600	6.82403e-43	1.70116e-38	0.6475	0.815	0.469	2
LotjaGi1g1v0200100	8.63611e-43	2.1529e-38	0.730071	0.378	0.127	2
LotjaGi1g1v0013800	1.60483e-42	4.00067e-38	0.672286	0.917	0.562	2
LotjaGi3g1v0139100	2.80751e-42	6.99885e-38	0.67594	0.911	0.559	2
LotjaGi1g1v0794200	3.49421e-42	8.71072e-38	0.689974	0.639	0.314	2
LotjaGi3g1v0113700	9.08223e-42	2.26411e-37	0.609353	0.695	0.344	2
LotjaGi4g1v0021200	1.27354e-41	3.17481e-37	0.597999	0.801	0.426	2
LotjaGi4g1v0429700	1.38305e-41	3.44781e-37	0.667873	0.668	0.33	2
LotjaGi3g1v0500500	1.39966e-41	3.48921e-37	0.758682	0.548	0.243	2
LotjaGi1g1v0066700	1.60004e-41	3.98874e-37	0.683756	0.527	0.225	2
LotjaGi4g1v0401500	1.60172e-41	3.99294e-37	0.650502	0.824	0.474	2
LotjaGi5g1v0228600	2.23932e-41	5.58239e-37	0.6342	0.651	0.302	2
LotjaGi4g1v0201500	2.30384e-41	5.74324e-37	0.665831	0.855	0.521	2
LotjaGi1g1v0693700	2.97038e-41	7.40486e-37	0.738058	0.622	0.298	2
LotjaGi3g1v0017600	3.175e-41	7.91496e-37	0.751913	0.712	0.382	2
LotjaGi2g1v0409300	3.6411e-41	9.07689e-37	0.649689	0.722	0.361	2
LotjaGi3g1v0503900	6.27764e-41	1.56495e-36	0.564913	0.595	0.269	2
LotjaGi5g1v0101900	8.64484e-41	2.15507e-36	0.572745	0.803	0.439	2
LotjaGi3g1v0534100	1.37605e-40	3.43035e-36	0.71588	0.527	0.226	2
LotjaGi5g1v0078100	2.1891e-40	5.45722e-36	0.785034	0.666	0.347	2
LotjaGi5g1v0225500	2.24424e-40	5.59466e-36	0.659096	0.871	0.521	2
LotjaGi4g1v0319900	2.88745e-40	7.19812e-36	0.64519	0.697	0.359	2
LotjaGi4g1v0415900	2.99068e-40	7.45547e-36	0.783849	0.496	0.213	2
LotjaGi3g1v0089400	3.19534e-40	7.96566e-36	0.616305	0.739	0.379	2
LotjaGi6g1v0155300_LC	4.20012e-40	1.04705e-35	0.784772	0.566	0.265	2
LotjaGi4g1v0458900	6.46988e-40	1.61288e-35	0.632581	0.6	0.279	2
LotjaGi1g1v0502700	8.65167e-40	2.15677e-35	0.60501	0.568	0.256	2
LotjaGi6g1v0142700	9.24706e-40	2.3052e-35	0.817276	0.344	0.116	2
LotjaGi1g1v0742600	1.28225e-39	3.19651e-35	0.63181	0.801	0.449	2
LotjaGi3g1v0381400	1.79159e-39	4.46626e-35	0.61098	0.739	0.399	2
LotjaGi3g1v0033000	1.82858e-39	4.55846e-35	0.694353	0.531	0.235	2
LotjaGi4g1v0432400	3.0124e-39	7.50961e-35	0.69489	0.593	0.278	2
LotjaGi5g1v0289400	3.47729e-39	8.66853e-35	0.572646	0.863	0.492	2
LotjaGi5g1v0290300	4.29402e-39	1.07046e-34	0.619868	0.689	0.345	2
LotjaGi2g1v0272900	4.91884e-39	1.22622e-34	0.620502	0.598	0.279	2
LotjaGi2g1v0364200	5.35403e-39	1.33471e-34	0.74784	0.469	0.192	2
LotjaGi1g1v0302500	6.2573e-39	1.55988e-34	0.776477	0.432	0.171	2
LotjaGi2g1v0303900	6.65391e-39	1.65875e-34	0.571047	0.836	0.483	2
LotjaGi2g1v0457500	9.53238e-39	2.37633e-34	0.658228	0.602	0.282	2
LotjaGi6g1v0289400	1.21615e-38	3.03174e-34	0.747391	0.512	0.226	2
LotjaGi3g1v0172700	1.26247e-38	3.1472e-34	0.656912	0.73	0.383	2
LotjaGi4g1v0057900	1.26337e-38	3.14945e-34	0.619476	0.695	0.363	2
LotjaGi1g1v0304700	1.57118e-38	3.91678e-34	0.724068	0.525	0.233	2
LotjaGi1g1v0765700	1.86235e-38	4.64264e-34	0.5894	0.78	0.421	2
LotjaGi1g1v0498100	1.88534e-38	4.69998e-34	0.625951	0.672	0.336	2
LotjaGi3g1v0201700	3.63311e-38	9.05697e-34	0.57119	0.965	0.678	2
LotjaGi1g1v0127300	3.67884e-38	9.17099e-34	0.593519	0.699	0.361	2
LotjaGi1g1v0538900	3.71099e-38	9.25113e-34	0.718342	0.467	0.193	2
LotjaGi1g1v0070700	3.75486e-38	9.3605e-34	0.733966	0.413	0.159	2
LotjaGi5g1v0102100	3.75671e-38	9.36511e-34	0.693311	0.438	0.175	2
LotjaGi6g1v0329600	4.47148e-38	1.1147e-33	0.672218	0.27	0.078	2
LotjaGi4g1v0350200	7.11651e-38	1.77407e-33	0.641656	0.622	0.31	2
LotjaGi5g1v0073200	8.43132e-38	2.10184e-33	0.562475	0.834	0.454	2
LotjaGi3g1v0434600	1.41999e-37	3.53989e-33	0.634015	0.666	0.346	2
LotjaGi2g1v0299200	1.78633e-37	4.45315e-33	0.66947	0.483	0.204	2
LotjaGi2g1v0122500	2.43565e-37	6.07183e-33	0.68436	0.32	0.106	2
LotjaGi3g1v0345100	3.23723e-37	8.0701e-33	0.589898	0.763	0.417	2
LotjaGi6g1v0036000	3.57288e-37	8.90683e-33	0.605846	0.786	0.448	2
LotjaGi1g1v0129500	3.57669e-37	8.91633e-33	0.63414	0.693	0.364	2
LotjaGi3g1v0420500	3.90954e-37	9.7461e-33	0.926259	0.353	0.126	2
LotjaGi6g1v0330100	3.96057e-37	9.87331e-33	0.626132	0.658	0.333	2
LotjaGi4g1v0022900	4.82947e-37	1.20394e-32	0.663766	0.668	0.352	2
LotjaGi5g1v0101400	5.6434e-37	1.40684e-32	0.59978	0.674	0.347	2
LotjaGi5g1v0311300	6.59904e-37	1.64507e-32	0.563151	0.784	0.424	2
LotjaGi3g1v0428200	7.48396e-37	1.86568e-32	0.690166	0.591	0.284	2
LotjaGi4g1v0393200	9.48398e-37	2.36426e-32	0.714875	0.411	0.161	2
LotjaGi3g1v0023200	1.00299e-36	2.50034e-32	0.555562	0.805	0.458	2
LotjaGi4g1v0441700	1.00728e-36	2.51105e-32	0.602156	0.662	0.344	2
LotjaGi4g1v0211800	1.21212e-36	3.0217e-32	0.702023	0.317	0.104	2
LotjaGi1g1v0724100	1.31355e-36	3.27456e-32	0.52093	0.668	0.328	2
LotjaGi4g1v0167400	1.7883e-36	4.45806e-32	0.613733	0.643	0.322	2
LotjaGi6g1v0198800	1.91075e-36	4.7633e-32	0.725495	0.261	0.077	2
LotjaGi3g1v0067700	2.06758e-36	5.15427e-32	0.609657	0.676	0.355	2
LotjaGi1g1v0103900_LC	2.37814e-36	5.92846e-32	0.537855	0.448	0.183	2
LotjaGi1g1v0641200	2.49466e-36	6.21895e-32	0.661953	0.326	0.111	2
LotjaGi3g1v0021100	2.68853e-36	6.70224e-32	0.660062	0.552	0.251	2
LotjaGi6g1v0313400_LC	3.99267e-36	9.95332e-32	0.669894	0.519	0.234	2
LotjaGi4g1v0135700	6.72939e-36	1.67757e-31	0.718928	0.378	0.144	2
LotjaGi2g1v0202500_LC	7.56798e-36	1.88662e-31	0.773552	0.288	0.092	2
LotjaGi1g1v0262100	8.02335e-36	2.00014e-31	0.593571	0.834	0.507	2
LotjaGi6g1v0270900	8.89848e-36	2.2183e-31	0.593402	0.763	0.43	2
LotjaGi3g1v0511600	8.9277e-36	2.22559e-31	0.593342	0.66	0.333	2
LotjaGi5g1v0045800	8.94785e-36	2.23061e-31	0.621079	0.749	0.432	2
LotjaGi1g1v0594300	9.66489e-36	2.40936e-31	0.699027	0.295	0.095	2
LotjaGi2g1v0425400	9.7887e-36	2.44023e-31	0.581738	0.751	0.418	2
LotjaGi3g1v0130900	1.24074e-35	3.09304e-31	0.513039	0.753	0.388	2
LotjaGi1g1v0018400	1.25232e-35	3.12192e-31	0.646009	0.598	0.292	2
LotjaGi6g1v0232700	1.4448e-35	3.60174e-31	0.706272	0.309	0.103	2
LotjaGi2g1v0256500	1.48036e-35	3.6904e-31	0.614514	0.581	0.283	2
LotjaGi6g1v0234100	1.71644e-35	4.27892e-31	0.607482	0.761	0.43	2
LotjaGi1g1v0642500	1.82875e-35	4.5589e-31	0.595931	0.386	0.145	2
LotjaGi1g1v0493500	2.02825e-35	5.05623e-31	0.637794	0.359	0.131	2
LotjaGi4g1v0249100	2.32951e-35	5.80725e-31	0.506895	0.757	0.402	2
LotjaGi1g1v0531700	3.44303e-35	8.58312e-31	0.648959	0.504	0.228	2
LotjaGi2g1v0418300	4.9904e-35	1.24406e-30	0.637557	0.473	0.203	2
LotjaGi2g1v0382300	6.49353e-35	1.61877e-30	0.50228	0.782	0.427	2
LotjaGi1g1v0770000	7.01078e-35	1.74772e-30	0.620295	0.647	0.343	2
LotjaGi4g1v0282000	1.292e-34	3.22083e-30	0.581617	0.707	0.379	2
LotjaGi5g1v0291100	1.35971e-34	3.38961e-30	0.707168	0.288	0.094	2
LotjaGi2g1v0373500	1.3966e-34	3.48159e-30	0.625441	0.301	0.099	2
LotjaGi2g1v0351000	1.49814e-34	3.73471e-30	0.683869	0.566	0.274	2
LotjaGi3g1v0140700_LC	1.56092e-34	3.89121e-30	0.662453	0.463	0.199	2
LotjaGi6g1v0187900	1.90481e-34	4.74849e-30	0.580128	0.743	0.411	2
LotjaGi6g1v0209000	2.05537e-34	5.12384e-30	0.555493	0.506	0.224	2
LotjaGi5g1v0225200	2.35038e-34	5.85927e-30	0.603374	0.624	0.323	2
LotjaGi1g1v0310600	2.38267e-34	5.93977e-30	0.591723	0.593	0.295	2
LotjaGi1g1v0690800	3.254e-34	8.1119e-30	0.744934	0.28	0.09	2
LotjaGi2g1v0368700	3.34445e-34	8.33739e-30	0.517045	0.674	0.344	2
LotjaGi3g1v0500800	3.63106e-34	9.05188e-30	0.567894	0.685	0.36	2
LotjaGi3g1v0514800	5.40259e-34	1.34681e-29	0.592371	0.531	0.249	2
LotjaGi1g1v0674100	7.8081e-34	1.94648e-29	0.700942	0.452	0.199	2
LotjaGi5g1v0336500	9.86448e-34	2.45912e-29	0.635128	0.361	0.137	2
LotjaGi2g1v0219400	1.07779e-33	2.68683e-29	0.681685	0.405	0.167	2
LotjaGi3g1v0174800	1.51101e-33	3.7668e-29	0.642185	0.432	0.181	2
LotjaGi1g1v0643400	1.57685e-33	3.93093e-29	0.526212	0.371	0.142	2
LotjaGi6g1v0003300	2.26322e-33	5.64199e-29	0.568139	0.598	0.293	2
LotjaGi5g1v0135400	2.32576e-33	5.79789e-29	0.65511	0.38	0.147	2
LotjaGi1g1v0520000	2.3639e-33	5.89297e-29	0.648273	0.498	0.232	2
LotjaGi5g1v0112400	2.38157e-33	5.93702e-29	0.609427	0.548	0.258	2
LotjaGi1g1v0055100	2.73378e-33	6.81504e-29	0.585357	0.828	0.526	2
LotjaGi4g1v0144600	2.75946e-33	6.87906e-29	0.706469	0.525	0.251	2
LotjaGi2g1v0327100	3.07207e-33	7.65835e-29	0.665568	0.409	0.17	2
LotjaGi1g1v0592400	5.11817e-33	1.27591e-28	0.545094	0.622	0.319	2
LotjaGi1g1v0090700	5.7925e-33	1.44401e-28	0.665158	0.266	0.083	2
LotjaGi3g1v0434000	5.85202e-33	1.45885e-28	0.573782	0.481	0.21	2
LotjaGi6g1v0235600_LC	6.08438e-33	1.51678e-28	0.618913	0.641	0.338	2
LotjaGi1g1v0791300	6.38967e-33	1.59288e-28	0.655112	0.307	0.108	2
LotjaGi4g1v0389100	6.70752e-33	1.67212e-28	0.601907	0.301	0.101	2
LotjaGi6g1v0089600	7.01472e-33	1.7487e-28	0.60473	0.409	0.169	2
LotjaGi6g1v0313000	8.2109e-33	2.04689e-28	0.623619	0.515	0.241	2
LotjaGi1g1v0642800	8.99995e-33	2.2436e-28	0.626334	0.39	0.155	2
LotjaGi1g1v0340900	9.05746e-33	2.25793e-28	0.640877	0.27	0.087	2
LotjaGi2g1v0308400	1.15896e-32	2.88918e-28	0.723549	0.282	0.093	2
LotjaGi1g1v0707600_LC	1.18513e-32	2.95442e-28	0.622539	0.344	0.126	2
LotjaGi1g1v0292700	1.39116e-32	3.46802e-28	0.68091	0.471	0.218	2
LotjaGi2g1v0423300_LC	3.15116e-32	7.85552e-28	0.60203	0.49	0.222	2
LotjaGi3g1v0525800	3.22153e-32	8.03094e-28	0.55626	0.631	0.328	2
LotjaGi5g1v0286500	4.01532e-32	1.00098e-27	0.558485	0.629	0.325	2
LotjaGi4g1v0437900	4.19642e-32	1.04613e-27	0.540977	0.898	0.564	2
LotjaGi1g1v0777100	4.37876e-32	1.09158e-27	0.53395	0.766	0.432	2
LotjaGi1g1v0142400	5.08427e-32	1.26746e-27	0.537127	0.88	0.572	2
LotjaGi4g1v0416900	5.82524e-32	1.45217e-27	0.5921	0.649	0.36	2
LotjaGi1g1v0218800	7.47079e-32	1.86239e-27	0.663064	0.562	0.285	2
LotjaGi1g1v0678000	8.41187e-32	2.09699e-27	0.630572	0.531	0.259	2
LotjaGi1g1v0785800	1.22281e-31	3.04835e-27	0.640772	0.34	0.129	2
LotjaGi6g1v0227300	1.30733e-31	3.25904e-27	0.772338	0.465	0.217	2
LotjaGi2g1v0320300	1.52806e-31	3.80931e-27	0.555796	0.581	0.294	2
LotjaGi3g1v0190400	2.12463e-31	5.29648e-27	0.570404	0.492	0.226	2
LotjaGi6g1v0300100	2.7354e-31	6.81907e-27	0.5811	0.749	0.434	2
LotjaGi3g1v0157000	3.18605e-31	7.94251e-27	0.533132	0.442	0.189	2
LotjaGi3g1v0240200	3.47619e-31	8.6658e-27	0.596433	0.598	0.314	2
LotjaGi6g1v0135200	3.59061e-31	8.95104e-27	0.598267	0.309	0.11	2
LotjaGi1g1v0593500	4.00426e-31	9.98221e-27	0.583798	0.508	0.241	2
LotjaGi6g1v0249400_LC	4.22192e-31	1.05248e-26	0.50714	0.595	0.302	2
LotjaGi2g1v0337000	4.92325e-31	1.22732e-26	0.654248	0.531	0.257	2
LotjaGi2g1v0447800	5.92214e-31	1.47633e-26	0.630813	0.359	0.141	2
LotjaGi6g1v0356200_LC	7.1739e-31	1.78838e-26	0.518041	0.467	0.21	2
LotjaGi5g1v0062600	7.3813e-31	1.84008e-26	0.667681	0.338	0.13	2
LotjaGi6g1v0058600	7.75822e-31	1.93405e-26	0.58595	0.407	0.169	2
LotjaGi3g1v0463000	9.44584e-31	2.35475e-26	0.658627	0.367	0.147	2
LotjaGi2g1v0268100	1.38411e-30	3.45045e-26	0.560421	0.255	0.081	2
LotjaGi3g1v0434300	1.63059e-30	4.06491e-26	0.652437	0.434	0.193	2
LotjaGi1g1v0689100	2.34968e-30	5.85751e-26	0.54415	0.598	0.307	2
LotjaGi3g1v0081900	2.81377e-30	7.01444e-26	0.614123	0.631	0.346	2
LotjaGi4g1v0123300	5.00004e-30	1.24646e-25	0.721074	0.276	0.097	2
LotjaGi3g1v0283700	1.14158e-29	2.84585e-25	0.517039	0.857	0.548	2
LotjaGi4g1v0279100	1.15911e-29	2.88955e-25	0.633262	0.506	0.251	2
LotjaGi5g1v0074500	1.75661e-29	4.37906e-25	0.557567	0.266	0.088	2
LotjaGi4g1v0391700	2.33531e-29	5.82169e-25	0.565476	0.485	0.229	2
LotjaGi4g1v0229500	2.68105e-29	6.6836e-25	0.551226	0.465	0.213	2
LotjaGi5g1v0027000	2.87253e-29	7.16094e-25	0.520547	0.749	0.448	2
LotjaGi1g1v0769700	2.88561e-29	7.19353e-25	0.591579	0.494	0.233	2
LotjaGi3g1v0149600	3.71794e-29	9.26846e-25	0.572823	0.581	0.305	2
LotjaGi2g1v0089200	5.09887e-29	1.2711e-24	0.74752	0.299	0.11	2
LotjaGi3g1v0443150	1.08946e-28	2.71591e-24	0.54779	0.315	0.118	2
LotjaGi5g1v0117800	1.33981e-28	3.34002e-24	0.512089	0.438	0.201	2
LotjaGi5g1v0005000	1.60963e-28	4.01266e-24	0.521238	0.803	0.497	2
LotjaGi3g1v0280000	1.73779e-28	4.33215e-24	0.535308	0.525	0.259	2
LotjaGi1g1v0395500	1.81069e-28	4.51387e-24	0.548572	0.467	0.221	2
LotjaGi6g1v0020200	1.99342e-28	4.9694e-24	0.535942	0.463	0.216	2
LotjaGi1g1v0066600	2.34942e-28	5.85687e-24	0.507391	0.463	0.22	2
LotjaGi2g1v0442900	2.81151e-28	7.00881e-24	0.584261	0.286	0.104	2
LotjaGi1g1v0308600	2.8748e-28	7.16659e-24	0.553632	0.488	0.232	2
LotjaGi4g1v0032400	3.02602e-28	7.54355e-24	0.506246	0.662	0.369	2
LotjaGi1g1v0505500	6.87625e-28	1.71418e-23	0.535404	0.492	0.24	2
LotjaGi1g1v0750600	1.0799e-27	2.69208e-23	0.532218	0.402	0.18	2
LotjaGi1g1v0658000	1.1228e-27	2.79902e-23	0.710306	0.334	0.136	2
LotjaGi3g1v0388700	2.80002e-27	6.98017e-23	0.598721	0.421	0.192	2
LotjaGi6g1v0038100_LC	5.93356e-27	1.47918e-22	0.518154	0.654	0.388	2
LotjaGi1g1v0487400_LC	6.02437e-27	1.50181e-22	0.601762	0.411	0.188	2
LotjaGi1g1v0510000	6.09803e-27	1.52018e-22	0.56774	0.423	0.195	2
LotjaGi2g1v0313200	6.31296e-27	1.57376e-22	0.634163	0.322	0.13	2
LotjaGi1g1v0533800	7.06682e-27	1.76169e-22	0.521751	0.502	0.254	2
LotjaGi3g1v0255400_LC	7.24519e-27	1.80615e-22	0.581468	0.5	0.256	2
LotjaGi1g1v0214000	7.98255e-27	1.98997e-22	0.555584	0.376	0.161	2
LotjaGi3g1v0409500	8.28324e-27	2.06493e-22	0.537749	0.558	0.289	2
LotjaGi4g1v0060500	8.58108e-27	2.13918e-22	0.59232	0.371	0.16	2
LotjaGi4g1v0212600	2.31291e-26	5.76585e-22	0.543664	0.351	0.149	2
LotjaGi3g1v0042100	2.50602e-26	6.24727e-22	0.575216	0.438	0.209	2
LotjaGi1g1v0619300	4.7285e-26	1.17877e-21	0.707331	0.322	0.134	2
LotjaGi1g1v0654200	5.68508e-26	1.41723e-21	0.503202	0.537	0.287	2
LotjaGi3g1v0509600	5.96477e-26	1.48696e-21	0.561572	0.386	0.173	2
LotjaGi1g1v0358900	9.4624e-26	2.35888e-21	0.605608	0.359	0.154	2
LotjaGi1g1v0372500	3.1348e-25	7.81474e-21	0.542815	0.475	0.244	2
LotjaGi1g1v0300500	3.21281e-25	8.00921e-21	0.552606	0.346	0.15	2
LotjaGi6g1v0264400	3.84507e-25	9.58537e-21	0.635448	0.344	0.149	2
LotjaGi4g1v0059700	3.88689e-25	9.68962e-21	0.55716	0.299	0.119	2
LotjaGi1g1v0331500	4.88344e-25	1.21739e-20	0.547142	0.662	0.384	2
LotjaGi3g1v0177000	6.2557e-25	1.55948e-20	0.521973	0.425	0.2	2
LotjaGi6g1v0150500	7.23156e-25	1.80276e-20	0.550054	0.539	0.298	2
LotjaGi4g1v0254900_LC	9.00259e-25	2.24426e-20	0.561393	0.463	0.238	2
LotjaGi4g1v0206200	1.00375e-24	2.50226e-20	0.557144	0.485	0.252	2
LotjaGi4g1v0223200	1.07107e-24	2.67007e-20	0.51524	0.481	0.243	2
LotjaGi3g1v0480900	1.07739e-24	2.68582e-20	0.526343	0.454	0.22	2
LotjaGi4g1v0287900_LC	1.14973e-24	2.86615e-20	0.538022	0.326	0.138	2
LotjaGi1g1v0762600	1.40902e-24	3.51255e-20	0.519254	0.554	0.295	2
LotjaGi4g1v0002600	1.71689e-24	4.28005e-20	0.56633	0.288	0.115	2
LotjaGi5g1v0345600	2.17048e-24	5.41079e-20	0.553693	0.39	0.18	2
LotjaGi1g1v0509800	2.94703e-24	7.34666e-20	0.5807	0.402	0.191	2
LotjaGi4g1v0197400	3.32461e-24	8.28792e-20	0.5093	0.452	0.23	2
LotjaGi2g1v0101200	3.55577e-24	8.86417e-20	0.507914	0.284	0.11	2
LotjaGi6g1v0101800	3.85252e-24	9.60395e-20	0.519333	0.398	0.188	2
LotjaGi4g1v0081400	4.44753e-24	1.10872e-19	0.532654	0.355	0.159	2
LotjaGi4g1v0453500	4.73883e-24	1.18134e-19	0.511544	0.346	0.152	2
LotjaGi2g1v0417500	7.35209e-24	1.8328e-19	0.660423	0.253	0.097	2
LotjaGi1g1v0489700	7.71507e-24	1.92329e-19	0.555652	0.38	0.175	2
LotjaGi1g1v0770200	8.83108e-24	2.2015e-19	0.515801	0.44	0.219	2
LotjaGi3g1v0233800	1.52116e-23	3.79209e-19	0.604191	0.326	0.142	2
LotjaGi1g1v0495000	1.62112e-23	4.0413e-19	0.513998	0.44	0.218	2
LotjaGi5g1v0092900	1.96208e-23	4.89127e-19	0.539476	0.492	0.261	2
LotjaGi2g1v0182300	3.13993e-23	7.82753e-19	0.535565	0.332	0.145	2
LotjaGi6g1v0008200	3.31439e-23	8.26245e-19	0.539011	0.384	0.178	2
LotjaGi6g1v0082700	5.10865e-23	1.27354e-18	0.510477	0.411	0.199	2
LotjaGi5g1v0187500	5.5667e-23	1.38772e-18	0.526638	0.328	0.142	2
LotjaGi2g1v0228400	9.56325e-23	2.38402e-18	0.542119	0.38	0.179	2
LotjaGi5g1v0348100	1.11916e-22	2.78996e-18	0.546053	0.357	0.165	2
LotjaGi1g1v0609500	1.21388e-22	3.02608e-18	0.537194	0.376	0.178	2
LotjaGi3g1v0411700	1.2165e-22	3.03261e-18	0.54684	0.432	0.219	2
LotjaGi1g1v0516900	1.49147e-22	3.71809e-18	0.506942	0.407	0.196	2
LotjaGi2g1v0186100	1.75422e-22	4.3731e-18	0.509688	0.429	0.214	2
LotjaGi1g1v0730600	1.87264e-22	4.66829e-18	0.558249	0.384	0.185	2
LotjaGi3g1v0167400	2.69677e-22	6.72278e-18	0.512888	0.415	0.207	2
LotjaGi5g1v0248000	5.35603e-22	1.3352e-17	0.57403	0.32	0.143	2
LotjaGi6g1v0064500	8.51465e-22	2.12262e-17	0.523898	0.305	0.132	2
LotjaGi3g1v0550300	1.28891e-21	3.21312e-17	0.500574	0.32	0.14	2
LotjaGi2g1v0318100	1.61758e-21	4.03248e-17	0.578581	0.361	0.171	2
LotjaGi2g1v0414700	2.36547e-21	5.89687e-17	0.500043	0.367	0.172	2
LotjaGi3g1v0054200	2.68546e-21	6.69458e-17	0.505516	0.276	0.113	2
LotjaGi1g1v0339500	4.51063e-21	1.12445e-16	0.502611	0.494	0.274	2
LotjaGi2g1v0061800	9.45251e-21	2.35642e-16	0.540395	0.369	0.181	2
LotjaGi2g1v0261400	1.07583e-20	2.68194e-16	0.529607	0.382	0.187	2
LotjaGi1g1v0032500	3.04863e-20	7.59993e-16	0.510935	0.266	0.114	2
LotjaGi1g1v0068300	3.10668e-20	7.74464e-16	0.572626	0.392	0.197	2
LotjaGi3g1v0200000	1.02042e-19	2.54379e-15	0.556827	0.272	0.119	2
LotjaGi1g1v0294600_LC	1.17411e-19	2.92693e-15	0.535579	0.293	0.13	2
LotjaGi4g1v0308700	1.82753e-19	4.55584e-15	0.552772	0.315	0.147	2
LotjaGi5g1v0020700_LC	2.59682e-19	6.47362e-15	0.510517	0.349	0.169	2
LotjaGi4g1v0320000	9.53953e-19	2.37811e-14	0.526047	0.28	0.124	2
LotjaGi6g1v0330800	1.21879e-18	3.03832e-14	0.500189	0.344	0.169	2
LotjaGi4g1v0284200	1.26878e-18	3.16293e-14	0.568104	0.351	0.174	2
LotjaGi3g1v0016300	2.87902e-17	7.17711e-13	0.532153	0.336	0.172	2
LotjaGi1g1v0180800	5.4289e-12	1.35337e-07	0.50489	0.328	0.182	2
LotjaGi4g1v0020100	5.01449e-264	1.25006e-259	1.57708	0.511	0.02	3
LotjaGi4g1v0207400	2.65059e-261	6.60765e-257	1.88117	0.749	0.069	3
LotjaGi1g1v0642800	2.11394e-218	5.26984e-214	1.99786	0.835	0.125	3
LotjaGi6g1v0032600	3.32049e-194	8.27764e-190	2.1334	0.886	0.17	3
LotjaGi3g1v0247300_LC	1.52434e-183	3.80001e-179	1.63765	0.746	0.108	3
LotjaGi3g1v0505900	8.38507e-168	2.09031e-163	2.35031	0.99	0.343	3
LotjaGi1g1v0658000	4.28919e-167	1.06925e-162	1.60664	0.717	0.11	3
LotjaGi3g1v0141300	3.23907e-155	8.07467e-151	1.63367	0.797	0.156	3
LotjaGi3g1v0420500	6.26192e-144	1.56103e-139	1.65167	0.667	0.109	3
LotjaGi1g1v0486200	1.87366e-142	4.67084e-138	1.33619	0.511	0.059	3
LotjaGi4g1v0284200	1.16753e-138	2.91053e-134	1.44169	0.746	0.146	3
LotjaGi4g1v0429500	3.67878e-138	9.17083e-134	1.57362	0.898	0.232	3
LotjaGi1g1v0594900	4.05993e-135	1.0121e-130	1.66199	0.959	0.272	3
LotjaGi1g1v0022100	3.27688e-128	8.16894e-124	1.19446	0.667	0.115	3
LotjaGi3g1v0429000	1.27991e-127	3.19068e-123	1.2898	0.683	0.125	3
LotjaGi1g1v0591900_LC	3.33502e-124	8.31388e-120	1.5472	0.898	0.235	3
LotjaGi1g1v0715300	3.70274e-124	9.23056e-120	1.17987	0.53	0.076	3
LotjaGi2g1v0313200	2.11359e-120	5.26898e-116	1.23384	0.629	0.111	3
LotjaGi4g1v0043400	2.9344e-117	7.31518e-113	0.960771	0.279	0.017	3
LotjaGi3g1v0426800	9.40292e-116	2.34405e-111	1.43822	0.898	0.271	3
LotjaGi4g1v0097700	1.16686e-115	2.90886e-111	1.09884	0.556	0.088	3
LotjaGi2g1v0214100	2.08399e-115	5.19519e-111	0.997568	0.394	0.041	3
LotjaGi2g1v0255500	5.86039e-115	1.46094e-110	1.29974	0.822	0.21	3
LotjaGi4g1v0305100	8.50291e-115	2.11969e-110	1.22129	0.657	0.131	3
LotjaGi3g1v0437000	2.43965e-113	6.0818e-109	1.52583	0.727	0.173	3
LotjaGi4g1v0381200_LC	3.94044e-113	9.82313e-109	1.56467	1	0.547	3
LotjaGi5g1v0031100	9.5709e-112	2.38593e-107	1.51956	0.997	0.546	3
LotjaGi4g1v0294800	3.93953e-108	9.82085e-104	1.1788	0.74	0.172	3
LotjaGi1g1v0531300	1.17311e-106	2.92446e-102	1.16041	0.46	0.066	3
LotjaGi1g1v0021900	2.03913e-105	5.08336e-101	1.05459	0.644	0.128	3
LotjaGi4g1v0114400	3.68761e-105	9.19284e-101	1.06347	0.444	0.062	3
LotjaGi2g1v0200500	9.31488e-103	2.32211e-98	1.3509	0.727	0.182	3
LotjaGi6g1v0303000	2.60049e-102	6.48277e-98	1.17368	0.708	0.164	3
LotjaGi3g1v0354200	1.11971e-100	2.79131e-96	1.37013	0.832	0.251	3
LotjaGi3g1v0495000	2.96803e-100	7.399e-96	0.901886	0.324	0.032	3
LotjaGi4g1v0026300	1.5181e-99	3.78446e-95	1.35274	0.892	0.283	3
LotjaGi6g1v0329600	2.19459e-99	5.47091e-95	0.95222	0.46	0.07	3
LotjaGi5g1v0189600	9.67812e-97	2.41266e-92	1.44558	0.905	0.349	3
LotjaGi1g1v0192900	8.72206e-95	2.17432e-90	0.919359	0.406	0.057	3
LotjaGi6g1v0028000_LC	5.83673e-93	1.45504e-88	1.36919	0.975	0.452	3
LotjaGi1g1v0136500	1.86287e-92	4.64395e-88	0.818981	0.359	0.044	3
LotjaGi1g1v0233100	3.6748e-92	9.16092e-88	1.04252	0.552	0.111	3
LotjaGi1g1v0026700	2.02865e-90	5.05722e-86	0.950572	0.581	0.122	3
LotjaGi6g1v0040800	4.97753e-90	1.24085e-85	1.46969	0.94	0.478	3
LotjaGi4g1v0302900	5.83815e-88	1.45539e-83	1.06196	0.79	0.232	3
LotjaGi1g1v0672500	2.66908e-87	6.65376e-83	1.19161	0.86	0.312	3
LotjaGi2g1v0278100	3.66245e-85	9.13011e-81	0.901118	0.629	0.147	3
LotjaGi4g1v0033200	1.83071e-84	4.56377e-80	1.10646	0.959	0.373	3
LotjaGi3g1v0312900	4.60628e-83	1.1483e-78	1.19668	0.99	0.515	3
LotjaGi4g1v0240000_LC	1.19286e-82	2.97368e-78	0.904468	0.692	0.181	3
LotjaGi1g1v0414500	1.58715e-82	3.9566e-78	0.944626	0.349	0.048	3
LotjaGi6g1v0135500	2.69774e-82	6.72521e-78	1.14746	0.714	0.205	3
LotjaGi4g1v0349300	1.25236e-81	3.12202e-77	1.36027	0.632	0.165	3
LotjaGi6g1v0296300	9.01336e-81	2.24694e-76	0.918275	0.549	0.119	3
LotjaGi1g1v0110200_LC	3.239e-80	8.0745e-76	0.936445	0.632	0.158	3
LotjaGi1g1v0193600	5.35497e-80	1.33494e-75	1.13284	0.533	0.121	3
LotjaGi3g1v0354600	8.81387e-80	2.19721e-75	0.914408	0.581	0.134	3
LotjaGi2g1v0231700	1.84857e-79	4.60831e-75	1.05387	0.708	0.2	3
LotjaGi4g1v0262100	1.95979e-78	4.88557e-74	1.00706	0.61	0.149	3
LotjaGi4g1v0430800	7.42558e-78	1.85112e-73	0.845965	0.457	0.087	3
LotjaGi1g1v0690800	2.01854e-77	5.03203e-73	0.846569	0.448	0.084	3
LotjaGi6g1v0311500	2.47758e-76	6.17636e-72	0.904952	0.606	0.149	3
LotjaGi2g1v0363200	3.67171e-76	9.15321e-72	0.978669	0.835	0.284	3
LotjaGi3g1v0161600	1.09735e-75	2.73558e-71	0.958805	0.594	0.149	3
LotjaGi1g1v0065600	3.87367e-75	9.65667e-71	0.806215	0.511	0.11	3
LotjaGi1g1v0348000	1.68966e-74	4.21215e-70	0.865738	0.841	0.265	3
LotjaGi4g1v0304700	3.46689e-73	8.64261e-69	0.718992	0.435	0.082	3
LotjaGi5g1v0307900	9.13489e-73	2.27724e-68	0.932215	0.375	0.064	3
LotjaGi2g1v0265100	1.67913e-72	4.18591e-68	1.02996	0.854	0.312	3
LotjaGi3g1v0100800	2.98564e-72	7.44289e-68	0.845062	0.511	0.112	3
LotjaGi4g1v0400300	2.99037e-72	7.4547e-68	1.03525	0.832	0.312	3
LotjaGi5g1v0281900	1.13874e-71	2.83876e-67	0.824555	0.397	0.07	3
LotjaGi5g1v0228600	1.45148e-71	3.61838e-67	1.03141	0.835	0.302	3
LotjaGi5g1v0082700	4.25176e-71	1.05992e-66	0.949027	0.568	0.144	3
LotjaGi6g1v0227300	1.44967e-70	3.61388e-66	0.92414	0.695	0.208	3
LotjaGi1g1v0565000	3.46366e-70	8.63457e-66	0.992466	0.733	0.237	3
LotjaGi6g1v0095100	4.49341e-70	1.12016e-65	0.885376	0.686	0.206	3
LotjaGi4g1v0360300	4.67753e-70	1.16606e-65	0.654202	0.263	0.031	3
LotjaGi1g1v0554200	7.47151e-70	1.86257e-65	0.860986	0.641	0.177	3
LotjaGi2g1v0024000	1.55208e-69	3.86918e-65	0.742934	0.381	0.067	3
LotjaGi2g1v0288800	8.19103e-69	2.04194e-64	0.648596	0.298	0.041	3
LotjaGi4g1v0455000	1.05638e-67	2.63346e-63	0.930725	0.4	0.076	3
LotjaGi5g1v0256800	1.1106e-67	2.76861e-63	0.921955	0.67	0.198	3
LotjaGi4g1v0154900	1.7207e-67	4.28954e-63	0.73493	0.673	0.192	3
LotjaGi3g1v0292600	4.90093e-67	1.22175e-62	0.90511	0.889	0.345	3
LotjaGi4g1v0275500	4.93347e-67	1.22987e-62	0.711842	0.527	0.124	3
LotjaGi3g1v0080500	1.10749e-66	2.76086e-62	0.802684	0.578	0.15	3
LotjaGi4g1v0239600_LC	2.18768e-66	5.45367e-62	0.742499	0.502	0.117	3
LotjaGi2g1v0202500_LC	2.67548e-66	6.6697e-62	0.846514	0.429	0.089	3
LotjaGi1g1v0340900	2.16188e-65	5.38935e-61	0.733476	0.413	0.083	3
LotjaGi4g1v0101100	3.65393e-65	9.10889e-61	0.778609	0.571	0.15	3
LotjaGi5g1v0167600	2.80585e-64	6.99471e-60	0.79644	0.397	0.079	3
LotjaGi5g1v0060300	6.86322e-64	1.71093e-59	0.659832	0.317	0.051	3
LotjaGi3g1v0418800	1.13358e-63	2.82591e-59	0.88092	0.613	0.179	3
LotjaGi1g1v0411700_LC	1.5194e-63	3.78771e-59	0.691885	0.394	0.077	3
LotjaGi1g1v0058300	1.97029e-63	4.91173e-59	0.971699	0.905	0.397	3
LotjaGi6g1v0263200	2.02221e-63	5.04116e-59	0.663551	0.4	0.079	3
LotjaGi6g1v0152400_LC	6.4624e-63	1.61101e-58	0.804245	0.679	0.206	3
LotjaGi3g1v0182500	8.78126e-63	2.18908e-58	1.02242	0.879	0.388	3
LotjaGi5g1v0248000	1.14279e-62	2.84887e-58	0.836138	0.524	0.133	3
LotjaGi6g1v0037700	1.42741e-62	3.55838e-58	0.679373	0.346	0.062	3
LotjaGi2g1v0249800	1.70405e-62	4.24802e-58	0.818576	0.663	0.202	3
LotjaGi5g1v0043400_LC	2.36725e-62	5.90132e-58	0.73627	0.537	0.137	3
LotjaGi2g1v0417400	2.50868e-62	6.25388e-58	0.852116	0.571	0.159	3
LotjaGi1g1v0664300	3.22192e-62	8.03192e-58	0.700391	0.654	0.191	3
LotjaGi2g1v0214500	5.93421e-62	1.47934e-57	0.967399	0.857	0.352	3
LotjaGi1g1v0668500	7.69364e-62	1.91795e-57	0.595335	0.324	0.054	3
LotjaGi6g1v0314700	1.51515e-61	3.77711e-57	0.646494	0.362	0.067	3
LotjaGi1g1v0239900	2.93748e-61	7.32285e-57	0.89968	0.863	0.35	3
LotjaGi3g1v0129600	5.90177e-61	1.47125e-56	0.656391	0.676	0.201	3
LotjaGi3g1v0070800	6.6671e-61	1.66204e-56	0.892459	0.752	0.268	3
LotjaGi3g1v0372700	7.32132e-61	1.82513e-56	0.613273	0.613	0.173	3
LotjaGi5g1v0173300	9.33763e-61	2.32778e-56	0.880998	0.651	0.203	3
LotjaGi3g1v0302700_LC	5.98315e-60	1.49154e-55	0.615761	0.381	0.076	3
LotjaGi4g1v0393200	1.14529e-59	2.85508e-55	0.935446	0.556	0.16	3
LotjaGi2g1v0005400	1.25068e-59	3.11782e-55	0.774488	0.403	0.086	3
LotjaGi5g1v0342300_LC	1.45813e-59	3.63497e-55	0.848318	0.737	0.255	3
LotjaGi2g1v0132000	2.05893e-59	5.1327e-55	0.724399	0.397	0.083	3
LotjaGi1g1v0519700	5.59517e-59	1.39482e-54	0.851862	0.66	0.215	3
LotjaGi1g1v0786800	6.26569e-59	1.56197e-54	0.691326	0.571	0.16	3
LotjaGi1g1v0348900	9.09009e-59	2.26607e-54	0.643214	0.387	0.08	3
LotjaGi4g1v0020600	1.81023e-58	4.51272e-54	0.795287	0.829	0.319	3
LotjaGi4g1v0281800	2.42064e-58	6.03442e-54	0.787085	0.283	0.045	3
LotjaGi4g1v0399900	3.82834e-58	9.54367e-54	0.819632	0.454	0.11	3
LotjaGi3g1v0462600	8.04606e-58	2.0058e-53	0.772944	0.47	0.115	3
LotjaGi4g1v0113500	1.40549e-57	3.50373e-53	0.799355	0.546	0.155	3
LotjaGi2g1v0289800	2.56685e-57	6.3989e-53	0.806091	0.356	0.072	3
LotjaGi3g1v0103300	2.62478e-57	6.54331e-53	0.867122	0.657	0.219	3
LotjaGi4g1v0334900	4.71436e-57	1.17524e-52	0.778786	0.629	0.197	3
LotjaGi6g1v0285900	6.44459e-57	1.60657e-52	0.739781	0.492	0.127	3
LotjaGi5g1v0269600_LC	7.08951e-57	1.76734e-52	0.666036	0.74	0.241	3
LotjaGi5g1v0259300	1.11393e-56	2.77693e-52	0.513564	0.371	0.076	3
LotjaGi2g1v0391600	1.46919e-56	3.66254e-52	0.667718	0.667	0.212	3
LotjaGi1g1v0267000	1.69485e-56	4.22508e-52	0.614807	0.413	0.093	3
LotjaGi4g1v0056200	2.14031e-56	5.33559e-52	0.816226	0.778	0.298	3
LotjaGi1g1v0048000	4.49659e-56	1.12095e-51	0.77843	0.692	0.234	3
LotjaGi4g1v0102200	5.83808e-56	1.45538e-51	0.656554	0.597	0.174	3
LotjaGi1g1v0052300	7.13242e-56	1.77804e-51	0.621575	0.305	0.053	3
LotjaGi4g1v0033500	7.15721e-56	1.78422e-51	0.839042	0.508	0.138	3
LotjaGi2g1v0061800	7.33152e-56	1.82768e-51	0.740792	0.581	0.171	3
LotjaGi3g1v0479300	7.92766e-56	1.97629e-51	0.790523	0.921	0.419	3
LotjaGi2g1v0225900	8.1488e-56	2.03142e-51	0.69146	0.832	0.31	3
LotjaGi4g1v0105500	1.75135e-55	4.36594e-51	0.775487	0.683	0.228	3
LotjaGi1g1v0545700_LC	2.03042e-55	5.06163e-51	0.558666	0.251	0.036	3
LotjaGi1g1v0144100	2.46103e-55	6.13509e-51	0.671499	0.41	0.094	3
LotjaGi3g1v0131500	2.46106e-55	6.13516e-51	0.640207	0.508	0.134	3
LotjaGi5g1v0315900	2.52502e-55	6.29463e-51	0.713112	0.444	0.108	3
LotjaGi1g1v0499700	3.99092e-55	9.94895e-51	0.870163	0.644	0.21	3
LotjaGi3g1v0202300	5.44496e-55	1.35737e-50	0.631082	0.356	0.072	3
LotjaGi4g1v0231600	1.39763e-54	3.48416e-50	0.731083	0.524	0.146	3
LotjaGi1g1v0635200_LC	1.52528e-54	3.80236e-50	0.807773	0.794	0.305	3
LotjaGi1g1v0017300	3.64544e-54	9.08772e-50	0.747839	0.921	0.387	3
LotjaGi6g1v0347400	4.58758e-54	1.14364e-49	0.685797	0.625	0.196	3
LotjaGi3g1v0166700	4.78152e-54	1.19198e-49	0.649203	0.349	0.071	3
LotjaGi1g1v0709800	5.48589e-54	1.36758e-49	0.631792	0.419	0.098	3
LotjaGi1g1v0428300_LC	6.33745e-54	1.57986e-49	0.616231	0.4	0.09	3
LotjaGi1g1v0512100	8.43993e-54	2.10399e-49	0.813099	0.422	0.103	3
LotjaGi2g1v0381400	1.03086e-53	2.56982e-49	0.664503	0.606	0.186	3
LotjaGi5g1v0102100	1.04284e-53	2.5997e-49	0.787238	0.578	0.175	3
LotjaGi4g1v0453800	1.84145e-53	4.59056e-49	0.618205	0.8	0.299	3
LotjaGi1g1v0531000	2.00652e-53	5.00205e-49	0.502744	0.251	0.038	3
LotjaGi3g1v0549900	4.70158e-53	1.17206e-48	0.66279	0.6	0.184	3
LotjaGi3g1v0000400	5.16756e-53	1.28822e-48	0.625272	0.276	0.047	3
LotjaGi1g1v0670000	6.19398e-53	1.5441e-48	0.567714	0.889	0.356	3
LotjaGi4g1v0386200	6.19662e-53	1.54475e-48	0.890786	0.632	0.22	3
LotjaGi1g1v0688900	8.9074e-53	2.22052e-48	0.867298	0.784	0.311	3
LotjaGi4g1v0279000	1.36287e-52	3.39749e-48	0.613741	0.27	0.045	3
LotjaGi4g1v0408500	3.78769e-52	9.44234e-48	0.597258	0.422	0.102	3
LotjaGi1g1v0116300	4.88495e-52	1.21777e-47	0.592589	0.327	0.065	3
LotjaGi1g1v0079500	5.11807e-52	1.27588e-47	0.608634	0.511	0.143	3
LotjaGi1g1v0032500	6.28993e-52	1.56802e-47	0.646527	0.429	0.106	3
LotjaGi4g1v0292300	7.36439e-52	1.83587e-47	0.68965	0.39	0.091	3
LotjaGi1g1v0553500	1.12924e-51	2.81508e-47	0.624572	0.263	0.044	3
LotjaGi1g1v0790900_LC	1.90426e-51	4.74714e-47	0.624284	0.352	0.075	3
LotjaGi3g1v0537300	1.97268e-51	4.91769e-47	0.693177	0.686	0.247	3
LotjaGi1g1v0790300	2.07519e-51	5.17324e-47	0.500838	0.314	0.06	3
LotjaGi1g1v0480000	2.81515e-51	7.0179e-47	0.694334	0.317	0.063	3
LotjaGi3g1v0193200	4.92377e-51	1.22745e-46	0.718531	0.467	0.126	3
LotjaGi1g1v0538900	8.47421e-51	2.11254e-46	0.676436	0.606	0.194	3
LotjaGiM1v0005100	9.31779e-51	2.32283e-46	0.606607	0.429	0.107	3
LotjaGi1g1v0398000	1.08962e-50	2.71632e-46	0.775485	0.746	0.29	3
LotjaGi3g1v0457800	1.39905e-50	3.48769e-46	0.691273	0.317	0.063	3
LotjaGi2g1v0154800	1.42083e-50	3.54199e-46	0.711657	0.625	0.206	3
LotjaGi1g1v0619300	2.39137e-50	5.96143e-46	0.713485	0.473	0.129	3
LotjaGi5g1v0311400	4.08955e-50	1.01948e-45	0.699242	0.505	0.145	3
LotjaGi1g1v0240000	5.62116e-50	1.4013e-45	0.703176	0.365	0.084	3
LotjaGi5g1v0086600	1.11621e-49	2.7826e-45	0.572609	0.349	0.076	3
LotjaGi5g1v0085100	1.14964e-49	2.86595e-45	0.808569	0.984	0.668	3
LotjaGi2g1v0351000	1.23313e-49	3.07408e-45	0.743468	0.711	0.275	3
LotjaGi1g1v0060900	1.70849e-49	4.2591e-45	0.511961	0.4	0.096	3
LotjaGi5g1v0181700	2.0659e-49	5.15008e-45	0.670391	0.457	0.124	3
LotjaGi4g1v0111200	2.18715e-49	5.45234e-45	0.527388	0.279	0.051	3
LotjaGi2g1v0319600	3.50216e-49	8.73053e-45	0.532097	0.46	0.122	3
LotjaGi2g1v0020000	5.57723e-49	1.39035e-44	0.66285	0.41	0.103	3
LotjaGi1g1v0575900	8.07291e-49	2.0125e-44	0.608303	0.324	0.068	3
LotjaGi2g1v0303800	1.46768e-48	3.65879e-44	0.532592	0.317	0.065	3
LotjaGi6g1v0313000	1.68758e-48	4.20697e-44	0.630468	0.676	0.24	3
LotjaGi5g1v0291500	1.95361e-48	4.87015e-44	0.765605	0.756	0.297	3
LotjaGi2g1v0397800	2.20671e-48	5.50111e-44	0.641352	0.273	0.05	3
LotjaGi4g1v0116300	2.90161e-48	7.23342e-44	0.7545	0.663	0.237	3
LotjaGi6g1v0263300	4.12634e-48	1.02866e-43	0.881595	0.356	0.083	3
LotjaGi4g1v0321800	4.13808e-48	1.03158e-43	0.529448	0.581	0.181	3
LotjaGi2g1v0286300	4.55706e-48	1.13603e-43	0.821289	0.952	0.519	3
LotjaGi4g1v0218500	6.63094e-48	1.65303e-43	0.593337	0.349	0.078	3
LotjaGi1g1v0246300	9.03302e-48	2.25184e-43	0.569328	0.394	0.096	3
LotjaGi2g1v0391800_LC	9.10172e-48	2.26897e-43	0.541366	0.467	0.129	3
LotjaGi1g1v0472600	1.01417e-47	2.52822e-43	0.656335	0.425	0.112	3
LotjaGi3g1v0070600	1.18283e-47	2.94867e-43	0.626475	0.53	0.16	3
LotjaGi1g1v0791300	1.18597e-47	2.95651e-43	0.618952	0.419	0.107	3
LotjaGi1g1v0135300	1.22426e-47	3.05195e-43	0.591876	0.616	0.206	3
LotjaGi2g1v0338100	1.53926e-47	3.83722e-43	0.6375	0.575	0.183	3
LotjaGi3g1v0130200	2.62446e-47	6.54253e-43	0.733772	0.505	0.152	3
LotjaGi2g1v0401000	6.38518e-47	1.59176e-42	0.61944	0.454	0.126	3
LotjaGi1g1v0580400	8.24747e-47	2.05601e-42	0.62791	0.444	0.121	3
LotjaGi3g1v0351700	9.33132e-47	2.32621e-42	0.617642	0.724	0.265	3
LotjaGi4g1v0202100	1.40708e-46	3.50771e-42	0.674908	0.571	0.187	3
LotjaGi1g1v0452100	1.42828e-46	3.56055e-42	0.627328	0.552	0.176	3
LotjaGi3g1v0249200	1.52008e-46	3.78942e-42	0.584384	0.657	0.237	3
LotjaGi3g1v0297800	1.52592e-46	3.80396e-42	0.737659	0.511	0.157	3
LotjaGi2g1v0455500_LC	1.61338e-46	4.02199e-42	0.656385	0.578	0.189	3
LotjaGi3g1v0423800	1.68933e-46	4.21134e-42	0.649479	0.419	0.111	3
LotjaGi2g1v0364800	1.81925e-46	4.53521e-42	0.53631	0.448	0.12	3
LotjaGi3g1v0139500	1.92076e-46	4.78826e-42	0.644218	0.632	0.224	3
LotjaGi4g1v0239700	2.32726e-46	5.80163e-42	0.583535	0.6	0.198	3
LotjaGi4g1v0035100	2.40545e-46	5.99655e-42	0.582847	0.337	0.076	3
LotjaGiM1v0005300	2.50053e-46	6.23358e-42	0.755067	0.879	0.435	3
LotjaGi1g1v0138500	2.71056e-46	6.75716e-42	0.668021	0.543	0.171	3
LotjaGi2g1v0211700_LC	2.83231e-46	7.06066e-42	0.564068	0.429	0.114	3
LotjaGi2g1v0361900	1.3734e-45	3.42376e-41	0.694558	0.438	0.123	3
LotjaGi5g1v0090900_LC	1.45544e-45	3.62827e-41	0.598764	0.533	0.165	3
LotjaGi2g1v0433000	1.691e-45	4.21549e-41	0.509838	0.416	0.109	3
LotjaGi4g1v0271800	1.80855e-45	4.50853e-41	0.57685	0.359	0.086	3
LotjaGi1g1v0633100	2.61238e-45	6.51239e-41	0.545256	0.254	0.046	3
LotjaGi1g1v0219400	2.93655e-45	7.32052e-41	0.698715	0.841	0.38	3
LotjaGi4g1v0261600	5.21457e-45	1.29994e-40	0.588025	0.375	0.093	3
LotjaGi3g1v0255400_LC	5.83726e-45	1.45517e-40	0.638602	0.686	0.251	3
LotjaGi3g1v0089000	6.0455e-45	1.50708e-40	0.634998	0.594	0.2	3
LotjaGi3g1v0360100	6.2355e-45	1.55445e-40	0.634926	0.295	0.062	3
LotjaGi4g1v0313100_LC	8.29503e-45	2.06787e-40	0.506592	0.346	0.081	3
LotjaGi4g1v0148600	8.82282e-45	2.19944e-40	0.622976	0.425	0.114	3
LotjaGi1g1v0231700	9.44146e-45	2.35366e-40	0.683182	0.533	0.17	3
LotjaGi2g1v0141500	1.05855e-44	2.63887e-40	0.581302	0.597	0.201	3
LotjaGi4g1v0094200	1.05952e-44	2.64129e-40	0.608447	0.317	0.07	3
LotjaGi6g1v0005350	1.34677e-44	3.35735e-40	0.682211	0.714	0.281	3
LotjaGi5g1v0096000_LC	1.71786e-44	4.28246e-40	0.662403	0.359	0.087	3
LotjaGi1g1v0680200	1.82097e-44	4.5395e-40	0.717382	0.978	0.618	3
LotjaGi3g1v0152500	1.8655e-44	4.6505e-40	0.512846	0.302	0.064	3
LotjaGi3g1v0274500	2.24813e-44	5.60437e-40	0.552609	0.473	0.139	3
LotjaGi1g1v0559300	2.25848e-44	5.63016e-40	0.535136	0.625	0.215	3
LotjaGi3g1v0338000	2.513e-44	6.26465e-40	0.560573	0.495	0.149	3
LotjaGi1g1v0355600	2.59645e-44	6.4727e-40	0.571403	0.26	0.049	3
LotjaGi3g1v0133700	3.33637e-44	8.31723e-40	0.60865	0.676	0.247	3
LotjaGi1g1v0544600	5.73786e-44	1.43039e-39	0.530929	0.454	0.13	3
LotjaGi4g1v0423500	8.01397e-44	1.9978e-39	0.540574	0.505	0.154	3
LotjaGi3g1v0362200	1.4552e-43	3.62768e-39	0.673769	0.498	0.157	3
LotjaGi1g1v0754800	2.12517e-43	5.29784e-39	0.533194	0.93	0.44	3
LotjaGi3g1v0066500	5.07007e-43	1.26392e-38	0.558764	0.352	0.087	3
LotjaGi4g1v0077400	5.31084e-43	1.32394e-38	0.66647	0.838	0.363	3
LotjaGi5g1v0360100	6.81818e-43	1.6997e-38	0.570762	0.419	0.117	3
LotjaGi6g1v0359900	9.59272e-43	2.39137e-38	0.571761	0.429	0.121	3
LotjaGi2g1v0319900	1.3128e-42	3.27267e-38	0.569425	0.517	0.163	3
LotjaGi3g1v0185200	1.40674e-42	3.50686e-38	0.577194	0.879	0.404	3
LotjaGi2g1v0258200	1.76245e-42	4.39361e-38	0.56212	0.371	0.096	3
LotjaGi1g1v0523300	1.86844e-42	4.65783e-38	0.570005	0.413	0.114	3
LotjaGi5g1v0054800	3.01779e-42	7.52304e-38	0.766333	0.883	0.478	3
LotjaGi1g1v0639700	3.30401e-42	8.23656e-38	0.619745	0.498	0.154	3
LotjaGi1g1v0347900	4.07164e-42	1.01502e-37	0.640013	0.356	0.09	3
LotjaGi1g1v0159300	5.36856e-42	1.33833e-37	0.5235	0.413	0.113	3
LotjaGi1g1v0607050	5.42711e-42	1.35292e-37	0.52752	0.441	0.127	3
LotjaGi1g1v0657000	5.96763e-42	1.48767e-37	0.59694	0.533	0.176	3
LotjaGi2g1v0312500	7.8692e-42	1.96171e-37	0.625675	0.635	0.232	3
LotjaGi1g1v0452200	7.93877e-42	1.97906e-37	0.616043	0.378	0.1	3
LotjaGi5g1v0280700	9.84263e-42	2.45367e-37	0.519706	0.254	0.049	3
LotjaGi5g1v0072100	1.13874e-41	2.83875e-37	0.590039	0.308	0.071	3
LotjaGi3g1v0235400	1.38705e-41	3.45778e-37	0.528128	0.27	0.055	3
LotjaGi3g1v0376300_LC	1.5073e-41	3.75755e-37	0.520808	0.305	0.069	3
LotjaGi4g1v0002400_LC	1.55687e-41	3.88113e-37	0.684356	0.816	0.367	3
LotjaGi2g1v0301100	2.01304e-41	5.01831e-37	0.581992	0.724	0.282	3
LotjaGi4g1v0328900	2.35912e-41	5.88105e-37	0.517805	0.498	0.154	3
LotjaGi1g1v0309300	3.00046e-41	7.47985e-37	0.669958	0.987	0.624	3
LotjaGi4g1v0022000	3.71085e-41	9.25077e-37	0.503717	0.406	0.113	3
LotjaGi3g1v0500500	3.88653e-41	9.68874e-37	0.565588	0.657	0.247	3
LotjaGi5g1v0253300	5.70194e-41	1.42144e-36	0.685309	0.975	0.581	3
LotjaGi1g1v0574200	6.1912e-41	1.5434e-36	0.614171	0.314	0.074	3
LotjaGi3g1v0415800	6.41106e-41	1.59821e-36	0.603339	0.359	0.093	3
LotjaGi4g1v0244800	8.37271e-41	2.08723e-36	0.610422	0.448	0.136	3
LotjaGi1g1v0764400	8.38111e-41	2.08933e-36	0.601506	0.492	0.157	3
LotjaGi2g1v0250300_LC	1.01107e-40	2.52051e-36	0.529336	0.349	0.088	3
LotjaGi2g1v0082600_LC	1.38755e-40	3.45901e-36	0.501941	0.597	0.209	3
LotjaGi2g1v0340900	1.50394e-40	3.74916e-36	0.6507	0.708	0.281	3
LotjaGi3g1v0434300	2.13745e-40	5.32846e-36	0.623367	0.556	0.193	3
LotjaGi6g1v0357500	2.19365e-40	5.46855e-36	0.695697	0.565	0.202	3
LotjaGi4g1v0334700	2.67127e-40	6.65922e-36	0.520029	0.438	0.128	3
LotjaGi2g1v0186100	2.85563e-40	7.11879e-36	0.653626	0.584	0.21	3
LotjaGi4g1v0116700	2.96168e-40	7.38316e-36	0.656387	0.54	0.188	3
LotjaGi1g1v0553300	3.03898e-40	7.57586e-36	0.502602	0.556	0.186	3
LotjaGi2g1v0426500	3.04327e-40	7.58656e-36	0.669056	0.797	0.336	3
LotjaGi2g1v0090100	3.10701e-40	7.74546e-36	0.556965	0.251	0.051	3
LotjaGi1g1v0048200	4.77979e-40	1.19155e-35	0.588542	0.273	0.059	3
LotjaGi6g1v0328200	5.54921e-40	1.38336e-35	0.512112	0.448	0.134	3
LotjaGi4g1v0050500	7.58266e-40	1.89028e-35	0.569893	0.333	0.084	3
LotjaGi3g1v0039400	1.05234e-39	2.62339e-35	0.702364	0.251	0.051	3
LotjaGi3g1v0030400	1.13274e-39	2.82382e-35	0.548853	0.362	0.096	3
LotjaGi5g1v0329800	1.20472e-39	3.00325e-35	0.504126	0.257	0.053	3
LotjaGi2g1v0325400	1.34057e-39	3.34191e-35	0.629213	0.295	0.068	3
LotjaGi5g1v0185300	1.42664e-39	3.55646e-35	0.595016	0.327	0.081	3
LotjaGi1g1v0333900	1.5038e-39	3.74883e-35	0.648218	0.575	0.209	3
LotjaGi5g1v0291100	1.8566e-39	4.62832e-35	0.539416	0.365	0.097	3
LotjaGi1g1v0224300	2.44723e-39	6.10071e-35	0.566025	0.365	0.098	3
LotjaGi3g1v0383600	3.12572e-39	7.79211e-35	0.505348	0.4	0.113	3
LotjaGi1g1v0310600	3.45504e-39	8.61307e-35	0.553819	0.737	0.297	3
LotjaGi4g1v0459500	5.69905e-39	1.42072e-34	0.500811	0.416	0.121	3
LotjaGi1g1v0508300	7.13578e-39	1.77888e-34	0.542826	0.978	0.504	3
LotjaGi1g1v0562700	8.68205e-39	2.16435e-34	0.660966	0.381	0.108	3
LotjaGi5g1v0063300	9.07336e-39	2.2619e-34	0.533718	0.362	0.097	3
LotjaGi2g1v0273900	9.37733e-39	2.33767e-34	0.510653	0.492	0.159	3
LotjaGi2g1v0103100	9.82499e-39	2.44927e-34	0.586127	0.375	0.104	3
LotjaGi2g1v0272900	1.13519e-38	2.82991e-34	0.502484	0.708	0.285	3
LotjaGi6g1v0252300_LC	1.16741e-38	2.91025e-34	0.522338	0.267	0.058	3
LotjaGi2g1v0421200	1.25363e-38	3.12516e-34	0.50538	0.356	0.094	3
LotjaGi1g1v0684200	1.41187e-38	3.51964e-34	0.538051	0.47	0.15	3
LotjaGi4g1v0039800	2.22592e-38	5.54899e-34	0.505893	0.254	0.053	3
LotjaGi5g1v0341800_LC	2.68675e-38	6.69781e-34	0.54372	0.651	0.255	3
LotjaGi1g1v0386100	2.68744e-38	6.69951e-34	0.62664	0.324	0.083	3
LotjaGi3g1v0490500	3.13715e-38	7.8206e-34	0.507511	0.454	0.141	3
LotjaGi6g1v0143100	3.15365e-38	7.86173e-34	0.584339	0.546	0.19	3
LotjaGi3g1v0487100	3.43821e-38	8.57111e-34	0.640243	0.61	0.23	3
LotjaGi1g1v0265500	3.50292e-38	8.73242e-34	0.514498	0.311	0.076	3
LotjaGi1g1v0342400	3.77554e-38	9.41206e-34	0.616478	0.629	0.245	3
LotjaGi6g1v0143800_LC	3.77558e-38	9.41214e-34	0.526485	0.438	0.134	3
LotjaGi4g1v0406100	3.84009e-38	9.57297e-34	0.616573	0.533	0.184	3
LotjaGi1g1v0621400_LC	5.09201e-38	1.26939e-33	0.641379	0.317	0.081	3
LotjaGi4g1v0441000	5.09463e-38	1.27004e-33	0.54423	0.721	0.296	3
LotjaGi1g1v0302600_LC	5.21201e-38	1.2993e-33	0.565184	0.305	0.074	3
LotjaGi4g1v0283700	5.27847e-38	1.31587e-33	0.56814	0.384	0.109	3
LotjaGi2g1v0202400	6.0942e-38	1.51922e-33	0.587177	0.625	0.238	3
LotjaGi2g1v0340600	8.80218e-38	2.19429e-33	0.568137	0.479	0.16	3
LotjaGi1g1v0123500	8.84877e-38	2.20591e-33	0.681435	0.679	0.275	3
LotjaGi1g1v0517600	1.21877e-37	3.03828e-33	0.724968	0.356	0.1	3
LotjaGi4g1v0012700	1.2527e-37	3.12285e-33	0.505563	0.346	0.091	3
LotjaGi1g1v0040700	2.56766e-37	6.40091e-33	0.545812	0.41	0.122	3
LotjaGi4g1v0159800	2.70981e-37	6.75527e-33	0.556496	0.289	0.069	3
LotjaGi1g1v0627700	2.75706e-37	6.87308e-33	0.510701	0.394	0.114	3
LotjaGi1g1v0797800	2.96585e-37	7.39356e-33	0.596423	0.632	0.243	3
LotjaGi6g1v0250100	5.28627e-37	1.31781e-32	0.523802	0.549	0.195	3
LotjaGi3g1v0521100	6.92935e-37	1.72742e-32	0.588925	0.457	0.15	3
LotjaGi3g1v0302300	7.12505e-37	1.7762e-32	0.584136	0.473	0.155	3
LotjaGi3g1v0234600	7.78674e-37	1.94116e-32	0.526839	0.362	0.101	3
LotjaGi5g1v0294300	8.35016e-37	2.08161e-32	0.53299	0.546	0.191	3
LotjaGi4g1v0318600	8.94953e-37	2.23103e-32	0.545761	0.692	0.283	3
LotjaGi1g1v0654100	9.27262e-37	2.31157e-32	0.545031	0.619	0.238	3
LotjaGi1g1v0303300	9.37518e-37	2.33714e-32	0.528817	0.314	0.08	3
LotjaGi5g1v0270300	1.00502e-36	2.50542e-32	0.510568	0.4	0.119	3
LotjaGi2g1v0422300_LC	1.10269e-36	2.74889e-32	0.521932	0.502	0.172	3
LotjaGi1g1v0130800_LC	1.33775e-36	3.33489e-32	0.511833	0.321	0.084	3
LotjaGi2g1v0299400	1.62041e-36	4.03952e-32	0.582853	0.308	0.077	3
LotjaGi6g1v0039400	1.79998e-36	4.48718e-32	0.541809	0.343	0.093	3
LotjaGi6g1v0060100	2.13021e-36	5.3104e-32	0.514752	0.47	0.153	3
LotjaGi3g1v0336200	2.61154e-36	6.51031e-32	0.538232	0.584	0.214	3
LotjaGi1g1v0544800	3.29075e-36	8.20351e-32	0.501996	0.324	0.085	3
LotjaGi6g1v0003800	3.55119e-36	8.85275e-32	0.557592	0.295	0.073	3
LotjaGi3g1v0167400	6.52167e-36	1.62579e-31	0.548525	0.562	0.204	3
LotjaGi4g1v0245100	6.97814e-36	1.73958e-31	0.516445	0.613	0.235	3
LotjaGi2g1v0209900	7.44842e-36	1.85682e-31	0.61712	0.324	0.086	3
LotjaGi4g1v0076900	8.61194e-36	2.14687e-31	0.554647	0.921	0.486	3
LotjaGi2g1v0327100	9.04166e-36	2.254e-31	0.62351	0.502	0.173	3
LotjaGi1g1v0495700	9.28578e-36	2.31485e-31	0.536405	0.381	0.113	3
LotjaGi3g1v0481700	1.18202e-35	2.94666e-31	0.536594	0.517	0.18	3
LotjaGi1g1v0733900	1.26338e-35	3.14947e-31	0.501719	0.359	0.101	3
LotjaGi5g1v0349500	1.55225e-35	3.86961e-31	0.533103	0.457	0.15	3
LotjaGi5g1v0315000	2.14481e-35	5.3468e-31	0.529821	0.463	0.154	3
LotjaGi5g1v0340500	2.26947e-35	5.65755e-31	0.639065	0.587	0.23	3
LotjaGi3g1v0476700	3.16978e-35	7.90194e-31	0.517687	0.425	0.134	3
LotjaGi2g1v0289600	3.37993e-35	8.42582e-31	0.509355	0.333	0.091	3
LotjaGi1g1v0157800	3.46528e-35	8.63859e-31	0.580518	0.365	0.107	3
LotjaGi5g1v0320000	5.25017e-35	1.30881e-30	0.556012	0.34	0.095	3
LotjaGi5g1v0018700	5.87539e-35	1.46468e-30	0.552222	0.419	0.133	3
LotjaGi2g1v0331900	6.42922e-35	1.60274e-30	0.514658	0.463	0.154	3
LotjaGi5g1v0196300	6.76588e-35	1.68667e-30	0.523807	0.276	0.066	3
LotjaGi1g1v0311400	6.99643e-35	1.74414e-30	0.522707	0.257	0.059	3
LotjaGi3g1v0240700	9.27523e-35	2.31222e-30	0.50496	0.346	0.097	3
LotjaGi4g1v0457400	1.57114e-34	3.91669e-30	0.55539	0.549	0.206	3
LotjaGi1g1v0001500	1.86354e-34	4.64563e-30	0.521357	0.873	0.421	3
LotjaGi6g1v0336200	1.92962e-34	4.81036e-30	0.512055	0.314	0.084	3
LotjaGi3g1v0479600	2.0173e-34	5.02893e-30	0.557583	0.295	0.075	3
LotjaGi6g1v0212400	2.58768e-34	6.45082e-30	0.526988	0.467	0.158	3
LotjaGi2g1v0388300_LC	3.18888e-34	7.94956e-30	0.512102	0.39	0.12	3
LotjaGi1g1v0698800	3.26693e-34	8.14413e-30	0.584102	0.708	0.31	3
LotjaGi4g1v0107000	3.75407e-34	9.35851e-30	0.548613	0.321	0.087	3
LotjaGi3g1v0397000	3.79516e-34	9.46097e-30	0.529397	0.689	0.291	3
LotjaGi1g1v0510800	5.00313e-34	1.24723e-29	0.518019	0.254	0.058	3
LotjaGi6g1v0076900	6.86922e-34	1.71243e-29	0.55707	0.581	0.229	3
LotjaGi3g1v0233800	7.38092e-34	1.83999e-29	0.628769	0.429	0.141	3
LotjaGi1g1v0333700	9.48127e-34	2.36359e-29	0.564556	0.448	0.149	3
LotjaGi3g1v0550600	1.08942e-33	2.71582e-29	0.52335	0.305	0.082	3
LotjaGi1g1v0074300	1.2961e-33	3.23106e-29	0.592772	0.943	0.501	3
LotjaGi3g1v0262000	1.53946e-33	3.83772e-29	0.548696	0.26	0.062	3
LotjaGi3g1v0319100	1.91832e-33	4.78219e-29	0.505637	0.486	0.17	3
LotjaGi6g1v0050700	2.08488e-33	5.1974e-29	0.598437	0.283	0.072	3
LotjaGi2g1v0340700	6.46431e-33	1.61149e-28	0.502604	0.635	0.263	3
LotjaGi5g1v0306600	7.4543e-33	1.85828e-28	0.54746	0.33	0.094	3
LotjaGi4g1v0042000	1.00907e-32	2.51551e-28	0.608807	0.543	0.213	3
LotjaGi4g1v0120600	1.15543e-32	2.88038e-28	0.510432	0.286	0.074	3
LotjaGi3g1v0525900	1.52109e-32	3.79193e-28	0.502116	0.781	0.362	3
LotjaGi1g1v0765600	1.53826e-32	3.83472e-28	0.506908	0.568	0.218	3
LotjaGi2g1v0417100	4.32334e-32	1.07776e-27	0.561539	0.441	0.152	3
LotjaGi4g1v0014700	5.1573e-32	1.28566e-27	0.50245	0.505	0.187	3
LotjaGi1g1v0505500	1.59717e-31	3.98159e-27	0.524481	0.603	0.242	3
LotjaGi6g1v0139700	2.06449e-31	5.14658e-27	0.558413	0.924	0.491	3
LotjaGi3g1v0063600	3.12657e-31	7.79422e-27	0.583696	0.905	0.533	3
LotjaGi1g1v0730600	3.31224e-31	8.25707e-27	0.537844	0.498	0.184	3
LotjaGi5g1v0113300	9.27919e-31	2.31321e-26	0.56912	0.317	0.093	3
LotjaGi1g1v0563600	1.12564e-30	2.8061e-26	0.594612	0.486	0.182	3
LotjaGi5g1v0121600	1.42181e-30	3.54444e-26	0.505913	0.879	0.449	3
LotjaGi1g1v0046000_LC	1.82843e-30	4.5581e-26	0.631432	0.33	0.103	3
LotjaGi3g1v0463000	9.06287e-30	2.25928e-25	0.510584	0.429	0.152	3
LotjaGi6g1v0270400	7.08495e-29	1.76621e-24	0.530496	0.346	0.11	3
LotjaGi4g1v0437900	2.48324e-28	6.19048e-24	0.561167	0.949	0.576	3
LotjaGi3g1v0331200	2.86486e-28	7.14182e-24	0.516041	0.286	0.082	3
LotjaGi1g1v0199000	4.13754e-28	1.03145e-23	0.500184	0.273	0.077	3
LotjaGi4g1v0333400	4.2603e-28	1.06205e-23	0.524327	0.994	0.687	3
LotjaGi5g1v0005000	2.6188e-27	6.52841e-23	0.570435	0.889	0.504	3
LotjaGi5g1v0294100	9.48988e-27	2.36573e-22	0.520684	0.952	0.626	3
LotjaGi3g1v0043100	1.01236e-26	2.52371e-22	0.500031	0.784	0.407	3
LotjaGi5g1v0269800_LC	1.3521e-07	0.00337066	0.502097	0.997	0.803	3
LotjaGi4g1v0207900	0	0	2.66988	0.849	0.122	4
LotjaGi1g1v0591900_LC	0	0	2.60166	0.933	0.17	4
LotjaGi1g1v0071800	0	0	2.40961	0.627	0.022	4
LotjaGi5g1v0351900	1.79263e-302	4.46886e-298	2.3652	0.844	0.149	4
LotjaGi3g1v0312900	4.77117e-296	1.18941e-291	2.33607	1	0.471	4
LotjaGi2g1v0402000	1.08999e-282	2.71724e-278	2.12965	0.659	0.069	4
LotjaGi5g1v0089600	1.84983e-269	4.61144e-265	1.73171	0.582	0.045	4
LotjaGi1g1v0613400	2.92148e-269	7.28296e-265	2.11051	0.98	0.294	4
LotjaGi1g1v0168700	3.52378e-269	8.78443e-265	2.30322	0.798	0.155	4
LotjaGi1g1v0084800	1.26074e-265	3.14289e-261	2.0901	0.835	0.171	4
LotjaGi5g1v0216300	1.27218e-258	3.17141e-254	2.07074	0.647	0.072	4
LotjaGi2g1v0200400	7.45636e-246	1.8588e-241	2.07735	0.509	0.041	4
LotjaGi3g1v0015200	9.05705e-246	2.25783e-241	1.83596	0.908	0.21	4
LotjaGi1g1v0228700	2.56706e-242	6.39943e-238	2.42223	0.871	0.24	4
LotjaGi3g1v0064600	8.69315e-242	2.16712e-237	2.14209	0.818	0.199	4
LotjaGi1g1v0754800	1.07467e-240	2.67904e-236	2.04963	0.976	0.388	4
LotjaGi2g1v0257400	1.73665e-234	4.32929e-230	1.61911	0.929	0.24	4
LotjaGi2g1v0380400	1.85461e-231	4.62337e-227	1.8201	0.348	0.005	4
LotjaGi1g1v0003900	8.76997e-224	2.18626e-219	1.95222	0.971	0.459	4
LotjaGi1g1v0432900	4.66432e-223	1.16277e-218	1.888	0.506	0.048	4
LotjaGi6g1v0152300_LC	8.51553e-216	2.12284e-211	1.59678	0.708	0.128	4
LotjaGi5g1v0248300	1.29301e-215	3.22334e-211	1.45586	0.585	0.069	4
LotjaGi1g1v0550200	1.34357e-215	3.34938e-211	1.52034	0.513	0.048	4
LotjaGi2g1v0405200	4.92097e-215	1.22675e-210	1.34015	0.607	0.073	4
LotjaGi6g1v0100900	3.68441e-214	9.18486e-210	1.76992	0.649	0.107	4
LotjaGi1g1v0410900	4.32575e-213	1.07837e-208	1.73213	0.429	0.027	4
LotjaGi1g1v0216400_LC	2.0422e-212	5.09101e-208	1.73688	0.792	0.179	4
LotjaGi3g1v0202100	2.39873e-210	5.97979e-206	1.62198	0.635	0.097	4
LotjaGi1g1v0499900	4.12474e-205	1.02826e-200	1.26974	0.706	0.109	4
LotjaGi6g1v0300700	1.36868e-203	3.41198e-199	1.7583	0.854	0.254	4
LotjaGi1g1v0272400	1.12208e-202	2.79723e-198	1.49107	0.504	0.052	4
LotjaGi4g1v0116000	2.56047e-202	6.38299e-198	1.53087	0.956	0.303	4
LotjaGi6g1v0189800	6.11137e-202	1.5235e-197	1.42033	0.997	0.88	4
LotjaGi4g1v0033200	1.53702e-200	3.83163e-196	1.80818	0.906	0.331	4
LotjaGi3g1v0461700	5.94851e-200	1.4829e-195	1.88778	0.682	0.137	4
LotjaGi2g1v0209000	1.2414e-198	3.09469e-194	1.42854	0.393	0.022	4
LotjaGi1g1v0398700	3.35387e-196	8.36086e-192	1.28128	0.516	0.055	4
LotjaGi1g1v0001700	1.12016e-190	2.79246e-186	1.70559	0.56	0.081	4
LotjaGi6g1v0094500	2.38317e-188	5.941e-184	1.63792	0.613	0.109	4
LotjaGi5g1v0234400	4.95643e-188	1.23559e-183	1.59617	0.892	0.323	4
LotjaGi2g1v0254100	7.82032e-186	1.94953e-181	1.69408	0.625	0.119	4
LotjaGi1g1v0459700	6.91414e-183	1.72363e-178	1.66055	0.504	0.067	4
LotjaGi6g1v0028000_LC	4.67562e-178	1.16559e-173	1.65264	0.97	0.406	4
LotjaGi1g1v0579100	1.10789e-177	2.76186e-173	1.64623	0.889	0.325	4
LotjaGi4g1v0026300	5.57205e-176	1.38906e-171	1.66148	0.82	0.242	4
LotjaGi6g1v0341200	1.25996e-175	3.14096e-171	1.60603	0.681	0.158	4
LotjaGi1g1v0309300	1.82327e-175	4.54522e-171	1.44936	0.985	0.593	4
LotjaGi2g1v0363200	6.77456e-175	1.68883e-170	1.66507	0.8	0.242	4
LotjaGi5g1v0224100	2.16489e-174	5.39684e-170	1.36713	0.403	0.034	4
LotjaGi1g1v0017300	2.19464e-174	5.47101e-170	1.54911	0.916	0.34	4
LotjaGi6g1v0303000	1.61428e-173	4.02423e-169	1.6857	0.63	0.13	4
LotjaGi5g1v0251100	5.06462e-173	1.26256e-168	1.22649	0.876	0.252	4
LotjaGi5g1v0276500	1.78609e-172	4.45254e-168	1.63631	0.859	0.321	4
LotjaGi6g1v0260900	5.47807e-172	1.36563e-167	1.23857	0.271	0.005	4
LotjaGi1g1v0003800_LC	1.79765e-171	4.48137e-167	1.75206	0.329	0.018	4
LotjaGi2g1v0225900	2.83412e-171	7.06518e-167	1.75845	0.81	0.267	4
LotjaGi1g1v0175900	4.07394e-171	1.01559e-166	1.23316	0.849	0.217	4
LotjaGi1g1v0224700	7.47767e-170	1.86411e-165	1.4338	0.945	0.372	4
LotjaGi2g1v0459500_LC	2.95094e-168	7.35639e-164	1.48033	0.778	0.214	4
LotjaGi4g1v0347600	3.41543e-168	8.51432e-164	1.59487	0.543	0.095	4
LotjaGi5g1v0226900	5.77185e-168	1.43886e-163	1.42104	0.708	0.166	4
LotjaGi1g1v0591100	6.01342e-168	1.49909e-163	1.04709	0.534	0.073	4
LotjaGi1g1v0545300	2.25235e-167	5.61489e-163	1.30308	0.481	0.063	4
LotjaGi3g1v0201500	2.96087e-167	7.38115e-163	1.37721	0.908	0.345	4
LotjaGi6g1v0152200_LC	3.06617e-166	7.64364e-162	1.62624	0.983	0.621	4
LotjaGi1g1v0525000_LC	9.5675e-166	2.38508e-161	1.9648	0.618	0.127	4
LotjaGi4g1v0234500	1.66472e-165	4.14998e-161	1.31421	0.81	0.199	4
LotjaGi6g1v0300600	7.57939e-165	1.88947e-160	1.49626	0.378	0.033	4
LotjaGi3g1v0251800	8.22988e-164	2.05163e-159	1.15692	0.758	0.172	4
LotjaGi4g1v0079500	8.64501e-164	2.15511e-159	1.51211	0.487	0.068	4
LotjaGi1g1v0508300	1.18253e-163	2.94792e-159	1.39922	0.971	0.463	4
LotjaGi2g1v0343300	6.97148e-163	1.73792e-158	1.51064	0.897	0.384	4
LotjaGi1g1v0610700_LC	7.39947e-162	1.84461e-157	1.67759	0.375	0.034	4
LotjaGi4g1v0352600	1.9653e-161	4.89929e-157	1.22646	0.887	0.296	4
LotjaGi1g1v0352700_LC	1.58604e-160	3.95383e-156	1.69005	0.434	0.055	4
LotjaGi2g1v0315700	2.00305e-160	4.9934e-156	1.48082	0.615	0.13	4
LotjaGi4g1v0453800	1.30109e-159	3.24349e-155	1.62537	0.792	0.256	4
LotjaGi2g1v0005400	4.57027e-159	1.13932e-154	1.5204	0.427	0.053	4
LotjaGi2g1v0246900	4.6983e-159	1.17124e-154	1.38518	0.926	0.397	4
LotjaGi6g1v0040800	7.07163e-159	1.76289e-154	1.49561	0.943	0.436	4
LotjaGi1g1v0325800	2.31819e-156	5.77901e-152	1.51191	0.785	0.255	4
LotjaGi3g1v0458600	8.37883e-156	2.08876e-151	1.35104	0.682	0.174	4
LotjaGi1g1v0627900	2.26166e-155	5.63808e-151	1.33197	0.496	0.076	4
LotjaGi1g1v0443800	1.03959e-154	2.59158e-150	1.76949	0.566	0.118	4
LotjaGi1g1v0721500	2.33236e-153	5.81434e-149	1.47439	0.714	0.202	4
LotjaGi3g1v0129600	2.97926e-151	7.427e-147	1.43455	0.654	0.163	4
LotjaGi4g1v0029900	3.65756e-151	9.11794e-147	1.20951	0.555	0.103	4
LotjaGi4g1v0160200	1.03736e-149	2.58603e-145	1.49839	0.649	0.163	4
LotjaGi5g1v0224200	1.89309e-149	4.71929e-145	0.987759	0.711	0.163	4
LotjaGi3g1v0202200	3.11753e-149	7.77168e-145	1.46877	0.373	0.039	4
LotjaGi2g1v0125400	9.81533e-149	2.44686e-144	1.20216	0.309	0.019	4
LotjaGi3g1v0372700	4.6613e-148	1.16201e-143	1.28754	0.607	0.135	4
LotjaGi3g1v0479300	2.36063e-146	5.88482e-142	1.40412	0.908	0.377	4
LotjaGi4g1v0254400	1.22217e-145	3.04675e-141	1.41347	0.672	0.185	4
LotjaGi6g1v0244600	1.09445e-141	2.72834e-137	1.32871	0.373	0.042	4
LotjaGi4g1v0299500	1.37309e-137	3.42298e-133	1.53913	0.918	0.547	4
LotjaGi1g1v0523800	2.29726e-134	5.72684e-130	1.78133	0.783	0.313	4
LotjaGi5g1v0293800	3.94409e-134	9.83221e-130	1.33317	0.506	0.102	4
LotjaGi1g1v0713300	1.87196e-131	4.66661e-127	1.39158	0.528	0.118	4
LotjaGi4g1v0365400	4.23011e-131	1.05453e-126	1.26431	0.353	0.042	4
LotjaGi2g1v0075600	4.67163e-131	1.16459e-126	1.33239	0.667	0.195	4
LotjaGi2g1v0227800	2.38136e-130	5.93649e-126	1.32206	0.573	0.138	4
LotjaGi2g1v0231600	3.16879e-129	7.89949e-125	1.19713	0.948	0.498	4
LotjaGi4g1v0193900	3.51118e-129	8.75301e-125	1.32102	0.334	0.037	4
LotjaGi1g1v0760900	4.33191e-129	1.0799e-124	1.43297	0.429	0.074	4
LotjaGi6g1v0282800_LC	6.39862e-128	1.59511e-123	1.33051	0.63	0.183	4
LotjaGi3g1v0332600	3.29035e-127	8.20251e-123	1.31561	0.546	0.125	4
LotjaGi6g1v0210100	7.73151e-126	1.92739e-121	1.20625	0.318	0.033	4
LotjaGi3g1v0158100	2.31128e-125	5.76178e-121	1.0536	0.852	0.292	4
LotjaGi3g1v0065800	1.39811e-124	3.48535e-120	1.1191	0.545	0.122	4
LotjaGi3g1v0501000	9.17808e-124	2.288e-119	0.913056	0.647	0.159	4
LotjaGi6g1v0141800	6.81888e-123	1.69988e-118	1.23085	0.64	0.187	4
LotjaGi1g1v0630100	7.68449e-123	1.91567e-118	1.11933	0.371	0.048	4
LotjaGi3g1v0262100	1.94647e-122	4.85236e-118	1.00692	0.919	0.454	4
LotjaGi2g1v0354800	3.93517e-121	9.80999e-117	1.29109	0.393	0.064	4
LotjaGi5g1v0229000	8.22722e-120	2.05096e-115	0.94329	0.682	0.199	4
LotjaGi5g1v0095500	2.84164e-119	7.08393e-115	1.00858	0.724	0.233	4
LotjaGi4g1v0192000	5.92326e-119	1.47661e-114	1.20732	0.44	0.083	4
LotjaGi3g1v0100800	6.46461e-119	1.61156e-114	1.43122	0.444	0.09	4
LotjaGi1g1v0528400	2.71535e-117	6.7691e-113	1.41813	0.709	0.269	4
LotjaGi3g1v0360700	2.7774e-117	6.92377e-113	1.4602	0.563	0.152	4
LotjaGi1g1v0628000	1.29044e-115	3.21693e-111	1.53993	0.408	0.075	4
LotjaGi4g1v0111600	1.75231e-115	4.36832e-111	1.33541	0.647	0.21	4
LotjaGi4g1v0044700	2.60173e-115	6.48584e-111	0.969758	0.637	0.183	4
LotjaGi4g1v0258100	1.03771e-114	2.58692e-110	0.88035	0.387	0.058	4
LotjaGi4g1v0102200	5.66667e-114	1.41264e-109	1.42472	0.545	0.146	4
LotjaGi2g1v0105300	6.38432e-114	1.59155e-109	1.21654	0.528	0.131	4
LotjaGi2g1v0360900	2.05955e-113	5.13426e-109	1.05276	0.279	0.026	4
LotjaGi3g1v0079300_LC	9.03573e-113	2.25252e-108	0.896761	0.417	0.07	4
LotjaGi1g1v0635200_LC	1.95319e-112	4.86911e-108	1.39102	0.726	0.275	4
LotjaGi2g1v0213700	4.34256e-112	1.08256e-107	0.789972	0.872	0.36	4
LotjaGi4g1v0226000	2.18713e-111	5.4523e-107	0.907823	0.482	0.099	4
LotjaGi2g1v0255500	7.50752e-111	1.87155e-106	1.18859	0.64	0.19	4
LotjaGiM1v0005300	1.945e-110	4.84869e-106	1.13216	0.864	0.398	4
LotjaGi6g1v0152500	1.99137e-110	4.96429e-106	0.999218	0.854	0.36	4
LotjaGi2g1v0319600	3.79257e-109	9.45451e-105	1.31791	0.445	0.095	4
LotjaGi2g1v0256400	7.10785e-109	1.77192e-104	0.931047	0.807	0.311	4
LotjaGi6g1v0354300	1.18666e-108	2.95822e-104	1.04174	0.481	0.106	4
LotjaGi2g1v0361300	1.87909e-108	4.68438e-104	1.29615	0.353	0.056	4
LotjaGi2g1v0270800	4.34808e-108	1.08393e-103	0.886423	0.336	0.045	4
LotjaGi4g1v0149400	1.44303e-107	3.59733e-103	1.42576	0.506	0.13	4
LotjaGi1g1v0149200	4.69086e-107	1.16938e-102	1.11017	0.311	0.04	4
LotjaGi3g1v0041200	8.05785e-106	2.00874e-101	0.78759	0.612	0.167	4
LotjaGi4g1v0372500	1.04126e-105	2.59577e-101	0.91647	0.385	0.068	4
LotjaGi3g1v0247300_LC	1.10748e-105	2.76084e-101	1.28535	0.462	0.105	4
LotjaGiM1v0000600	3.34873e-105	8.34804e-101	1.04213	0.822	0.351	4
LotjaGi1g1v0245400	7.94711e-105	1.98114e-100	0.882373	0.824	0.345	4
LotjaGi6g1v0294600	1.9823e-104	4.94168e-100	1.31984	0.466	0.112	4
LotjaGi4g1v0369600	7.26171e-104	1.81027e-99	1.16443	0.371	0.065	4
LotjaGi4g1v0369800	2.02617e-103	5.05104e-99	0.96297	0.38	0.065	4
LotjaGi4g1v0240000_LC	2.29621e-103	5.72423e-99	1.27094	0.551	0.162	4
LotjaGi2g1v0432900	2.64771e-103	6.60047e-99	0.99444	0.558	0.158	4
LotjaGi2g1v0246400	3.7739e-103	9.40795e-99	0.70993	0.402	0.068	4
LotjaGi1g1v0321100	6.94867e-103	1.73223e-98	1.3208	0.612	0.21	4
LotjaGi3g1v0076700	7.64586e-102	1.90604e-97	1.14238	0.449	0.101	4
LotjaGi5g1v0216500	8.59012e-102	2.14143e-97	0.95128	0.261	0.025	4
LotjaGi6g1v0211900	2.76462e-101	6.89193e-97	0.876447	0.309	0.041	4
LotjaGi2g1v0311600	7.74551e-101	1.93088e-96	1.16691	0.652	0.229	4
LotjaGi4g1v0217200	9.54193e-99	2.37871e-94	1.23575	0.664	0.247	4
LotjaGi1g1v0526600_LC	8.8445e-98	2.20485e-93	1.01782	0.343	0.057	4
LotjaGi1g1v0141200	1.54706e-97	3.85666e-93	1.03288	0.511	0.142	4
LotjaGiM1v0002700	1.25275e-96	3.12299e-92	0.930841	0.588	0.184	4
LotjaGi6g1v0084100	1.30742e-96	3.25926e-92	1.23736	0.504	0.142	4
LotjaGi1g1v0084400_LC	2.52581e-96	6.2966e-92	1.30853	0.413	0.095	4
LotjaGi1g1v0726200	1.05116e-95	2.62043e-91	1.03377	0.523	0.146	4
LotjaGi1g1v0739300	1.38264e-95	3.44678e-91	1.22377	0.319	0.052	4
LotjaGi3g1v0350000	8.22169e-95	2.04959e-90	1.10509	0.42	0.096	4
LotjaGi1g1v0058300	2.1734e-94	5.41806e-90	1.18805	0.8	0.372	4
LotjaGi6g1v0241000	4.40445e-94	1.09798e-89	1.24116	0.499	0.143	4
LotjaGi4g1v0133000	6.83545e-93	1.70401e-88	0.984367	0.393	0.082	4
LotjaGi1g1v0670000	6.84847e-93	1.70726e-88	0.865478	0.792	0.327	4
LotjaGi1g1v0647000	7.8329e-93	1.95266e-88	0.813776	0.266	0.03	4
LotjaGi1g1v0559300	9.77224e-93	2.43612e-88	1.19215	0.573	0.188	4
LotjaGi4g1v0334900	1.55304e-92	3.87158e-88	1.20918	0.548	0.174	4
LotjaGi2g1v0211700_LC	5.49241e-92	1.3692e-87	1.38071	0.4	0.092	4
LotjaGi3g1v0365000	8.71246e-92	2.17193e-87	1.25066	0.516	0.16	4
LotjaGi5g1v0006500_LC	1.74615e-90	4.35298e-86	1.06147	0.412	0.096	4
LotjaGi4g1v0030900	2.17043e-90	5.41067e-86	0.783349	0.958	0.664	4
LotjaGi4g1v0320300	3.26986e-90	8.15144e-86	0.775206	0.934	0.511	4
LotjaGi1g1v0010900	3.75574e-90	9.36268e-86	1.24965	0.607	0.223	4
LotjaGi3g1v0354600	4.09498e-90	1.02084e-85	1.13644	0.452	0.118	4
LotjaGi5g1v0097500	5.82824e-90	1.45292e-85	1.05508	0.575	0.191	4
LotjaGi6g1v0328200	2.75688e-89	6.87263e-85	1.24804	0.429	0.109	4
LotjaGi4g1v0016300	3.67018e-89	9.1494e-85	0.672422	0.467	0.107	4
LotjaGi5g1v0209400	5.31612e-89	1.32526e-84	0.95744	0.306	0.049	4
LotjaGi3g1v0442400	8.06593e-89	2.01075e-84	1.11742	0.39	0.087	4
LotjaGi1g1v0594900	9.85523e-89	2.45681e-84	0.983899	0.706	0.258	4
LotjaGi3g1v0078900	1.93807e-88	4.83143e-84	1.20455	0.378	0.083	4
LotjaGi5g1v0170300	4.23452e-87	1.05562e-82	1.09612	0.533	0.171	4
LotjaGi4g1v0275500	5.27434e-87	1.31484e-82	1.07525	0.429	0.107	4
LotjaGi2g1v0454300	6.04024e-87	1.50577e-82	1.10702	0.382	0.086	4
LotjaGi3g1v0426500	8.22664e-87	2.05082e-82	0.991538	0.324	0.058	4
LotjaGi3g1v0556200	9.92567e-87	2.47437e-82	1.157	0.491	0.144	4
LotjaGi4g1v0154900	3.22445e-86	8.03824e-82	0.976639	0.541	0.174	4
LotjaGi1g1v0348000	2.99329e-85	7.46198e-81	1.02783	0.662	0.247	4
LotjaGi4g1v0247900	3.95473e-85	9.85874e-81	1.10296	0.301	0.052	4
LotjaGi3g1v0311500_LC	7.24621e-85	1.80641e-80	1.05444	0.568	0.196	4
LotjaGi3g1v0426400_LC	8.27397e-85	2.06262e-80	0.940916	0.408	0.097	4
LotjaGi2g1v0273900	4.1247e-84	1.02825e-79	1.16133	0.466	0.134	4
LotjaGi1g1v0273300	4.35718e-84	1.0862e-79	0.909781	0.287	0.046	4
LotjaGi4g1v0298300	9.12244e-84	2.27413e-79	0.942035	0.272	0.041	4
LotjaGi5g1v0084200	1.29786e-83	3.23543e-79	1.02755	0.267	0.039	4
LotjaGi2g1v0417400	3.91933e-83	9.77049e-79	1.16999	0.476	0.141	4
LotjaGi5g1v0216400	5.03861e-83	1.25608e-78	0.623936	0.995	0.533	4
LotjaGi4g1v0328900	7.42147e-83	1.8501e-78	1.15531	0.457	0.132	4
LotjaGi3g1v0505900	1.24767e-82	3.11031e-78	0.659947	0.817	0.318	4
LotjaGi1g1v0672500	9.16456e-82	2.28463e-77	1.04686	0.694	0.295	4
LotjaGi3g1v0429000	2.22298e-81	5.54167e-77	1.18027	0.439	0.122	4
LotjaGiM1v0006600	5.62797e-81	1.403e-76	0.768344	0.692	0.277	4
LotjaGi1g1v0574600	7.75732e-81	1.93382e-76	0.795118	0.565	0.183	4
LotjaGi2g1v0386800	8.88926e-81	2.216e-76	0.734886	0.891	0.481	4
LotjaGi5g1v0213200	5.41897e-80	1.35089e-75	0.763661	0.548	0.173	4
LotjaGi6g1v0084300	1.42104e-79	3.54251e-75	0.948268	0.284	0.047	4
LotjaGi5g1v0335200_LC	8.17032e-79	2.03678e-74	1.06411	0.615	0.241	4
LotjaGi1g1v0214100	9.08323e-79	2.26436e-74	1.06491	0.56	0.201	4
LotjaGi2g1v0213200	1.0366e-78	2.58415e-74	0.624484	0.282	0.046	4
LotjaGi4g1v0400300	1.54892e-78	3.86129e-74	1.11433	0.684	0.293	4
LotjaGi2g1v0104400	4.04947e-78	1.00949e-73	0.784716	0.455	0.126	4
LotjaGi3g1v0320000	5.41776e-78	1.35059e-73	0.977631	0.279	0.047	4
LotjaGi1g1v0452100	7.8272e-78	1.95124e-73	1.04683	0.487	0.155	4
LotjaGi3g1v0479100	1.91812e-77	4.78168e-73	0.887626	0.679	0.28	4
LotjaGi5g1v0056100	2.69446e-77	6.71702e-73	0.672759	0.387	0.09	4
LotjaGi6g1v0263200	2.74442e-77	6.84156e-73	1.0563	0.318	0.066	4
LotjaGi5g1v0228600	5.68772e-77	1.41789e-72	1.01852	0.681	0.284	4
LotjaGi3g1v0554700	6.76843e-77	1.6873e-72	1.2698	0.546	0.208	4
LotjaGi4g1v0031000	8.3634e-77	2.08491e-72	0.842497	0.697	0.299	4
LotjaGi1g1v0767500	8.9649e-77	2.23486e-72	1.04383	0.41	0.113	4
LotjaGi2g1v0391500	1.13657e-76	2.83336e-72	0.737193	0.403	0.101	4
LotjaGi5g1v0260300	2.73206e-76	6.81075e-72	0.80822	0.345	0.075	4
LotjaGi1g1v0740000	3.07696e-76	7.67055e-72	0.922117	0.297	0.055	4
LotjaGi4g1v0119800	7.73526e-76	1.92832e-71	0.944054	0.39	0.103	4
LotjaGi5g1v0031100	1.82434e-75	4.5479e-71	0.904049	0.936	0.517	4
LotjaGi1g1v0048000	1.92799e-75	4.80628e-71	1.10493	0.575	0.215	4
LotjaGi3g1v0225600	4.12948e-75	1.02944e-70	1.125	0.44	0.134	4
LotjaGi5g1v0001500	4.32439e-75	1.07803e-70	0.887069	0.266	0.043	4
LotjaGi5g1v0246300	4.89144e-75	1.21939e-70	0.788869	0.555	0.2	4
LotjaGi6g1v0199800	7.57437e-75	1.88821e-70	0.837406	0.271	0.046	4
LotjaGi5g1v0007200	1.44274e-74	3.5966e-70	1.03482	0.425	0.124	4
LotjaGi6g1v0361000	2.70695e-74	6.74815e-70	0.925754	0.316	0.066	4
LotjaGi2g1v0132000	3.40363e-74	8.4849e-70	1.24908	0.318	0.07	4
LotjaGi1g1v0216300	1.22983e-73	3.06583e-69	0.83806	0.341	0.077	4
LotjaGiM1v0005700	1.71423e-73	4.27339e-69	0.841152	0.657	0.273	4
LotjaGi1g1v0424400	1.75209e-73	4.36778e-69	0.762553	0.81	0.412	4
LotjaGi2g1v0391800_LC	2.20181e-73	5.48889e-69	1.10574	0.4	0.112	4
LotjaGiM1v0002400	3.60391e-73	8.9842e-69	0.607834	0.662	0.26	4
LotjaGi1g1v0001500	5.95586e-73	1.48474e-68	1.01875	0.771	0.399	4
LotjaGi6g1v0268100	1.33377e-72	3.32496e-68	0.88694	0.457	0.142	4
LotjaGi3g1v0243000	3.92847e-72	9.79329e-68	1.09787	0.449	0.14	4
LotjaGi5g1v0296100	7.44998e-72	1.8572e-67	1.08226	0.304	0.066	4
LotjaGi1g1v0274400	1.54337e-71	3.84747e-67	0.97469	0.365	0.093	4
LotjaGi1g1v0779100	2.01688e-71	5.02787e-67	1.12234	0.499	0.178	4
LotjaGi6g1v0346900	2.09888e-71	5.23229e-67	0.853371	0.418	0.119	4
LotjaGi3g1v0212600_LC	1.50972e-70	3.76358e-66	1.0279	0.339	0.082	4
LotjaGi4g1v0020600	2.53603e-70	6.32208e-66	0.986415	0.669	0.303	4
LotjaGi6g1v0225600	1.00361e-69	2.5019e-65	1.03028	0.319	0.074	4
LotjaGi4g1v0318600	2.54861e-69	6.35344e-65	1.0159	0.612	0.262	4
LotjaGi2g1v0312500	3.09012e-69	7.70335e-65	1.04283	0.545	0.214	4
LotjaGi2g1v0391600	3.91433e-69	9.75804e-65	0.946307	0.536	0.197	4
LotjaGi4g1v0321800	5.91861e-69	1.47545e-64	1.08947	0.474	0.165	4
LotjaGi2g1v0125100	6.04989e-69	1.50818e-64	0.579912	0.341	0.078	4
LotjaGi3g1v0141300	7.55676e-69	1.88382e-64	1.05973	0.477	0.159	4
LotjaGi1g1v0672100	1.04004e-68	2.59272e-64	1.08609	0.348	0.09	4
LotjaGi5g1v0009600_LC	1.43929e-68	3.58801e-64	1.05041	0.388	0.111	4
LotjaGi4g1v0251500_LC	1.70783e-68	4.25744e-64	1.00887	0.382	0.108	4
LotjaGi1g1v0664300	7.48172e-68	1.86512e-63	0.891437	0.508	0.178	4
LotjaGi2g1v0099000	9.82078e-68	2.44822e-63	0.901517	0.403	0.118	4
LotjaGi1g1v0551800	1.77528e-67	4.4256e-63	0.948808	0.442	0.143	4
LotjaGi6g1v0282700	4.19313e-67	1.0453e-62	0.6068	0.274	0.05	4
LotjaGi2g1v0239700	5.60072e-67	1.3962e-62	0.917115	0.262	0.051	4
LotjaGi4g1v0268300	8.22683e-67	2.05087e-62	0.943078	0.546	0.207	4
LotjaGi4g1v0225200	1.37236e-66	3.42116e-62	1.03523	0.445	0.149	4
LotjaGi3g1v0549900	3.05823e-66	7.62387e-62	1.05449	0.476	0.17	4
LotjaGi3g1v0425900	3.38649e-66	8.44218e-62	0.889303	0.289	0.062	4
LotjaGi2g1v0089300	4.65778e-66	1.16114e-61	0.781891	0.257	0.048	4
LotjaGi3g1v0030400	5.52434e-66	1.37716e-61	1.01948	0.323	0.08	4
LotjaGi1g1v0551400	1.01216e-65	2.52322e-61	1.01137	0.387	0.115	4
LotjaGi5g1v0260600	1.26488e-65	3.15322e-61	0.969212	0.361	0.101	4
LotjaGi2g1v0082600_LC	1.41044e-65	3.51609e-61	1.03643	0.509	0.191	4
LotjaGi5g1v0105400	5.07216e-65	1.26444e-60	0.918464	0.429	0.138	4
LotjaGi2g1v0279600	6.08899e-65	1.51792e-60	0.948579	0.432	0.14	4
LotjaGi1g1v0409800	7.00565e-65	1.74644e-60	0.832854	0.272	0.056	4
LotjaGi2g1v0153800	8.03978e-65	2.00424e-60	1.07699	0.264	0.054	4
LotjaGi2g1v0265100	3.32385e-64	8.28603e-60	0.83537	0.664	0.3	4
LotjaGi4g1v0213100	4.70881e-64	1.17386e-59	0.94944	0.447	0.152	4
LotjaGi1g1v0029100	1.10723e-63	2.7602e-59	0.787157	0.666	0.296	4
LotjaGi1g1v0065600	1.94876e-63	4.85808e-59	0.935602	0.361	0.102	4
LotjaGi6g1v0193400	3.20574e-63	7.99158e-59	0.940131	0.558	0.233	4
LotjaGi1g1v0133700	6.79196e-63	1.69317e-58	0.885216	0.471	0.168	4
LotjaGi4g1v0437900	7.33192e-63	1.82778e-58	0.861357	0.889	0.554	4
LotjaGi6g1v0264300	3.0062e-62	7.49417e-58	0.85899	0.466	0.164	4
LotjaGi5g1v0051600	3.30653e-62	8.24286e-58	0.554113	0.684	0.314	4
LotjaGi4g1v0349300	4.58288e-62	1.14247e-57	1.24905	0.45	0.158	4
LotjaGi5g1v0085000	4.74937e-62	1.18397e-57	0.939095	0.393	0.122	4
LotjaGi5g1v0173300	5.75179e-62	1.43386e-57	0.959725	0.499	0.191	4
LotjaGi6g1v0040600	2.56992e-61	6.40654e-57	0.955433	0.462	0.166	4
LotjaGi3g1v0522000_LC	3.16558e-61	7.89148e-57	1.1212	0.365	0.108	4
LotjaGi1g1v0705800	3.69046e-61	9.19994e-57	0.51249	0.832	0.412	4
LotjaGi6g1v0234000	5.16047e-61	1.28645e-56	0.940353	0.497	0.192	4
LotjaGi3g1v0201700	5.30142e-61	1.32159e-56	0.680029	0.958	0.669	4
LotjaGi3g1v0360000	6.46671e-61	1.61209e-56	0.958771	0.319	0.083	4
LotjaGi4g1v0125500	1.99068e-60	4.96256e-56	0.798985	0.434	0.136	4
LotjaGi5g1v0161400	2.82538e-60	7.0434e-56	1.03482	0.402	0.129	4
LotjaGi4g1v0372400	3.05571e-60	7.61758e-56	0.576457	0.378	0.11	4
LotjaGi1g1v0696200	3.59661e-60	8.96599e-56	0.692189	0.366	0.107	4
LotjaGi1g1v0567200	5.53216e-60	1.37911e-55	0.974152	0.286	0.068	4
LotjaGi4g1v0325900	1.20478e-59	3.0034e-55	0.89308	0.291	0.07	4
LotjaGi1g1v0550400	1.99108e-59	4.96356e-55	0.739513	0.281	0.064	4
LotjaGi2g1v0324200	7.71046e-59	1.92214e-54	0.843116	0.348	0.099	4
LotjaGi5g1v0259600	1.02253e-58	2.54906e-54	0.915366	0.297	0.074	4
LotjaGi6g1v0143800_LC	2.06897e-58	5.15773e-54	0.952851	0.373	0.119	4
LotjaGi4g1v0069000	3.12152e-58	7.78163e-54	0.956608	0.541	0.237	4
LotjaGi5g1v0215200	3.13129e-58	7.806e-54	0.696919	0.363	0.107	4
LotjaGi5g1v0086600	5.49634e-58	1.37018e-53	0.82924	0.276	0.066	4
LotjaGi1g1v0553300	7.0634e-58	1.76083e-53	0.915942	0.462	0.17	4
LotjaGi5g1v0043400_LC	7.10107e-58	1.77023e-53	1.05987	0.393	0.129	4
LotjaGi6g1v0032600	2.20094e-57	5.48672e-53	0.944374	0.487	0.182	4
LotjaGiM1v0002800	2.6108e-57	6.50845e-53	0.583113	0.45	0.156	4
LotjaGi5g1v0341000	2.82545e-57	7.04357e-53	0.974543	0.407	0.139	4
LotjaGi1g1v0463600	1.03417e-56	2.57808e-52	0.835819	0.444	0.161	4
LotjaGi2g1v0138300	1.40065e-56	3.49167e-52	0.919603	0.361	0.112	4
LotjaGi3g1v0216600_LC	1.45288e-56	3.62189e-52	0.976396	0.321	0.09	4
LotjaGi3g1v0536950	3.87639e-56	9.66346e-52	0.809698	0.553	0.24	4
LotjaGi2g1v0122200	4.67082e-56	1.16439e-51	0.945356	0.291	0.075	4
LotjaGi2g1v0222500	7.73627e-56	1.92858e-51	0.967737	0.303	0.082	4
LotjaGi3g1v0498500	8.56997e-56	2.13641e-51	0.873527	0.318	0.087	4
LotjaGi1g1v0679800	9.82684e-56	2.44973e-51	0.985309	0.339	0.101	4
LotjaGi2g1v0278400	1.01765e-55	2.5369e-51	0.803717	0.328	0.094	4
LotjaGi1g1v0522300	3.29132e-55	8.20494e-51	0.888469	0.412	0.147	4
LotjaGi3g1v0525900	1.39209e-54	3.47035e-50	0.894508	0.669	0.346	4
LotjaGi4g1v0075700	2.81354e-54	7.01387e-50	0.743275	0.75	0.408	4
LotjaGiM1v0005900	3.78022e-54	9.42371e-50	0.791496	0.43	0.154	4
LotjaGi2g1v0340600	1.66496e-53	4.15057e-49	0.938072	0.408	0.145	4
LotjaGi2g1v0318700	1.95919e-53	4.88407e-49	0.863233	0.373	0.123	4
LotjaGi4g1v0381200_LC	2.07758e-53	5.17919e-49	0.569522	0.95	0.517	4
LotjaGi1g1v0578900	2.13785e-53	5.32946e-49	0.548289	0.371	0.116	4
LotjaGi4g1v0430000	2.96919e-53	7.4019e-49	0.747586	0.519	0.215	4
LotjaGi1g1v0639700	4.75335e-53	1.18496e-48	0.915799	0.398	0.142	4
LotjaGi4g1v0120600	1.03749e-52	2.58636e-48	0.82785	0.255	0.061	4
LotjaGi2g1v0382800	1.27899e-52	3.18838e-48	0.700664	0.555	0.244	4
LotjaGi3g1v0498100	7.69313e-52	1.91782e-47	0.90075	0.39	0.138	4
LotjaGi2g1v0198100	1.21015e-51	3.01679e-47	0.648682	0.292	0.077	4
LotjaGiM1v0006100	2.54641e-51	6.34795e-47	0.753437	0.284	0.077	4
LotjaGi4g1v0451900	2.97752e-51	7.42266e-47	0.927935	0.262	0.067	4
LotjaGi2g1v0459200	3.10361e-51	7.73699e-47	0.993083	0.415	0.155	4
LotjaGi4g1v0246100	7.87569e-51	1.96333e-46	0.812103	0.326	0.098	4
LotjaGi3g1v0288100	3.9921e-50	9.95192e-46	0.938135	0.308	0.092	4
LotjaGi3g1v0089000	5.18487e-50	1.29254e-45	0.872372	0.464	0.19	4
LotjaGi1g1v0385400	9.56789e-50	2.38518e-45	0.953529	0.444	0.18	4
LotjaGi4g1v0012200	3.57905e-49	8.92222e-45	0.623633	0.484	0.194	4
LotjaGi1g1v0110200_LC	3.85936e-49	9.621e-45	0.906577	0.41	0.158	4
LotjaGi6g1v0097200	7.46288e-49	1.86042e-44	0.869386	0.276	0.076	4
LotjaGi3g1v0061000	1.43373e-48	3.57415e-44	0.794722	0.413	0.157	4
LotjaGi1g1v0429100	1.6011e-48	3.99138e-44	0.820798	0.25	0.063	4
LotjaGi3g1v0520900	2.84503e-48	7.09237e-44	0.830131	0.259	0.067	4
LotjaGi1g1v0392100	4.4482e-48	1.10889e-43	0.896975	0.36	0.125	4
LotjaGi4g1v0304700	1.12553e-47	2.80583e-43	0.749542	0.282	0.08	4
LotjaGi5g1v0074600	1.19744e-47	2.98509e-43	0.74537	0.261	0.068	4
LotjaGi2g1v0020000	1.38994e-47	3.46499e-43	0.856896	0.309	0.095	4
LotjaGi4g1v0105500	4.22407e-47	1.05302e-42	0.907297	0.496	0.223	4
LotjaGiM1v0005400	4.57724e-47	1.14106e-42	0.77238	0.331	0.108	4
LotjaGi3g1v0134600	6.69837e-47	1.66984e-42	0.7799	0.333	0.109	4
LotjaGi3g1v0182300	6.73741e-47	1.67957e-42	0.72809	0.296	0.086	4
LotjaGi3g1v0022400	1.97305e-46	4.91862e-42	0.617666	0.277	0.077	4
LotjaGiM1v0005600	2.04003e-46	5.0856e-42	0.642924	0.408	0.155	4
LotjaGi1g1v0495700	2.95501e-46	7.36656e-42	0.842692	0.316	0.101	4
LotjaGi4g1v0404600	5.32184e-46	1.32668e-41	0.89963	0.254	0.069	4
LotjaGi3g1v0182500	5.88709e-46	1.46759e-41	0.774396	0.701	0.378	4
LotjaGi1g1v0690300	6.28538e-46	1.56688e-41	0.669457	0.314	0.097	4
LotjaGi4g1v0096200	1.0108e-45	2.51983e-41	0.542464	0.667	0.337	4
LotjaGi2g1v0455500_LC	1.4363e-45	3.58055e-41	0.880999	0.434	0.182	4
LotjaGi6g1v0134600_LC	1.51421e-45	3.77478e-41	0.852717	0.333	0.113	4
LotjaGi6g1v0076900	1.62389e-45	4.04819e-41	0.805768	0.484	0.216	4
LotjaGi1g1v0778700	2.22906e-45	5.55683e-41	0.580862	0.452	0.184	4
LotjaGi3g1v0374200	4.17782e-45	1.04149e-40	0.608914	0.383	0.143	4
LotjaGi4g1v0056200	1.17701e-44	2.93416e-40	0.66884	0.595	0.29	4
LotjaGi1g1v0227600	3.63975e-44	9.07352e-40	0.678983	0.333	0.113	4
LotjaGi3g1v0076600	4.74472e-44	1.18281e-39	0.8445	0.291	0.091	4
LotjaGi1g1v0397900	7.21735e-44	1.79921e-39	0.687394	0.303	0.095	4
LotjaGi4g1v0176400	2.35305e-43	5.86592e-39	0.879264	0.308	0.101	4
LotjaGi1g1v0519700	4.22038e-43	1.0521e-38	0.802933	0.476	0.211	4
LotjaGi1g1v0576600_LC	6.53093e-43	1.62809e-38	0.806377	0.266	0.08	4
LotjaGi1g1v0505200	9.08659e-43	2.2652e-38	0.845692	0.326	0.113	4
LotjaGi5g1v0218700	1.24956e-42	3.11502e-38	0.579042	0.269	0.078	4
LotjaGi2g1v0433000	1.76676e-42	4.40436e-38	0.735083	0.308	0.102	4
LotjaGi4g1v0210200	2.82721e-42	7.04796e-38	0.575411	0.279	0.081	4
LotjaGi1g1v0089000_LC	3.17106e-42	7.90512e-38	0.687419	0.405	0.161	4
LotjaGi4g1v0156400	5.05338e-42	1.25976e-37	0.81591	0.257	0.075	4
LotjaGi5g1v0042100	9.99305e-42	2.49117e-37	0.69621	0.252	0.072	4
LotjaGi1g1v0667700	1.02226e-41	2.54839e-37	0.688772	0.277	0.085	4
LotjaGi2g1v0365000	1.38876e-41	3.46205e-37	0.855931	0.375	0.148	4
LotjaGi1g1v0162000	2.22501e-41	5.54673e-37	0.91404	0.261	0.078	4
LotjaGi4g1v0195100	2.51055e-41	6.25856e-37	0.611323	0.279	0.086	4
LotjaGi2g1v0284200	3.67175e-41	9.15331e-37	0.794257	0.257	0.076	4
LotjaGi3g1v0105850	4.75866e-41	1.18629e-36	0.839536	0.289	0.094	4
LotjaGi1g1v0523300	6.19832e-41	1.54518e-36	0.779484	0.309	0.107	4
LotjaGi5g1v0342300_LC	6.49818e-41	1.61993e-36	0.866013	0.514	0.254	4
LotjaGi4g1v0043900	6.72682e-41	1.67693e-36	0.781213	0.316	0.111	4
LotjaGi2g1v0319900	1.11846e-40	2.7882e-36	0.807933	0.383	0.156	4
LotjaGi1g1v0651600	1.13636e-40	2.83283e-36	0.550808	0.424	0.177	4
LotjaGi2g1v0335600	1.57613e-40	3.92914e-36	0.65165	0.291	0.093	4
LotjaGi2g1v0075000	1.57763e-40	3.93288e-36	0.782503	0.309	0.106	4
LotjaGi6g1v0220900	1.69988e-40	4.23762e-36	0.700232	0.497	0.231	4
LotjaGi6g1v0233100	1.76662e-40	4.40401e-36	0.659348	0.281	0.088	4
LotjaGi4g1v0294800	2.38285e-40	5.94019e-36	0.792602	0.424	0.181	4
LotjaGi5g1v0361900	3.03804e-40	7.57353e-36	0.824013	0.363	0.143	4
LotjaGi1g1v0049300	8.4847e-40	2.11515e-35	0.59433	0.286	0.093	4
LotjaGiM1v0005100	8.63603e-40	2.15288e-35	0.665738	0.303	0.102	4
LotjaGi2g1v0061800	9.34638e-40	2.32996e-35	0.721709	0.407	0.167	4
LotjaGi1g1v0411700_LC	2.09224e-39	5.21574e-35	0.678458	0.252	0.076	4
LotjaGi1g1v0046700	2.31601e-39	5.77357e-35	0.602789	0.375	0.146	4
LotjaGi5g1v0030300	4.18358e-39	1.04292e-34	0.504111	0.771	0.488	4
LotjaGi3g1v0463200_LC	5.2435e-39	1.30715e-34	0.61276	0.294	0.098	4
LotjaGi1g1v0097100	6.22949e-39	1.55295e-34	0.509936	0.269	0.082	4
LotjaGi2g1v0381400	1.0604e-38	2.64348e-34	0.666736	0.424	0.183	4
LotjaGi6g1v0365700	1.91655e-38	4.77778e-34	0.817788	0.303	0.107	4
LotjaGi1g1v0512100	3.09268e-38	7.70974e-34	0.803051	0.291	0.1	4
LotjaGi1g1v0342400	3.76531e-38	9.38654e-34	0.777551	0.491	0.237	4
LotjaGi1g1v0231700	8.51375e-38	2.12239e-33	0.806513	0.388	0.165	4
LotjaGi5g1v0167600	1.03353e-37	2.57649e-33	0.832988	0.25	0.078	4
LotjaGi3g1v0386500	1.21796e-37	3.03624e-33	0.711043	0.417	0.184	4
LotjaGi1g1v0737400	1.2452e-37	3.10416e-33	0.552468	0.314	0.111	4
LotjaGi3g1v0331400	1.29191e-37	3.22061e-33	0.595787	0.282	0.094	4
LotjaGi4g1v0239600_LC	1.50504e-37	3.75191e-33	0.807264	0.314	0.118	4
LotjaGi4g1v0433100	1.56801e-37	3.90889e-33	0.622871	0.264	0.084	4
LotjaGi3g1v0143900	1.90514e-37	4.74932e-33	0.791798	0.259	0.083	4
LotjaGi1g1v0725800	2.05865e-37	5.13202e-33	0.787211	0.276	0.092	4
LotjaGiM1v0005500	5.12168e-37	1.27678e-32	0.681646	0.279	0.094	4
LotjaGi1g1v0715300	1.59006e-36	3.96387e-32	0.657806	0.264	0.086	4
LotjaGi4g1v0245100	1.87504e-36	4.67429e-32	0.736482	0.472	0.228	4
LotjaGi6g1v0347400	2.37895e-36	5.93049e-32	0.734412	0.425	0.196	4
LotjaGi5g1v0344900	2.48942e-36	6.20587e-32	0.729381	0.402	0.175	4
LotjaGi4g1v0097700	6.38312e-36	1.59125e-31	0.738383	0.284	0.098	4
LotjaGi4g1v0458700	1.28376e-35	3.20028e-31	0.620442	0.385	0.164	4
LotjaGi1g1v0646300	1.89286e-35	4.71871e-31	0.824694	0.373	0.163	4
LotjaGi1g1v0454000	2.41369e-35	6.01709e-31	0.542738	0.402	0.176	4
LotjaGi1g1v0375200	4.19525e-35	1.04583e-30	0.629011	0.329	0.127	4
LotjaGi1g1v0566100	4.42057e-35	1.102e-30	0.722348	0.333	0.131	4
LotjaGi6g1v0227600	7.56096e-35	1.88487e-30	0.643071	0.304	0.113	4
LotjaGi4g1v0346800	1.17395e-34	2.92654e-30	0.653267	0.39	0.169	4
LotjaGi2g1v0231100	1.28889e-34	3.21308e-30	0.814028	0.339	0.139	4
LotjaGi4g1v0147600	1.38275e-34	3.44705e-30	0.713676	0.346	0.143	4
LotjaGi3g1v0190600	1.91623e-34	4.77698e-30	0.59274	0.382	0.166	4
LotjaGi1g1v0586300	2.97709e-34	7.42158e-30	0.595311	0.279	0.098	4
LotjaGi2g1v0223900	5.37588e-34	1.34015e-29	0.70389	0.592	0.327	4
LotjaGi1g1v0372000	1.2597e-33	3.1403e-29	0.656284	0.313	0.122	4
LotjaGi3g1v0320200	1.71013e-33	4.26319e-29	0.590252	0.272	0.096	4
LotjaGi6g1v0200700	2.64408e-33	6.59143e-29	0.762203	0.259	0.089	4
LotjaGi1g1v0599300	3.58712e-33	8.94234e-29	0.747439	0.289	0.109	4
LotjaGi6g1v0007600	6.0761e-33	1.51471e-28	0.707673	0.272	0.099	4
LotjaGi4g1v0394200	6.15493e-33	1.53436e-28	0.516392	0.303	0.111	4
LotjaGi5g1v0294300	6.58986e-33	1.64279e-28	0.725692	0.4	0.187	4
LotjaGi1g1v0465300	9.49366e-33	2.36667e-28	0.79537	0.316	0.128	4
LotjaGi6g1v0054500	1.90252e-32	4.74279e-28	0.719116	0.289	0.111	4
LotjaGi1g1v0512300	2.09889e-32	5.23232e-28	0.688278	0.257	0.09	4
LotjaGi3g1v0534300	2.32985e-32	5.80807e-28	0.534641	0.334	0.135	4
LotjaGi3g1v0187400	2.4518e-32	6.11208e-28	0.696631	0.308	0.122	4
LotjaGi2g1v0331900	3.34188e-32	8.33098e-28	0.737801	0.345	0.149	4
LotjaGi6g1v0205300	3.61846e-32	9.02047e-28	0.739255	0.294	0.115	4
LotjaGi3g1v0161600	3.86695e-32	9.63993e-28	0.786499	0.356	0.154	4
LotjaGi1g1v0478100	1.85102e-31	4.61442e-27	0.721678	0.37	0.165	4
LotjaGi1g1v0558300	1.93357e-31	4.8202e-27	0.624092	0.289	0.11	4
LotjaGi2g1v0395600	2.38323e-31	5.94115e-27	0.769843	0.397	0.187	4
LotjaGi1g1v0414900	2.74475e-31	6.8424e-27	0.571491	0.361	0.157	4
LotjaGi4g1v0284200	3.19163e-31	7.9564e-27	0.643134	0.371	0.163	4
LotjaGi4g1v0408500	6.67925e-31	1.66507e-26	0.686842	0.272	0.102	4
LotjaGi2g1v0344200	6.76064e-31	1.68536e-26	0.718834	0.328	0.139	4
LotjaGi4g1v0423500	9.69962e-31	2.41802e-26	0.675149	0.346	0.153	4
LotjaGi4g1v0238500	1.16943e-30	2.91526e-26	0.72253	0.318	0.133	4
LotjaGi3g1v0371900	1.25687e-30	3.13325e-26	0.564287	0.274	0.102	4
LotjaGi1g1v0580400	2.26265e-30	5.64056e-26	0.75998	0.299	0.12	4
LotjaGi6g1v0079600	3.11391e-30	7.76267e-26	0.672089	0.323	0.137	4
LotjaGi5g1v0005000	4.95501e-30	1.23523e-25	0.519797	0.776	0.491	4
LotjaGi3g1v0163500	5.10055e-30	1.27152e-25	0.64871	0.309	0.127	4
LotjaGi1g1v0111300	5.85065e-30	1.45851e-25	0.540938	0.272	0.103	4
LotjaGi1g1v0135300	1.28794e-29	3.21072e-25	0.656474	0.418	0.207	4
LotjaGi1g1v0670100	1.46765e-29	3.65871e-25	0.644982	0.308	0.128	4
LotjaGi1g1v0557800	1.54972e-29	3.86331e-25	0.557317	0.289	0.115	4
LotjaGi2g1v0301100	2.48894e-29	6.20468e-25	0.710338	0.504	0.284	4
LotjaGi4g1v0205000	2.50776e-29	6.25159e-25	0.64203	0.25	0.091	4
LotjaGi3g1v0255400_LC	3.12455e-29	7.7892e-25	0.562186	0.479	0.251	4
LotjaGi1g1v0048100	4.85624e-29	1.21061e-24	0.590628	0.338	0.148	4
LotjaGi1g1v0139300	5.90918e-29	1.4731e-24	0.699136	0.424	0.216	4
LotjaGi4g1v0421400	8.50696e-29	2.1207e-24	0.60169	0.254	0.094	4
LotjaGi3g1v0240700	9.31114e-29	2.32118e-24	0.681699	0.25	0.093	4
LotjaGi6g1v0337200	1.27341e-28	3.17448e-24	0.640001	0.326	0.142	4
LotjaGiC1v0000500	1.63632e-28	4.07918e-24	0.53936	0.25	0.092	4
LotjaGi5g1v0315900	1.65108e-28	4.11597e-24	0.670916	0.276	0.11	4
LotjaGi3g1v0437000	1.71725e-28	4.28093e-24	0.666849	0.393	0.187	4
LotjaGi4g1v0126000	1.80273e-28	4.49404e-24	0.775851	0.292	0.125	4
LotjaGi2g1v0378000	1.95456e-28	4.87251e-24	0.558894	0.366	0.167	4
LotjaGi1g1v0005100	2.58716e-28	6.44952e-24	0.686805	0.318	0.139	4
LotjaGi4g1v0216300	2.64188e-28	6.58594e-24	0.661239	0.254	0.097	4
LotjaGi2g1v0103100	2.87428e-28	7.16529e-24	0.666272	0.262	0.101	4
LotjaGi3g1v0462600	3.57038e-28	8.9006e-24	0.637443	0.289	0.118	4
LotjaGi3g1v0162400_LC	3.58859e-28	8.946e-24	0.517313	0.252	0.094	4
LotjaGi6g1v0276400	3.63799e-28	9.06914e-24	0.507346	0.294	0.117	4
LotjaGi3g1v0338000	6.56021e-28	1.6354e-23	0.688724	0.333	0.149	4
LotjaGi4g1v0280300	7.59471e-28	1.89329e-23	0.664548	0.296	0.123	4
LotjaGi1g1v0106500	9.43178e-28	2.35125e-23	0.670346	0.281	0.116	4
LotjaGi2g1v0361900	9.78845e-28	2.44016e-23	0.601137	0.294	0.122	4
LotjaGi3g1v0417300	1.09914e-27	2.74004e-23	0.668706	0.308	0.132	4
LotjaGi5g1v0063800	1.7796e-27	4.43636e-23	0.512511	0.358	0.167	4
LotjaGi2g1v0249800	2.09241e-27	5.21616e-23	0.651458	0.408	0.21	4
LotjaGi5g1v0090900_LC	2.7265e-27	6.7969e-23	0.706438	0.348	0.168	4
LotjaGi3g1v0299000	3.41757e-27	8.51966e-23	0.702262	0.289	0.122	4
LotjaGi5g1v0209500	3.43426e-27	8.56126e-23	0.502377	0.267	0.106	4
LotjaGi1g1v0132500	3.86122e-27	9.62563e-23	0.607173	0.254	0.098	4
LotjaGi4g1v0372200	3.87656e-27	9.66387e-23	0.640701	0.301	0.129	4
LotjaGi1g1v0398000	4.14584e-27	1.03352e-22	0.543548	0.519	0.293	4
LotjaGi4g1v0270200	6.38861e-27	1.59262e-22	0.601469	0.405	0.206	4
LotjaGi2g1v0331600	1.64673e-26	4.10513e-22	0.541602	0.521	0.29	4
LotjaGi2g1v0401000	2.23316e-26	5.56705e-22	0.677895	0.294	0.127	4
LotjaGi6g1v0359900	2.33257e-26	5.81487e-22	0.554249	0.286	0.12	4
LotjaGi5g1v0066800	4.18526e-26	1.04334e-21	0.676396	0.259	0.103	4
LotjaGi5g1v0335800	6.65035e-26	1.65787e-21	0.546062	0.269	0.11	4
LotjaGi1g1v0517600	6.92335e-26	1.72592e-21	0.546817	0.25	0.097	4
LotjaGi3g1v0063600	7.43314e-26	1.85301e-21	0.523667	0.761	0.527	4
LotjaGi3g1v0103300	7.70976e-26	1.92197e-21	0.52544	0.43	0.223	4
LotjaGi3g1v0139500	9.3667e-26	2.33502e-21	0.592139	0.429	0.226	4
LotjaGi4g1v0022000	1.3025e-25	3.24701e-21	0.602996	0.271	0.113	4
LotjaGi3g1v0353400	1.45752e-25	3.63345e-21	0.57847	0.279	0.119	4
LotjaGi3g1v0356600	1.82458e-25	4.54851e-21	0.625811	0.257	0.104	4
LotjaGi5g1v0244600	2.00574e-25	5.0001e-21	0.600864	0.319	0.145	4
LotjaGi5g1v0089700	2.72376e-25	6.79007e-21	0.51377	0.43	0.226	4
[truncated: 169 more rows]

## Sheet: Figure_2e
Full list of genes in co-regulated modules in Fig. 2e.
Gene_ID	Co_regulated_module
LotjaGi1g1v0010900	1
LotjaGi1g1v0014500	1
LotjaGi1g1v0041300	1
LotjaGi1g1v0048100	1
LotjaGi1g1v0048500_LC	1
LotjaGi1g1v0084400_LC	1
LotjaGi1g1v0089300	1
LotjaGi1g1v0130800_LC	1
LotjaGi1g1v0134600	1
LotjaGi1g1v0141400_LC	1
LotjaGi1g1v0162000	1
LotjaGi1g1v0168700	1
LotjaGi1g1v0173400	1
LotjaGi1g1v0187900	1
LotjaGi1g1v0193800_LC	1
LotjaGi1g1v0202700_LC	1
LotjaGi1g1v0205900	1
LotjaGi1g1v0212800	1
LotjaGi1g1v0235400	1
LotjaGi1g1v0265500	1
LotjaGi1g1v0277300_LC	1
LotjaGi1g1v0279500	1
LotjaGi1g1v0289100	1
LotjaGi1g1v0330800	1
LotjaGi1g1v0342700	1
LotjaGi1g1v0379700	1
LotjaGi1g1v0392100	1
LotjaGi1g1v0403700	1
LotjaGi1g1v0411700_LC	1
LotjaGi1g1v0429100	1
LotjaGi1g1v0443800	1
LotjaGi1g1v0482000	1
LotjaGi1g1v0493700	1
LotjaGi1g1v0505200	1
LotjaGi1g1v0551400	1
LotjaGi1g1v0555500	1
LotjaGi1g1v0563400_LC	1
LotjaGi1g1v0571800_LC	1
LotjaGi1g1v0581600	1
LotjaGi1g1v0599300	1
LotjaGi1g1v0651700	1
LotjaGi1g1v0700900	1
LotjaGi1g1v0735700	1
LotjaGi1g1v0750800	1
LotjaGi1g1v0760900	1
LotjaGi1g1v0767500	1
LotjaGi1g1v0772300	1
LotjaGi1g1v0779100	1
LotjaGi1g1v0785200	1
LotjaGi2g1v0020000	1
LotjaGi2g1v0082600_LC	1
LotjaGi2g1v0100500_LC	1
LotjaGi2g1v0128600	1
LotjaGi2g1v0180300	1
LotjaGi2g1v0199700	1
LotjaGi2g1v0211700_LC	1
LotjaGi2g1v0225900	1
LotjaGi2g1v0238500_LC	1
LotjaGi2g1v0272100	1
LotjaGi2g1v0273900	1
LotjaGi2g1v0284200	1
LotjaGi2g1v0291900	1
LotjaGi2g1v0312500	1
LotjaGi2g1v0340600	1
LotjaGi2g1v0343100_LC	1
LotjaGi2g1v0344200	1
LotjaGi2g1v0363200	1
LotjaGi2g1v0363400_LC	1
LotjaGi2g1v0365000	1
LotjaGi2g1v0381400	1
LotjaGi2g1v0408600	1
LotjaGi2g1v0417200	1
LotjaGi2g1v0417400	1
LotjaGi2g1v0450850	1
LotjaGi2g1v0454300	1
LotjaGi2g1v0459200	1
LotjaGi3g1v0030400	1
LotjaGi3g1v0061000	1
LotjaGi3g1v0064600	1
LotjaGi3g1v0066000	1
LotjaGi3g1v0090400	1
LotjaGi3g1v0104300	1
LotjaGi3g1v0108600	1
LotjaGi3g1v0118300	1
LotjaGi3g1v0124100	1
LotjaGi3g1v0126900	1
LotjaGi3g1v0140200	1
LotjaGi3g1v0154900	1
LotjaGi3g1v0173700_LC	1
LotjaGi3g1v0210500	1
LotjaGi3g1v0225600	1
LotjaGi3g1v0233700	1
LotjaGi3g1v0237800	1
LotjaGi3g1v0251500	1
LotjaGi3g1v0266200	1
LotjaGi3g1v0274000	1
LotjaGi3g1v0295300	1
LotjaGi3g1v0311500_LC	1
LotjaGi3g1v0339800	1
LotjaGi3g1v0354600	1
LotjaGi3g1v0360000	1
LotjaGi3g1v0360700	1
LotjaGi3g1v0371900	1
LotjaGi3g1v0386500	1
LotjaGi3g1v0454000_LC	1
LotjaGi3g1v0536950	1
LotjaGi3g1v0547000	1
LotjaGi3g1v0556200	1
LotjaGi3g1v0556700	1
LotjaGi4g1v0020600	1
LotjaGi4g1v0033200	1
LotjaGi4g1v0037800_LC	1
LotjaGi4g1v0077500	1
LotjaGi4g1v0102000	1
LotjaGi4g1v0102200	1
LotjaGi4g1v0112600	1
LotjaGi4g1v0113800_LC	1
LotjaGi4g1v0117800	1
LotjaGi4g1v0120600	1
LotjaGi4g1v0121400	1
LotjaGi4g1v0152300	1
LotjaGi4g1v0158300_LC	1
LotjaGi4g1v0159800	1
LotjaGi4g1v0165400	1
LotjaGi4g1v0174700_LC	1
LotjaGi4g1v0176400	1
LotjaGi4g1v0192000	1
LotjaGi4g1v0212800_LC	1
LotjaGi4g1v0213100	1
LotjaGi4g1v0215200	1
LotjaGi4g1v0276000	1
LotjaGi4g1v0280600	1
LotjaGi4g1v0288400	1
LotjaGi4g1v0298500	1
LotjaGi4g1v0306600	1
LotjaGi4g1v0309525	1
LotjaGi4g1v0321800	1
LotjaGi4g1v0322200	1
LotjaGi4g1v0328900	1
LotjaGi4g1v0334900	1
LotjaGi4g1v0344500	1
LotjaGi4g1v0345200	1
LotjaGi4g1v0346800	1
LotjaGi4g1v0347600	1
LotjaGi4g1v0398300_LC	1
LotjaGi4g1v0404600	1
LotjaGi4g1v0408500	1
LotjaGi4g1v0421400	1
LotjaGi4g1v0423500	1
LotjaGi4g1v0430000	1
LotjaGi4g1v0455300	1
LotjaGi5g1v0018400	1
LotjaGi5g1v0023700	1
LotjaGi5g1v0042100	1
LotjaGi5g1v0054000	1
LotjaGi5g1v0063800	1
LotjaGi5g1v0066000_LC	1
LotjaGi5g1v0072700	1
LotjaGi5g1v0079300	1
LotjaGi5g1v0085000	1
LotjaGi5g1v0085700	1
LotjaGi5g1v0086600	1
LotjaGi5g1v0089700	1
LotjaGi5g1v0107800	1
LotjaGi5g1v0113600_LC	1
LotjaGi5g1v0145200_LC	1
LotjaGi5g1v0152400	1
LotjaGi5g1v0161400	1
LotjaGi5g1v0171300	1
LotjaGi5g1v0202600	1
LotjaGi5g1v0246100	1
LotjaGi5g1v0260800	1
LotjaGi5g1v0268100	1
LotjaGi5g1v0299300	1
LotjaGi5g1v0314900	1
LotjaGi5g1v0335800	1
LotjaGi5g1v0341000	1
LotjaGi5g1v0343800	1
LotjaGi5g1v0365200	1
LotjaGi6g1v0007600	1
LotjaGi6g1v0011400_LC	1
LotjaGi6g1v0035000	1
LotjaGi6g1v0054500	1
LotjaGi6g1v0056300	1
LotjaGi6g1v0084100	1
LotjaGi6g1v0087300_LC	1
LotjaGi6g1v0097200	1
LotjaGi6g1v0111800_LC	1
LotjaGi6g1v0134600_LC	1
LotjaGi6g1v0167800	1
LotjaGi6g1v0185900_LC	1
LotjaGi6g1v0193400	1
LotjaGi6g1v0197600	1
LotjaGi6g1v0236000	1
LotjaGi6g1v0236500	1
LotjaGi6g1v0241000	1
LotjaGi6g1v0247800	1
LotjaGi6g1v0263200	1
LotjaGi6g1v0264300	1
LotjaGi6g1v0294600	1
LotjaGi6g1v0328200	1
LotjaGi6g1v0329500	1
LotjaGi6g1v0363800	1
LotjaGi6g1v0364900	1
LotjaGi6g1v0365700	1
LotjaGi1g1v0591900_LC	1
LotjaGi1g1v0635200_LC	1
LotjaGi1g1v0646000_LC	1
LotjaGi2g1v0118600	1
LotjaGi2g1v0132000	1
LotjaGi2g1v0255900	1
LotjaGi3g1v0128000_LC	1
LotjaGi3g1v0298800	1
LotjaGi3g1v0312900	1
LotjaGi4g1v0190700	1
LotjaGi4g1v0308400	1
LotjaGi6g1v0347300_LC	1
LotjaGi1g1v0116500	1
LotjaGi1g1v0799500	1
LotjaGi2g1v0428900	1
LotjaGi3g1v0174600	1
LotjaGi3g1v0544500	1
LotjaGi4g1v0240000_LC	1
LotjaGi4g1v0296400_LC	1
LotjaGi4g1v0372300	1
LotjaGi5g1v0001800_LC	1
LotjaGi1g1v0008200_LC	1
LotjaGi1g1v0151200_LC	1
LotjaGi4g1v0044600_LC	1
LotjaGi4g1v0364600_LC	1
LotjaGi5g1v0113500_LC	1
LotjaGi6g1v0303000	1
LotjaGi1g1v0584500	1
LotjaGi2g1v0376500	1
LotjaGi2g1v0016100	1
LotjaGi4g1v0182300_LC	1
LotjaGi1g1v0528200	1
LotjaGi3g1v0135100_LC	1
LotjaGi6g1v0173700	1
LotjaGi1g1v0324000	1
LotjaGi3g1v0100800	1
LotjaGi4g1v0250300	1
LotjaGi4g1v0453900	1
LotjaGi2g1v0288800	1
LotjaGi1g1v0273300	1
LotjaGi1g1v0491200	1
LotjaGi2g1v0360100_LC	1
LotjaGi5g1v0234600	1
LotjaGi2g1v0005400	1
LotjaGi6g1v0150100_LC	1
LotjaGi4g1v0044400	1
LotjaGi5g1v0341200	1
LotjaGi3g1v0092000	1
LotjaGi2g1v0395300_LC	1
LotjaGi1g1v0036400	1
LotjaGi4g1v0044500_LC	1
LotjaGi5g1v0012700_LC	1
LotjaGi5g1v0013500	1
LotjaGi6g1v0166500_LC	1
LotjaGi1g1v0001700	2
LotjaGi1g1v0029100	2
LotjaGi1g1v0040000	2
LotjaGi1g1v0046700	2
LotjaGi1g1v0078800	2
LotjaGi1g1v0089000_LC	2
LotjaGi1g1v0097100	2
LotjaGi1g1v0133700	2
LotjaGi1g1v0167100	2
LotjaGi1g1v0214100	2
LotjaGi1g1v0216200_LC	2
LotjaGi1g1v0216300	2
LotjaGi1g1v0216400_LC	2
LotjaGi1g1v0224700	2
LotjaGi1g1v0227600	2
LotjaGi1g1v0309300	2
LotjaGi1g1v0325800	2
LotjaGi1g1v0337000	2
LotjaGi1g1v0424400	2
LotjaGi1g1v0435500	2
LotjaGi1g1v0441100	2
LotjaGi1g1v0454000	2
LotjaGi1g1v0463600	2
LotjaGi1g1v0466700	2
LotjaGi1g1v0522300	2
LotjaGi1g1v0525000_LC	2
LotjaGi1g1v0545300	2
LotjaGi1g1v0550400	2
LotjaGi1g1v0559300	2
LotjaGi1g1v0567200	2
LotjaGi1g1v0627900	2
LotjaGi1g1v0630100	2
LotjaGi1g1v0651600	2
LotjaGi1g1v0660600	2
LotjaGi1g1v0664300	2
LotjaGi1g1v0690300	2
LotjaGi1g1v0690900	2
LotjaGi1g1v0696200	2
LotjaGi1g1v0698100	2
LotjaGi1g1v0721500	2
LotjaGi1g1v0723900	2
LotjaGi1g1v0726200	2
LotjaGi1g1v0740000	2
LotjaGi1g1v0740100_LC	2
LotjaGi1g1v0744900_LC	2
LotjaGi1g1v0754800	2
LotjaGi1g1v0778700	2
LotjaGi2g1v0019900	2
LotjaGi2g1v0075600	2
LotjaGi2g1v0089300	2
LotjaGi2g1v0105300	2
LotjaGi2g1v0198100	2
LotjaGi2g1v0222500	2
LotjaGi2g1v0227800	2
LotjaGi2g1v0231600	2
LotjaGi2g1v0257400	2
LotjaGi2g1v0279600	2
LotjaGi2g1v0291800	2
LotjaGi2g1v0311600	2
LotjaGi2g1v0315700	2
LotjaGi2g1v0318700	2
LotjaGi2g1v0319600	2
LotjaGi2g1v0324200	2
LotjaGi2g1v0356400	2
LotjaGi2g1v0359500	2
LotjaGi2g1v0382800	2
LotjaGi2g1v0432900	2
LotjaGi2g1v0433000	2
LotjaGi2g1v0451600	2
LotjaGi2g1v0455200	2
LotjaGi2g1v0459500_LC	2
LotjaGi3g1v0006300_LC	2
LotjaGi3g1v0022400	2
LotjaGi3g1v0076700	2
LotjaGi3g1v0129600	2
LotjaGi3g1v0201500	2
LotjaGi3g1v0201700	2
LotjaGi3g1v0212600_LC	2
LotjaGi3g1v0215100_LC	2
LotjaGi3g1v0243000	2
LotjaGi3g1v0254000	2
LotjaGi3g1v0332600	2
LotjaGi3g1v0368900	2
LotjaGi3g1v0384600	2
LotjaGi3g1v0425900	2
LotjaGi3g1v0426400_LC	2
LotjaGi3g1v0426500	2
LotjaGi3g1v0442200	2
LotjaGi3g1v0442400	2
LotjaGi3g1v0458600	2
LotjaGi3g1v0479100	2
LotjaGi3g1v0498100	2
LotjaGi3g1v0498500	2
LotjaGi3g1v0534300	2
LotjaGi4g1v0031000	2
LotjaGi4g1v0075700	2
LotjaGi4g1v0079500	2
LotjaGi4g1v0096200	2
LotjaGi4g1v0119800	2
LotjaGi4g1v0133000	2
LotjaGi4g1v0143000	2
LotjaGi4g1v0149400	2
LotjaGi4g1v0154900	2
LotjaGi4g1v0160200	2
LotjaGi4g1v0207900	2
LotjaGi4g1v0217500	2
LotjaGi4g1v0246100	2
LotjaGi4g1v0251500_LC	2
LotjaGi4g1v0254400	2
LotjaGi4g1v0298300	2
LotjaGi4g1v0365400	2
LotjaGi4g1v0377800_LC	2
LotjaGi5g1v0001500	2
LotjaGi5g1v0006500_LC	2
LotjaGi5g1v0009600_LC	2
LotjaGi5g1v0012650	2
LotjaGi5g1v0046100	2
LotjaGi5g1v0074600	2
LotjaGi5g1v0084200	2
LotjaGi5g1v0089600	2
LotjaGi5g1v0095500	2
LotjaGi5g1v0097500	2
LotjaGi5g1v0132000	2
LotjaGi5g1v0170300	2
LotjaGi5g1v0179800	2
LotjaGi5g1v0192900_LC	2
LotjaGi5g1v0209400	2
LotjaGi5g1v0215200	2
LotjaGi5g1v0216300	2
LotjaGi5g1v0222900	2
LotjaGi5g1v0224100	2
LotjaGi5g1v0226900	2
LotjaGi5g1v0234400	2
LotjaGi5g1v0248300	2
LotjaGi5g1v0259300	2
LotjaGi5g1v0259600	2
LotjaGi5g1v0260600	2
LotjaGi5g1v0276500	2
LotjaGi5g1v0341800_LC	2
LotjaGi5g1v0353600	2
LotjaGi6g1v0040600	2
LotjaGi6g1v0084300	2
LotjaGi6g1v0102000	2
LotjaGi6g1v0141800	2
LotjaGi6g1v0149600_LC	2
LotjaGi6g1v0162600	2
LotjaGi6g1v0189800	2
LotjaGi6g1v0199800	2
LotjaGi6g1v0211900	2
LotjaGi6g1v0233100	2
LotjaGi6g1v0234000	2
LotjaGi6g1v0234300	2
LotjaGi6g1v0268100	2
LotjaGi6g1v0282800_LC	2
LotjaGi6g1v0300700	2
LotjaGi6g1v0341200	2
LotjaGi6g1v0354300	2
LotjaGi6g1v0361500	2
LotjaGiC1v0000500	2
LotjaGiM1v0000600	2
LotjaGiM1v0001800	2
LotjaGiM1v0001900	2
LotjaGiM1v0002700	2
LotjaGiM1v0005100	2
LotjaGiM1v0005300	2
LotjaGiM1v0005400	2
LotjaGiM1v0005500	2
LotjaGiM1v0005600	2
LotjaGiM1v0005700	2
LotjaGiM1v0005900	2
LotjaGiM1v0006100	2
LotjaGiM1v0006600	2
LotjaGi1g1v0132500	2
LotjaGi1g1v0737400	2
LotjaGi3g1v0000800	2
LotjaGi3g1v0022100	2
LotjaGi3g1v0182300	2
LotjaGi3g1v0372700	2
LotjaGi4g1v0195100	2
LotjaGi4g1v0304700	2
LotjaGi4g1v0325900	2
LotjaGi5g1v0293800	2
LotjaGi5g1v0335200_LC	2
LotjaGi6g1v0302900	2
LotjaGi1g1v0115900	2
LotjaGi1g1v0432900	2
LotjaGi1g1v0586300	2
LotjaGi3g1v0374200	2
LotjaGi4g1v0369800	2
LotjaGi4g1v0453800	2
LotjaGi5g1v0218300	2
LotjaGi6g1v0144000	2
LotjaGi6g1v0152200_LC	2
LotjaGi1g1v0482800	2
LotjaGi1g1v0550200	2
LotjaGi1g1v0579100	2
LotjaGi2g1v0405200	2
LotjaGi4g1v0372500	2
LotjaGi4g1v0429300	2
LotjaGi5g1v0069800	2
LotjaGi6g1v0196300	2
LotjaGi6g1v0308700	2
LotjaGi2g1v0178500_LC	2
LotjaGi2g1v0391800_LC	2
LotjaGi3g1v0065800	2
LotjaGi6g1v0284700	2
LotjaGi1g1v0141200	2
LotjaGi2g1v0125400	2
LotjaGi3g1v0463200_LC	2
LotjaGi3g1v0479300	2
LotjaGi0g1v0000800	2
LotjaGi1g1v0398700	2
LotjaGi1g1v0713300	2
LotjaGi1g1v0785900	2
LotjaGi2g1v0099000	2
LotjaGi2g1v0246900	2
LotjaGi3g1v0202100	2
LotjaGi3g1v0337600_LC	2
LotjaGi1g1v0017300	2
LotjaGi1g1v0272400	2
LotjaGi2g1v0326200	2
LotjaGi4g1v0172100_LC	2
LotjaGi5g1v0260300	2
LotjaGi6g1v0152500	2
LotjaGi2g1v0255500	2
LotjaGi1g1v0479600	2
LotjaGi1g1v0508300	2
LotjaGi1g1v0578400	2
LotjaGi1g1v0670000	2
LotjaGi3g1v0483700	2
LotjaGi6g1v0246800_LC	2
LotjaGi1g1v0740500	2
LotjaGi1g1v0613400	2
LotjaGi2g1v0391600	2
LotjaGi6g1v0152300_LC	2
LotjaGi1g1v0538600	2
LotjaGi1g1v0668500	2
LotjaGi3g1v0006400	2
LotjaGi1g1v0065600	2
LotjaGi4g1v0116000	2
LotjaGi6g1v0105200	2
LotjaGi2g1v0354800	2
LotjaGi4g1v0029900	2
LotjaGi3g1v0453000	2
LotjaGi3g1v0015200	2
LotjaGi6g1v0250700	2
LotjaGi2g1v0209000	2
LotjaGi2g1v0336000	2
LotjaGi5g1v0216500	2
LotjaGi5g1v0273900	2
LotjaGi5g1v0283500	2
LotjaGi4g1v0386900	2
LotjaGi1g1v0006200	3
LotjaGi1g1v0006500	3
LotjaGi1g1v0077000	3
LotjaGi1g1v0102900	3
LotjaGi1g1v0107900	3
LotjaGi1g1v0111800	3
LotjaGi1g1v0118100	3
LotjaGi1g1v0120700	3
LotjaGi1g1v0140900_LC	3
LotjaGi1g1v0144800	3
LotjaGi1g1v0144900	3
LotjaGi1g1v0145400	3
LotjaGi1g1v0149600_LC	3
LotjaGi1g1v0165100	3
LotjaGi1g1v0166800	3
LotjaGi1g1v0202300	3
LotjaGi1g1v0238000	3
LotjaGi1g1v0275400_LC	3
LotjaGi1g1v0282200	3
LotjaGi1g1v0282300	3
LotjaGi1g1v0302200	3
LotjaGi1g1v0356500	3
LotjaGi1g1v0360800	3
LotjaGi1g1v0379300	3
LotjaGi1g1v0381200	3
LotjaGi1g1v0407000	3
LotjaGi1g1v0425000	3
LotjaGi1g1v0431600	3
LotjaGi1g1v0449400	3
LotjaGi1g1v0463000	3
LotjaGi1g1v0467400	3
LotjaGi1g1v0467500	3
LotjaGi1g1v0470600	3
LotjaGi1g1v0470800	3
LotjaGi1g1v0474800_LC	3
LotjaGi1g1v0479400	3
LotjaGi1g1v0523700	3
LotjaGi1g1v0543700	3
LotjaGi1g1v0544900	3
LotjaGi1g1v0555000	3
LotjaGi1g1v0562700	3
LotjaGi1g1v0566500	3
LotjaGi1g1v0567000	3
LotjaGi1g1v0573900	3
LotjaGi1g1v0604600	3
LotjaGi1g1v0623100	3
LotjaGi1g1v0624000	3
LotjaGi1g1v0634100	3
LotjaGi1g1v0644000_LC	3
LotjaGi1g1v0690200	3
LotjaGi1g1v0691900	3
LotjaGi1g1v0697800	3
LotjaGi1g1v0736000	3
LotjaGi1g1v0737600	3
LotjaGi1g1v0741900	3
LotjaGi1g1v0747400	3
LotjaGi1g1v0756800	3
LotjaGi1g1v0758000_LC	3
LotjaGi1g1v0773300	3
LotjaGi2g1v0049900_LC	3
LotjaGi2g1v0103900	3
LotjaGi2g1v0124700	3
LotjaGi2g1v0158100	3
LotjaGi2g1v0158400_LC	3
LotjaGi2g1v0174700	3
LotjaGi2g1v0176700	3
LotjaGi2g1v0181400_LC	3
LotjaGi2g1v0213300_LC	3
LotjaGi2g1v0241600	3
LotjaGi2g1v0250800	3
LotjaGi2g1v0287700	3
LotjaGi2g1v0287900	3
LotjaGi2g1v0310400	3
LotjaGi2g1v0320600	3
LotjaGi2g1v0325600_LC	3
LotjaGi2g1v0326500	3
LotjaGi2g1v0333600	3
LotjaGi2g1v0337800_LC	3
LotjaGi2g1v0363500	3
LotjaGi2g1v0380900	3
LotjaGi2g1v0388100	3
LotjaGi2g1v0409000	3
LotjaGi2g1v0420600	3
LotjaGi2g1v0420700	3
LotjaGi2g1v0420800_LC	3
LotjaGi2g1v0445600	3
LotjaGi2g1v0445900_LC	3
LotjaGi2g1v0446800	3
LotjaGi2g1v0447000	3
LotjaGi2g1v0449400	3
LotjaGi2g1v0451900	3
LotjaGi3g1v0002700	3
LotjaGi3g1v0004200	3
LotjaGi3g1v0005300	3
LotjaGi3g1v0013500	3
LotjaGi3g1v0025600	3
LotjaGi3g1v0039500_LC	3
LotjaGi3g1v0066300	3
LotjaGi3g1v0071500	3
LotjaGi3g1v0080500	3
LotjaGi3g1v0099600	3
LotjaGi3g1v0116100_LC	3
LotjaGi3g1v0127900	3
LotjaGi3g1v0142200	3
LotjaGi3g1v0156000	3
LotjaGi3g1v0173200	3
LotjaGi3g1v0180300	3
LotjaGi3g1v0201000	3
LotjaGi3g1v0233100	3
LotjaGi3g1v0238500	3
LotjaGi3g1v0329500	3
LotjaGi3g1v0335900	3
LotjaGi3g1v0349800	3
LotjaGi3g1v0350600	3
LotjaGi3g1v0353900	3
LotjaGi3g1v0358300	3
LotjaGi3g1v0389000_LC	3
LotjaGi3g1v0396000	3
LotjaGi3g1v0410300_LC	3
LotjaGi3g1v0411900	3
LotjaGi3g1v0413800	3
LotjaGi3g1v0415200	3
LotjaGi3g1v0420600_LC	3
LotjaGi3g1v0430600_LC	3
LotjaGi3g1v0437800	3
LotjaGi3g1v0447600	3
LotjaGi3g1v0457600_LC	3
LotjaGi3g1v0460700	3
LotjaGi3g1v0462000	3
LotjaGi3g1v0462500	3
LotjaGi3g1v0463100	3
LotjaGi3g1v0473600	3
LotjaGi3g1v0479200	3
LotjaGi3g1v0515000	3
LotjaGi3g1v0518800_LC	3
LotjaGi4g1v0038100	3
LotjaGi4g1v0038200	3
LotjaGi4g1v0049200	3
LotjaGi4g1v0057000	3
LotjaGi4g1v0059800	3
LotjaGi4g1v0063900	3
LotjaGi4g1v0109200	3
LotjaGi4g1v0114600	3
LotjaGi4g1v0119900	3
LotjaGi4g1v0127800	3
LotjaGi4g1v0195300_LC	3
LotjaGi4g1v0217000	3
LotjaGi4g1v0222800	3
LotjaGi4g1v0253100	3
LotjaGi4g1v0274100	3
LotjaGi4g1v0281400_LC	3
LotjaGi4g1v0283000_LC	3
LotjaGi4g1v0284400_LC	3
LotjaGi4g1v0292800	3
LotjaGi4g1v0298700	3
LotjaGi4g1v0298800	3
LotjaGi4g1v0298900	3
LotjaGi4g1v0301900_LC	3
LotjaGi4g1v0311700	3
LotjaGi4g1v0315400_LC	3
LotjaGi4g1v0322700	3
LotjaGi4g1v0330800_LC	3
LotjaGi4g1v0348500	3
LotjaGi4g1v0368400	3
LotjaGi4g1v0405300	3
LotjaGi4g1v0433600	3
LotjaGi4g1v0454100	3
LotjaGi5g1v0006800	3
LotjaGi5g1v0018500	3
LotjaGi5g1v0023100	3
LotjaGi5g1v0077800	3
LotjaGi5g1v0091400	3
LotjaGi5g1v0102000	3
LotjaGi5g1v0117000	3
LotjaGi5g1v0159300	3
LotjaGi5g1v0165200	3
LotjaGi5g1v0229700	3
LotjaGi5g1v0265400	3
LotjaGi5g1v0292800	3
LotjaGi5g1v0292900	3
LotjaGi5g1v0302300	3
LotjaGi5g1v0302500	3
LotjaGi5g1v0304700_LC	3
LotjaGi5g1v0307100_LC	3
LotjaGi6g1v0017800	3
LotjaGi6g1v0027900	3
LotjaGi6g1v0047000	3
LotjaGi6g1v0054100	3
LotjaGi6g1v0071600	3
LotjaGi6g1v0089200	3
LotjaGi6g1v0093700	3
LotjaGi6g1v0104900	3
LotjaGi6g1v0144900_LC	3
LotjaGi6g1v0156400_LC	3
LotjaGi6g1v0156600_LC	3
LotjaGi6g1v0160900_LC	3
LotjaGi6g1v0163500	3
LotjaGi6g1v0165000_LC	3
LotjaGi6g1v0175700_LC	3
LotjaGi6g1v0176400_LC	3
LotjaGi6g1v0178000_LC	3
LotjaGi6g1v0183700	3
LotjaGi6g1v0191700	3
LotjaGi6g1v0195800	3
LotjaGi6g1v0203100	3
LotjaGi6g1v0203200_LC	3
LotjaGi6g1v0203300	3
LotjaGi6g1v0204400	3
LotjaGi6g1v0209600_LC	3
LotjaGi6g1v0219400	3
LotjaGi6g1v0219500	3
LotjaGi6g1v0219700	3
LotjaGi6g1v0222600	3
LotjaGi6g1v0228700	3
LotjaGi6g1v0230900	3
LotjaGi6g1v0236400	3
LotjaGi6g1v0248200	3
LotjaGi6g1v0297900	3
LotjaGi6g1v0303600	3
LotjaGi6g1v0309500	3
LotjaGi6g1v0309600	3
LotjaGi6g1v0320500	3
LotjaGi6g1v0349900_LC	3
LotjaGi6g1v0350800	3
LotjaGi6g1v0354200	3
LotjaGi6g1v0357800	3
LotjaGi1g1v0070100	3
LotjaGi2g1v0387400	3
LotjaGi3g1v0040700_LC	3
LotjaGi3g1v0086200_LC	3
LotjaGi4g1v0282600	3
LotjaGi5g1v0319000	3
LotjaGi6g1v0024500	3
LotjaGi6g1v0076000	3
LotjaGi6g1v0107400	3
LotjaGi6g1v0224400_LC	3
LotjaGi6g1v0227900	3
LotjaGi6g1v0238600	3
LotjaGi1g1v0119400	3
LotjaGi2g1v0263200	3
LotjaGi3g1v0390600_LC	3
LotjaGi3g1v0460400	3
LotjaGi6g1v0159800_LC	3
LotjaGi3g1v0077000	3
LotjaGi5g1v0055200	3
LotjaGi5g1v0319300	3
LotjaGi6g1v0290200	3
LotjaGi3g1v0069000	3
LotjaGi1g1v0232100	3
LotjaGi5g1v0346200	3
LotjaGi1g1v0020700	4
LotjaGi1g1v0021900	4
LotjaGi1g1v0022100	4
LotjaGi1g1v0032000	4
LotjaGi1g1v0035800	4
LotjaGi1g1v0080000	4
LotjaGi1g1v0102400	4
LotjaGi1g1v0108500	4
LotjaGi1g1v0129900	4
LotjaGi1g1v0241400	4
LotjaGi1g1v0300600	4
LotjaGi1g1v0307100	4
LotjaGi1g1v0341400	4
LotjaGi1g1v0353600	4
LotjaGi1g1v0377600	4
LotjaGi1g1v0380600	4
LotjaGi1g1v0411300	4
LotjaGi1g1v0420100	4
LotjaGi1g1v0452900	4
LotjaGi1g1v0475000_LC	4
LotjaGi1g1v0512500	4
LotjaGi1g1v0530200	4
LotjaGi1g1v0538300_LC	4
LotjaGi1g1v0553200	4
LotjaGi1g1v0554900	4
LotjaGi1g1v0575800	4
LotjaGi1g1v0588600	4
LotjaGi1g1v0614000	4
LotjaGi1g1v0616100	4
LotjaGi1g1v0618600	4
LotjaGi1g1v0632100	4
LotjaGi1g1v0636700	4
LotjaGi1g1v0657500	4
LotjaGi1g1v0675600	4
LotjaGi1g1v0685800	4
LotjaGi1g1v0718300	4
LotjaGi1g1v0723600_LC	4
LotjaGi1g1v0760700	4
LotjaGi1g1v0775300	4
LotjaGi1g1v0782000	4
LotjaGi2g1v0021300	4
LotjaGi2g1v0058000	4
LotjaGi2g1v0059300	4
LotjaGi2g1v0131800_LC	4
LotjaGi2g1v0132700	4
LotjaGi2g1v0163300	4
LotjaGi2g1v0163500	4
LotjaGi2g1v0168900	4
LotjaGi2g1v0176500_LC	4
LotjaGi2g1v0190600	4
LotjaGi2g1v0212900	4
LotjaGi2g1v0250700	4
LotjaGi2g1v0250900	4
LotjaGi2g1v0262700	4
LotjaGi2g1v0266600	4
LotjaGi2g1v0266700	4
LotjaGi2g1v0267100	4
LotjaGi2g1v0267300	4
LotjaGi2g1v0293800	4
LotjaGi2g1v0302000	4
LotjaGi2g1v0341400	4
LotjaGi2g1v0365600	4
LotjaGi2g1v0373800	4
LotjaGi2g1v0386600	4
LotjaGi2g1v0387200	4
LotjaGi2g1v0390300	4
LotjaGi2g1v0393600	4
LotjaGi2g1v0401900_LC	4
LotjaGi2g1v0404100	4
LotjaGi2g1v0413900	4
LotjaGi2g1v0430500	4
LotjaGi2g1v0441700	4
LotjaGi2g1v0442400	4
LotjaGi2g1v0447600	4
LotjaGi2g1v0456100	4
LotjaGi3g1v0029600	4
LotjaGi3g1v0055400	4
LotjaGi3g1v0057700	4
LotjaGi3g1v0068000	4
LotjaGi3g1v0072500	4
LotjaGi3g1v0080100	4
LotjaGi3g1v0101900	4
LotjaGi3g1v0115600	4
LotjaGi3g1v0130800	4
LotjaGi3g1v0155600	4
LotjaGi3g1v0156600	4
LotjaGi3g1v0162900	4
LotjaGi3g1v0174200	4
LotjaGi3g1v0224500	4
LotjaGi3g1v0227000	4
LotjaGi3g1v0239800	4
LotjaGi3g1v0285400	4
LotjaGi3g1v0301200	4
LotjaGi3g1v0303400	4
LotjaGi3g1v0317300	4
LotjaGi3g1v0338500	4
LotjaGi3g1v0340000	4
LotjaGi3g1v0342800	4
LotjaGi3g1v0377900	4
LotjaGi3g1v0393300	4
LotjaGi3g1v0398900	4
LotjaGi3g1v0400000	4
LotjaGi3g1v0413900	4
LotjaGi3g1v0419600	4
LotjaGi3g1v0420300_LC	4
LotjaGi3g1v0425600	4
LotjaGi3g1v0470600	4
LotjaGi3g1v0486500	4
LotjaGi3g1v0493400_LC	4
LotjaGi3g1v0506700	4
LotjaGi3g1v0520500	4
LotjaGi3g1v0533100	4
LotjaGi3g1v0557600	4
LotjaGi3g1v0557700	4
LotjaGi4g1v0013800	4
LotjaGi4g1v0014800	4
LotjaGi4g1v0043300	4
LotjaGi4g1v0062900	4
LotjaGi4g1v0063000	4
LotjaGi4g1v0075800	4
LotjaGi4g1v0077900	4
LotjaGi4g1v0078400	4
LotjaGi4g1v0096700	4
LotjaGi4g1v0106500	4
LotjaGi4g1v0158700	4
LotjaGi4g1v0208100	4
LotjaGi4g1v0277200	4
LotjaGi4g1v0297800	4
LotjaGi4g1v0302300	4
LotjaGi4g1v0303300	4
LotjaGi4g1v0310800	4
LotjaGi4g1v0325500	4
LotjaGi4g1v0326900	4
LotjaGi4g1v0336700	4
LotjaGi4g1v0337200_LC	4
LotjaGi4g1v0389200	4
LotjaGi4g1v0431800	4
LotjaGi4g1v0450500_LC	4
LotjaGi4g1v0458000	4
LotjaGi5g1v0002800	4
LotjaGi5g1v0010600	4
LotjaGi5g1v0010700	4
LotjaGi5g1v0011600_LC	4
LotjaGi5g1v0013400	4
LotjaGi5g1v0022900	4
LotjaGi5g1v0029500	4
LotjaGi5g1v0040100	4
LotjaGi5g1v0066200	4
LotjaGi5g1v0074900	4
LotjaGi5g1v0077700	4
LotjaGi5g1v0083400	4
LotjaGi5g1v0106400	4
LotjaGi5g1v0119300	4
LotjaGi5g1v0119900	4
LotjaGi5g1v0188300	4
LotjaGi5g1v0207200	4
LotjaGi5g1v0219500	4
LotjaGi5g1v0231100	4
LotjaGi5g1v0252100	4
LotjaGi5g1v0259100	4
LotjaGi5g1v0266100	4
LotjaGi5g1v0269800_LC	4
LotjaGi5g1v0272900	4
LotjaGi5g1v0286800	4
LotjaGi5g1v0286900	4
LotjaGi5g1v0293100_LC	4
LotjaGi5g1v0303700	4
LotjaGi5g1v0307700	4
LotjaGi5g1v0308900	4
LotjaGi5g1v0326800	4
LotjaGi5g1v0327000	4
LotjaGi5g1v0364700_LC	4
LotjaGi6g1v0001700	4
LotjaGi6g1v0007200	4
LotjaGi6g1v0022500	4
LotjaGi6g1v0022600	4
LotjaGi6g1v0036500	4
LotjaGi6g1v0051200	4
LotjaGi6g1v0052700	4
LotjaGi6g1v0101900	4
LotjaGi6g1v0171500	4
LotjaGi6g1v0183400	4
LotjaGi6g1v0209500	4
LotjaGi6g1v0216300	4
LotjaGi6g1v0244300	4
LotjaGi6g1v0245000	4
LotjaGi6g1v0252800	4
LotjaGi6g1v0254300	4
LotjaGi6g1v0255000	4
LotjaGi6g1v0273200_LC	4
LotjaGi6g1v0286200	4
LotjaGi6g1v0298000	4
LotjaGi6g1v0303300	4
LotjaGi6g1v0324750	4
LotjaGi6g1v0328800	4
LotjaGi6g1v0345300	4
LotjaGi6g1v0355000	4
LotjaGi6g1v0360100	4
LotjaGi1g1v0242400_LC	4
LotjaGi1g1v0474900	4
LotjaGi3g1v0086800	4
LotjaGi4g1v0321500	4
LotjaGi1g1v0119600	4
LotjaGi1g1v0242200	4
LotjaGi1g1v0377000	4
LotjaGi1g1v0530300	4
LotjaGi1g1v0597500	4
LotjaGi2g1v0400000	4
LotjaGi3g1v0474000	4
LotjaGi4g1v0320700	4
LotjaGi5g1v0252200	4
LotjaGi5g1v0319200	4
LotjaGi1g1v0110400_LC	4
LotjaGi4g1v0356000	4
LotjaGi4g1v0390900_LC	4
LotjaGi4g1v0454700	4
LotjaGi5g1v0236000	4
LotjaGi5g1v0295000	4
LotjaGi6g1v0008700	4
LotjaGi6g1v0341900	4
LotjaGi3g1v0077900	4
LotjaGi1g1v0376900	4
LotjaGi2g1v0340000	4
LotjaGi2g1v0422000	4
LotjaGi5g1v0051000	4
LotjaGi1g1v0104800	4
LotjaGi1g1v0108300	4
LotjaGi1g1v0180800	4
LotjaGi1g1v0570400	4
LotjaGi6g1v0181400	4
LotjaGi1g1v0011800	4
LotjaGi1g1v0324300	4
LotjaGi4g1v0247200	4
LotjaGi4g1v0299300	4
LotjaGi6g1v0225900	4
LotjaGi4g1v0356500	4
LotjaGi2g1v0279300_LC	4
LotjaGi4g1v0227600	4
LotjaGi4g1v0162000	4
LotjaGi1g1v0013900	5
LotjaGi1g1v0033800	5
LotjaGi1g1v0043800	5
LotjaGi1g1v0066600	5
LotjaGi1g1v0076000_LC	5
LotjaGi1g1v0080900	5
LotjaGi1g1v0104900	5
LotjaGi1g1v0126800	5
LotjaGi1g1v0142400	5
LotjaGi1g1v0157600	5
LotjaGi1g1v0158200	5
LotjaGi1g1v0190200	5
LotjaGi1g1v0193500	5
LotjaGi1g1v0196500	5
LotjaGi1g1v0201100	5
LotjaGi1g1v0265700	5
LotjaGi1g1v0290800	5
LotjaGi1g1v0300500	5
LotjaGi1g1v0301500	5
LotjaGi1g1v0304700	5
LotjaGi1g1v0306500	5
LotjaGi1g1v0317500	5
LotjaGi1g1v0339500	5
LotjaGi1g1v0397200	5
LotjaGi1g1v0410700_LC	5
LotjaGi1g1v0420900	5
LotjaGi1g1v0422700	5
LotjaGi1g1v0427000	5
LotjaGi1g1v0445300	5
LotjaGi1g1v0450200	5
LotjaGi1g1v0480400	5
LotjaGi1g1v0485600	5
LotjaGi1g1v0502200	5
LotjaGi1g1v0510000	5
LotjaGi1g1v0516900	5
LotjaGi1g1v0529900	5
LotjaGi1g1v0541800	5
LotjaGi1g1v0542400	5
LotjaGi1g1v0560700	5
LotjaGi1g1v0565400	5
LotjaGi1g1v0591200_LC	5
LotjaGi1g1v0595400	5
LotjaGi1g1v0614400	5
LotjaGi1g1v0624500	5
LotjaGi1g1v0654200	5
LotjaGi1g1v0660800	5
LotjaGi1g1v0665900	5
LotjaGi1g1v0680000	5
LotjaGi1g1v0680500	5
LotjaGi1g1v0699700_LC	5
LotjaGi1g1v0700400	5
LotjaGi1g1v0707600_LC	5
LotjaGi1g1v0733700	5
LotjaGi1g1v0739600_LC	5
LotjaGi1g1v0774700	5
LotjaGi1g1v0778500	5
LotjaGi1g1v0785800	5
LotjaGi2g1v0024100	5
LotjaGi2g1v0053800	5
LotjaGi2g1v0058800_LC	5
LotjaGi2g1v0066400	5
LotjaGi2g1v0125900	5
LotjaGi2g1v0132800	5
LotjaGi2g1v0140900	5
LotjaGi2g1v0162500	5
LotjaGi2g1v0211400	5
LotjaGi2g1v0219400	5
LotjaGi2g1v0231000	5
LotjaGi2g1v0262600	5
LotjaGi2g1v0267200	5
LotjaGi2g1v0268600	5
LotjaGi2g1v0286700	5
LotjaGi2g1v0294000	5
LotjaGi2g1v0299200	5
LotjaGi2g1v0319700	5
LotjaGi2g1v0321000	5
LotjaGi2g1v0337000	5
LotjaGi2g1v0339600	5
LotjaGi2g1v0349400	5
LotjaGi2g1v0359600	5
LotjaGi2g1v0373500	5
LotjaGi2g1v0377100_LC	5
LotjaGi2g1v0382900	5
LotjaGi2g1v0396800	5
LotjaGi2g1v0426200	5
LotjaGi2g1v0426600	5
LotjaGi2g1v0429700	5
LotjaGi2g1v0457500	5
LotjaGi3g1v0004600	5
LotjaGi3g1v0010300	5
LotjaGi3g1v0017600	5
LotjaGi3g1v0023200	5
LotjaGi3g1v0024400	5
LotjaGi3g1v0028100	5
LotjaGi3g1v0031300_LC	5
LotjaGi3g1v0039200	5
LotjaGi3g1v0039300	5
LotjaGi3g1v0056100	5
LotjaGi3g1v0058700	5
LotjaGi3g1v0068500	5
LotjaGi3g1v0082100	5
LotjaGi3g1v0089300	5
LotjaGi3g1v0090700	5
LotjaGi3g1v0102500	5
LotjaGi3g1v0113700	5
LotjaGi3g1v0118500	5
LotjaGi3g1v0139100	5
LotjaGi3g1v0140700_LC	5
LotjaGi3g1v0142300_LC	5
LotjaGi3g1v0149600	5
LotjaGi3g1v0149700	5
LotjaGi3g1v0158600	5
LotjaGi3g1v0160500	5
LotjaGi3g1v0174800	5
LotjaGi3g1v0177000	5
LotjaGi3g1v0190400	5
LotjaGi3g1v0204500	5
LotjaGi3g1v0217600	5
LotjaGi3g1v0254400	5
LotjaGi3g1v0310200	5
LotjaGi3g1v0315200	5
LotjaGi3g1v0316100	5
LotjaGi3g1v0318300	5
LotjaGi3g1v0323300	5
LotjaGi3g1v0325900	5
LotjaGi3g1v0329600	5
LotjaGi3g1v0347900_LC	5
LotjaGi3g1v0358000	5
LotjaGi3g1v0358800	5
LotjaGi3g1v0364100	5
LotjaGi3g1v0364900	5
LotjaGi3g1v0366100	5
LotjaGi3g1v0381100	5
LotjaGi3g1v0391100	5
LotjaGi3g1v0399100	5
LotjaGi3g1v0411700	5
LotjaGi3g1v0428200	5
LotjaGi3g1v0434000	5
LotjaGi3g1v0434500	5
LotjaGi3g1v0481500	5
LotjaGi3g1v0500800	5
LotjaGi3g1v0503900	5
LotjaGi3g1v0508100_LC	5
LotjaGi3g1v0525800	5
LotjaGi3g1v0547900_LC	5
LotjaGi4g1v0013900	5
LotjaGi4g1v0018900	5
LotjaGi4g1v0022900	5
LotjaGi4g1v0025800	5
LotjaGi4g1v0051500	5
LotjaGi4g1v0060500	5
LotjaGi4g1v0081400	5
LotjaGi4g1v0089700_LC	5
LotjaGi4g1v0094100	5
LotjaGi4g1v0146900	5
LotjaGi4g1v0195600	5
LotjaGi4g1v0212600	5
LotjaGi4g1v0214100	5
LotjaGi4g1v0266100	5
LotjaGi4g1v0301200	5
LotjaGi4g1v0312400	5
LotjaGi4g1v0320000	5
LotjaGi4g1v0339900	5
LotjaGi4g1v0360200	5
LotjaGi4g1v0364800	5
LotjaGi4g1v0371600	5
LotjaGi4g1v0377600	5
LotjaGi4g1v0389100	5
LotjaGi4g1v0435200	5
LotjaGi4g1v0449200_LC	5
LotjaGi4g1v0454000	5
LotjaGi4g1v0458800	5
LotjaGi4g1v0461000	5
LotjaGi4g1v0462000	5
LotjaGi5g1v0032500	5
LotjaGi5g1v0067000	5
LotjaGi5g1v0078000	5
LotjaGi5g1v0080200	5
LotjaGi5g1v0102700	5
LotjaGi5g1v0148200	5
LotjaGi5g1v0163500	5
LotjaGi5g1v0169700	5
LotjaGi5g1v0176100	5
LotjaGi5g1v0207000	5
LotjaGi5g1v0213300	5
LotjaGi5g1v0220300	5
LotjaGi5g1v0225200	5
LotjaGi5g1v0259700	5
LotjaGi5g1v0261400	5
LotjaGi5g1v0287800	5
LotjaGi5g1v0295500	5
LotjaGi5g1v0299100	5
LotjaGi5g1v0302100	5
LotjaGi5g1v0317800	5
LotjaGi5g1v0340000	5
LotjaGi5g1v0361500	5
LotjaGi6g1v0003300	5
LotjaGi6g1v0008200	5
LotjaGi6g1v0010700	5
LotjaGi6g1v0020200	5
LotjaGi6g1v0038100_LC	5
LotjaGi6g1v0040400	5
LotjaGi6g1v0070800	5
LotjaGi6g1v0074400	5
LotjaGi6g1v0077300_LC	5
LotjaGi6g1v0082300	5
LotjaGi6g1v0082700	5
LotjaGi6g1v0113600	5
LotjaGi6g1v0123000	5
LotjaGi6g1v0144300	5
LotjaGi6g1v0154500	5
LotjaGi6g1v0209000	5
LotjaGi6g1v0211200	5
LotjaGi6g1v0222000	5
LotjaGi6g1v0234100	5
LotjaGi6g1v0249000	5
LotjaGi6g1v0261100	5
LotjaGi6g1v0264200	5
LotjaGi6g1v0271600	5
LotjaGi6g1v0289700	5
LotjaGi6g1v0296600	5
LotjaGi6g1v0298600	5
LotjaGi6g1v0300100	5
LotjaGi6g1v0313400_LC	5
LotjaGi6g1v0329000_LC	5
LotjaGi6g1v0355300	5
LotjaGi6g1v0355500_LC	5
LotjaGi6g1v0357400	5
LotjaGi6g1v0358000	5
LotjaGi6g1v0362800	5
LotjaGi3g1v0363200_LC	5
LotjaGi4g1v0133300	5
LotjaGi1g1v0007500	6
LotjaGi1g1v0011400	6
LotjaGi1g1v0057800	6
LotjaGi1g1v0058600	6
LotjaGi1g1v0074400	6
LotjaGi1g1v0082400	6
LotjaGi1g1v0090800	6
LotjaGi1g1v0112200	6
LotjaGi1g1v0127300	6
LotjaGi1g1v0129500	6
LotjaGi1g1v0200100	6
LotjaGi1g1v0215800	6
LotjaGi1g1v0218000	6
LotjaGi1g1v0218800	6
LotjaGi1g1v0219200	6
LotjaGi1g1v0267900_LC	6
LotjaGi1g1v0285600	6
LotjaGi1g1v0291500_LC	6
LotjaGi1g1v0293700	6
LotjaGi1g1v0295700	6
LotjaGi1g1v0308500	6
LotjaGi1g1v0312000	6
LotjaGi1g1v0345700	6
LotjaGi1g1v0354000	6
LotjaGi1g1v0386300	6
LotjaGi1g1v0386600	6
LotjaGi1g1v0392200	6
LotjaGi1g1v0395500	6
LotjaGi1g1v0431400	6
LotjaGi1g1v0458700	6
LotjaGi1g1v0471100_LC	6
LotjaGi1g1v0485200	6
LotjaGi1g1v0487400_LC	6
LotjaGi1g1v0495200	6
LotjaGi1g1v0512400	6
LotjaGi1g1v0533800	6
LotjaGi1g1v0539200	6
LotjaGi1g1v0549500	6
LotjaGi1g1v0551900	6
LotjaGi1g1v0556400	6
LotjaGi1g1v0557900	6
LotjaGi1g1v0578300	6
LotjaGi1g1v0585900	6
LotjaGi1g1v0586600	6
LotjaGi1g1v0592400	6
LotjaGi1g1v0593500	6
LotjaGi1g1v0593900	6
LotjaGi1g1v0631700	6
LotjaGi1g1v0635900	6
LotjaGi1g1v0656900	6
LotjaGi1g1v0661200_LC	6
LotjaGi1g1v0678000	6
LotjaGi1g1v0693700	6
LotjaGi1g1v0698500	6
LotjaGi1g1v0702400	6
LotjaGi1g1v0705000	6
LotjaGi1g1v0742600	6
LotjaGi1g1v0743600	6
LotjaGi1g1v0754600	6
LotjaGi1g1v0755600	6
LotjaGi1g1v0762600	6
LotjaGi1g1v0765700	6
LotjaGi1g1v0767700	6
LotjaGi1g1v0767900	6
LotjaGi1g1v0769500	6
LotjaGi1g1v0769700	6
LotjaGi1g1v0770000	6
LotjaGi1g1v0770200	6
LotjaGi1g1v0794200	6
LotjaGi1g1v0796600	6
LotjaGi2g1v0053500	6
LotjaGi2g1v0077000	6
LotjaGi2g1v0101200	6
LotjaGi2g1v0122000	6
LotjaGi2g1v0171400	6
LotjaGi2g1v0190800	6
LotjaGi2g1v0205700	6
LotjaGi2g1v0256500	6
LotjaGi2g1v0292200	6
LotjaGi2g1v0297500	6
LotjaGi2g1v0321700	6
LotjaGi2g1v0324700	6
LotjaGi2g1v0362800	6
LotjaGi2g1v0367700	6
LotjaGi2g1v0368700	6
LotjaGi2g1v0382300	6
LotjaGi2g1v0409300	6
LotjaGi2g1v0412900	6
LotjaGi2g1v0414900	6
LotjaGi2g1v0418300	6
LotjaGi2g1v0423300_LC	6
LotjaGi2g1v0425400	6
LotjaGi2g1v0436000	6
LotjaGi2g1v0445300	6
LotjaGi2g1v0452800	6
LotjaGi2g1v0454400	6
LotjaGi3g1v0002300	6
LotjaGi3g1v0041000	6
LotjaGi3g1v0081900	6
LotjaGi3g1v0089400	6
LotjaGi3g1v0107200	6
LotjaGi3g1v0107900	6
LotjaGi3g1v0108300	6
LotjaGi3g1v0130900	6
LotjaGi3g1v0136900	6
LotjaGi3g1v0157000	6
LotjaGi3g1v0222400	6
LotjaGi3g1v0279000	6
LotjaGi3g1v0280000	6
LotjaGi3g1v0314100	6
LotjaGi3g1v0330200	6
LotjaGi3g1v0341600	6
LotjaGi3g1v0345100	6
LotjaGi3g1v0357800	6
LotjaGi3g1v0374100	6
LotjaGi3g1v0388700	6
LotjaGi3g1v0390300	6
LotjaGi3g1v0403500_LC	6
LotjaGi3g1v0406600	6
LotjaGi3g1v0409500	6
LotjaGi3g1v0424300	6
LotjaGi3g1v0433000	6
LotjaGi3g1v0446700	6
LotjaGi3g1v0446800_LC	6
LotjaGi3g1v0450800	6
LotjaGi3g1v0480900	6
LotjaGi3g1v0506100	6
LotjaGi3g1v0510800	6
LotjaGi3g1v0512100	6
LotjaGi3g1v0525500	6
LotjaGi3g1v0530700	6
LotjaGi3g1v0537400	6
LotjaGi3g1v0540700	6
LotjaGi4g1v0021200	6
LotjaGi4g1v0032400	6
LotjaGi4g1v0057900	6
LotjaGi4g1v0067900	6
LotjaGi4g1v0076600	6
LotjaGi4g1v0083100	6
LotjaGi4g1v0084200	6
LotjaGi4g1v0130000	6
LotjaGi4g1v0144600	6
LotjaGi4g1v0158100	6
LotjaGi4g1v0164600	6
LotjaGi4g1v0185600	6
LotjaGi4g1v0193700	6
LotjaGi4g1v0201500	6
LotjaGi4g1v0202900_LC	6
LotjaGi4g1v0216800_LC	6
LotjaGi4g1v0229500	6
LotjaGi4g1v0233000	6
LotjaGi4g1v0249100	6
LotjaGi4g1v0282000	6
LotjaGi4g1v0319900	6
LotjaGi4g1v0328300	6
LotjaGi4g1v0335300_LC	6
LotjaGi4g1v0343900	6
LotjaGi4g1v0350200	6
LotjaGi4g1v0367000	6
LotjaGi4g1v0371200	6
LotjaGi4g1v0371500	6
LotjaGi4g1v0383400	6
LotjaGi4g1v0403300	6
LotjaGi4g1v0405100	6
LotjaGi4g1v0407100	6
LotjaGi4g1v0419200	6
LotjaGi4g1v0429700	6
LotjaGi4g1v0430200	6
LotjaGi4g1v0442100	6
LotjaGi4g1v0444200	6
LotjaGi4g1v0456200	6
LotjaGi4g1v0457300	6
LotjaGi4g1v0458900	6
LotjaGi4g1v0459400	6
LotjaGi4g1v0462200	6
LotjaGi5g1v0075100	6
LotjaGi5g1v0078100	6
LotjaGi5g1v0081800	6
LotjaGi5g1v0082800	6
LotjaGi5g1v0091500	6
LotjaGi5g1v0099000	6
LotjaGi5g1v0101900	6
LotjaGi5g1v0112400	6
LotjaGi5g1v0118800	6
LotjaGi5g1v0136000	6
LotjaGi5g1v0139300	6
LotjaGi5g1v0153700	6
LotjaGi5g1v0154600	6
LotjaGi5g1v0189400	6
LotjaGi5g1v0192600	6
LotjaGi5g1v0198500	6
LotjaGi5g1v0225500	6
LotjaGi5g1v0228800	6
LotjaGi5g1v0248200	6
LotjaGi5g1v0250300	6
LotjaGi5g1v0277100	6
LotjaGi5g1v0289400	6
LotjaGi5g1v0290300	6
LotjaGi5g1v0311300	6
LotjaGi5g1v0323600_LC	6
LotjaGi5g1v0345600	6
LotjaGi5g1v0348100	6
LotjaGi5g1v0358400	6
LotjaGi6g1v0008800	6
LotjaGi6g1v0036000	6
LotjaGi6g1v0100400	6
LotjaGi6g1v0101800	6
LotjaGi6g1v0150500	6
LotjaGi6g1v0153900	6
LotjaGi6g1v0162200	6
LotjaGi6g1v0178700	6
LotjaGi6g1v0187900	6
LotjaGi6g1v0195600	6
LotjaGi6g1v0243000	6
LotjaGi6g1v0249400_LC	6
LotjaGi6g1v0270900	6
LotjaGi6g1v0276800	6
LotjaGi6g1v0308100	6
LotjaGi6g1v0308300	6
LotjaGi6g1v0330100	6
LotjaGi6g1v0337500	6
LotjaGi6g1v0358300_LC	6
LotjaGi6g1v0363100	6
LotjaGi3g1v0243400_LC	6
LotjaGi5g1v0326700_LC	6
LotjaGi1g1v0010500	7
LotjaGi1g1v0026700	7
LotjaGi1g1v0032500	7
LotjaGi1g1v0048200	7
LotjaGi1g1v0052300	7
LotjaGi1g1v0067400_LC	7
LotjaGi1g1v0073900	7
LotjaGi1g1v0074100	7
LotjaGi1g1v0103400	7
LotjaGi1g1v0105800_LC	7
LotjaGi1g1v0109000	7
LotjaGi1g1v0110200_LC	7
LotjaGi1g1v0118000_LC	7
LotjaGi1g1v0124400	7
LotjaGi1g1v0149400	7
LotjaGi1g1v0157800	7
LotjaGi1g1v0315000	7
LotjaGi1g1v0340900	7
LotjaGi1g1v0348000	7
LotjaGi1g1v0398000	7
LotjaGi1g1v0414500	7
LotjaGi1g1v0423200	7
LotjaGi1g1v0471600	7
LotjaGi1g1v0480000	7
LotjaGi1g1v0484300	7
LotjaGi1g1v0517600	7
LotjaGi1g1v0519700	7
LotjaGi1g1v0564900	7
LotjaGi1g1v0565000	7
LotjaGi1g1v0594000	7
LotjaGi1g1v0594900	7
LotjaGi1g1v0621400_LC	7
LotjaGi1g1v0630800	7
LotjaGi1g1v0639700	7
LotjaGi1g1v0640700	7
LotjaGi1g1v0658000	7
LotjaGi1g1v0664400	7
LotjaGi1g1v0665000	7
LotjaGi1g1v0668000_LC	7
LotjaGi1g1v0672500	7
LotjaGi1g1v0693500	7
LotjaGi1g1v0694600	7
LotjaGi1g1v0709800	7
LotjaGi1g1v0733200	7
LotjaGi1g1v0739400	7
LotjaGi1g1v0739700	7
LotjaGi1g1v0746200_LC	7
LotjaGi1g1v0790900_LC	7
LotjaGi2g1v0061800	7
LotjaGi2g1v0069100	7
LotjaGi2g1v0088900_LC	7
LotjaGi2g1v0138300	7
LotjaGi2g1v0141500	7
LotjaGi2g1v0162700_LC	7
LotjaGi2g1v0179200	7
LotjaGi2g1v0204400	7
LotjaGi2g1v0224600	7
LotjaGi2g1v0236700	7
LotjaGi2g1v0236800	7
LotjaGi2g1v0258200	7
LotjaGi2g1v0260400	7
LotjaGi2g1v0278100	7
LotjaGi2g1v0280800	7
LotjaGi2g1v0318600	7
LotjaGi2g1v0319900	7
LotjaGi2g1v0332300	7
LotjaGi2g1v0340700	7
LotjaGi2g1v0351000	7
LotjaGi2g1v0366000	7
LotjaGi2g1v0377700	7
LotjaGi2g1v0379800	7
LotjaGi2g1v0396000	7
LotjaGi2g1v0449300	7
LotjaGi3g1v0000400	7
LotjaGi3g1v0003000	7
LotjaGi3g1v0099700	7
LotjaGi3g1v0105850	7
LotjaGi3g1v0120400	7
LotjaGi3g1v0130200	7
LotjaGi3g1v0133100	7
LotjaGi3g1v0139500	7
LotjaGi3g1v0140100	7
LotjaGi3g1v0161600	7
LotjaGi3g1v0242000	7
LotjaGi3g1v0255400_LC	7
LotjaGi3g1v0262000	7
LotjaGi3g1v0274500	7
LotjaGi3g1v0285800	7
LotjaGi3g1v0318100	7
LotjaGi3g1v0383300	7
LotjaGi3g1v0383600	7
LotjaGi3g1v0384500	7
LotjaGi3g1v0412900	7
LotjaGi3g1v0413600	7
LotjaGi3g1v0420500	7
LotjaGi3g1v0423800	7
LotjaGi3g1v0424200	7
LotjaGi3g1v0425400	7
LotjaGi3g1v0427800	7
LotjaGi3g1v0459800	7
LotjaGi3g1v0470100	7
LotjaGi3g1v0473300	7
LotjaGi3g1v0500100	7
LotjaGi3g1v0501200	7
LotjaGi3g1v0505900	7
LotjaGi3g1v0507200	7
LotjaGi3g1v0525900	7
LotjaGi4g1v0003500	7
LotjaGi4g1v0008700	7
LotjaGi4g1v0012700	7
LotjaGi4g1v0020100	7
LotjaGi4g1v0039800	7
LotjaGi4g1v0065100	7
LotjaGi4g1v0065500	7
LotjaGi4g1v0068800	7
LotjaGi4g1v0074400	7
LotjaGi4g1v0087000	7
LotjaGi4g1v0102100	7
LotjaGi4g1v0113200	7
LotjaGi4g1v0114400	7
LotjaGi4g1v0125900	7
LotjaGi4g1v0207400	7
LotjaGi4g1v0245100	7
LotjaGi4g1v0269300	7
LotjaGi4g1v0294800	7
LotjaGi4g1v0302900	7
LotjaGi4g1v0305100	7
LotjaGi4g1v0313100_LC	7
LotjaGi4g1v0323300	7
LotjaGi4g1v0329300	7
LotjaGi4g1v0400300	7
LotjaGi4g1v0424400	7
LotjaGi4g1v0430800	7
LotjaGi4g1v0450400	7
LotjaGi4g1v0459500	7
LotjaGi5g1v0018800	7
LotjaGi5g1v0031100	7
LotjaGi5g1v0034000	7
LotjaGi5g1v0035700	7
LotjaGi5g1v0036800	7
LotjaGi5g1v0125200_LC	7
LotjaGi5g1v0179400	7
LotjaGi5g1v0181000	7
LotjaGi5g1v0185300	7
LotjaGi5g1v0194700	7
LotjaGi5g1v0196300	7
LotjaGi5g1v0201300	7
LotjaGi5g1v0228600	7
LotjaGi5g1v0256800	7
LotjaGi5g1v0274100	7
LotjaGi5g1v0294100	7
LotjaGi5g1v0294300	7
LotjaGi5g1v0295400	7
LotjaGi5g1v0295600	7
LotjaGi5g1v0303000_LC	7
LotjaGi5g1v0315000	7
LotjaGi5g1v0322100	7
LotjaGi5g1v0338200	7
LotjaGi5g1v0361000	7
LotjaGi6g1v0010500	7
LotjaGi6g1v0032600	7
LotjaGi6g1v0037700	7
LotjaGi6g1v0040800	7
LotjaGi6g1v0095100	7
LotjaGi6g1v0138400	7
LotjaGi6g1v0149000	7
LotjaGi6g1v0191100	7
LotjaGi6g1v0250100	7
LotjaGi6g1v0251400	7
LotjaGi6g1v0252300_LC	7
LotjaGi6g1v0285900	7
LotjaGi6g1v0287300	7
LotjaGi6g1v0321300	7
LotjaGi6g1v0364200	7
LotjaGi1g1v0011500	7
LotjaGi1g1v0439100_LC	7
LotjaGi2g1v0278000	7
LotjaGi2g1v0325300	7
LotjaGi2g1v0341200	7
LotjaGi4g1v0165800	7
LotjaGi4g1v0262200_LC	7
LotjaGi4g1v0284200	7
LotjaGi4g1v0399400	7
LotjaGi4g1v0409500	7
LotjaGi5g1v0225300	7
LotjaGi5g1v0329700	7
LotjaGi6g1v0237100	7
LotjaGi6g1v0287100	7
LotjaGi1g1v0149900	7
LotjaGi1g1v0415400	7
LotjaGi2g1v0194400	7
LotjaGi2g1v0361900	7
LotjaGi3g1v0006600	7
LotjaGi3g1v0289300	7
LotjaGi4g1v0117300	7
LotjaGi1g1v0115400_LC	7
LotjaGi1g1v0306400	7
LotjaGi3g1v0141300	7
LotjaGi3g1v0247300_LC	7
LotjaGi6g1v0085500	7
LotjaGi5g1v0299900	7
LotjaGi1g1v0192900	7
LotjaGi4g1v0075400	7
LotjaGi4g1v0106600	7
LotjaGi5g1v0062400	7
LotjaGi4g1v0356200	7
LotjaGi2g1v0166300_LC	7
LotjaGi1g1v0560500	7
LotjaGi1g1v0664200	7
LotjaGi4g1v0239600_LC	7
LotjaGi6g1v0148300	7
LotjaGi3g1v0429000	7
LotjaGi5g1v0187200	7
LotjaGi2g1v0259200	7
LotjaGi4g1v0281200	7
LotjaGi5g1v0139700_LC	7
LotjaGi4g1v0325800_LC	7
LotjaGi1g1v0009000	8
LotjaGi1g1v0021500	8
LotjaGi1g1v0047800	8
LotjaGi1g1v0056000	8
LotjaGi1g1v0058100	8
LotjaGi1g1v0079600	8
LotjaGi1g1v0103000	8
LotjaGi1g1v0119100	8
LotjaGi1g1v0132800	8
LotjaGi1g1v0151000	8
LotjaGi1g1v0182900	8
LotjaGi1g1v0214400	8
LotjaGi1g1v0220000	8
LotjaGi1g1v0242100	8
LotjaGi1g1v0246000	8
LotjaGi1g1v0264700	8
LotjaGi1g1v0299800	8
LotjaGi1g1v0302400	8
LotjaGi1g1v0329900	8
LotjaGi1g1v0372500	8
LotjaGi1g1v0412500	8
LotjaGi1g1v0417700	8
LotjaGi1g1v0425900	8
LotjaGi1g1v0428200	8
LotjaGi1g1v0447000	8
LotjaGi1g1v0460600	8
LotjaGi1g1v0509300	8
LotjaGi1g1v0531200	8
LotjaGi1g1v0531600	8
LotjaGi1g1v0557300	8
LotjaGi1g1v0566800	8
LotjaGi1g1v0568500	8
LotjaGi1g1v0575600	8
LotjaGi1g1v0577000	8
LotjaGi1g1v0631300	8
LotjaGi1g1v0632000_LC	8
LotjaGi1g1v0637500	8
LotjaGi1g1v0643700	8
LotjaGi1g1v0646800	8
LotjaGi1g1v0651200	8
LotjaGi1g1v0653800	8
LotjaGi1g1v0656200	8
LotjaGi1g1v0659300	8
LotjaGi1g1v0663400	8
LotjaGi1g1v0699900	8
LotjaGi1g1v0705900	8
LotjaGi1g1v0717100	8
LotjaGi1g1v0728800	8
LotjaGi1g1v0750700_LC	8
LotjaGi1g1v0789100	8
LotjaGi1g1v0789600	8
LotjaGi2g1v0008400	8
LotjaGi2g1v0072200	8
LotjaGi2g1v0075900	8
LotjaGi2g1v0140300	8
LotjaGi2g1v0160900_LC	8
LotjaGi2g1v0180000	8
LotjaGi2g1v0194800	8
LotjaGi2g1v0197500	8
LotjaGi2g1v0260000	8
LotjaGi2g1v0261300	8
LotjaGi2g1v0279100	8
LotjaGi2g1v0287000_LC	8
LotjaGi2g1v0295600	8
LotjaGi2g1v0303900	8
LotjaGi2g1v0343700	8
LotjaGi2g1v0356500	8
LotjaGi2g1v0369100	8
LotjaGi2g1v0385800	8
LotjaGi2g1v0389400	8
LotjaGi2g1v0410200	8
LotjaGi2g1v0414700	8
LotjaGi2g1v0419900	8
LotjaGi2g1v0423900	8
LotjaGi2g1v0440600	8
LotjaGi2g1v0460300	8
LotjaGi3g1v0074800	8
LotjaGi3g1v0085200	8
LotjaGi3g1v0102400	8
LotjaGi3g1v0122100	8
LotjaGi3g1v0124700	8
LotjaGi3g1v0158300	8
LotjaGi3g1v0172100	8
LotjaGi3g1v0172700	8
LotjaGi3g1v0184000	8
LotjaGi3g1v0197500	8
LotjaGi3g1v0199700	8
LotjaGi3g1v0201200	8
LotjaGi3g1v0218300	8
LotjaGi3g1v0218500	8
LotjaGi3g1v0231200	8
LotjaGi3g1v0233600	8
LotjaGi3g1v0252500	8
LotjaGi3g1v0276800	8
LotjaGi3g1v0312800	8
LotjaGi3g1v0320300	8
LotjaGi3g1v0401300	8
LotjaGi3g1v0416800	8
LotjaGi3g1v0426300	8
LotjaGi3g1v0427700	8
LotjaGi3g1v0445800	8
LotjaGi3g1v0464700	8
LotjaGi3g1v0474900	8
LotjaGi3g1v0484800_LC	8
LotjaGi3g1v0508500	8
LotjaGi3g1v0511600	8
LotjaGi3g1v0520300	8
LotjaGi3g1v0528100	8
LotjaGi3g1v0529800	8
LotjaGi3g1v0531800	8
LotjaGi3g1v0542900	8
LotjaGi3g1v0545800	8
LotjaGi4g1v0023500	8
LotjaGi4g1v0031800	8
LotjaGi4g1v0042200	8
LotjaGi4g1v0061400	8
LotjaGi4g1v0062000	8
LotjaGi4g1v0068500	8
LotjaGi4g1v0124800	8
LotjaGi4g1v0127000	8
LotjaGi4g1v0147100	8
LotjaGi4g1v0167900_LC	8
LotjaGi4g1v0209000	8
LotjaGi4g1v0211800	8
LotjaGi4g1v0223200	8
LotjaGi4g1v0225100	8
LotjaGi4g1v0225400	8
LotjaGi4g1v0230500	8
LotjaGi4g1v0242900_LC	8
LotjaGi4g1v0252150	8
LotjaGi4g1v0265100	8
LotjaGi4g1v0279100	8
LotjaGi4g1v0279600	8
LotjaGi4g1v0296200	8
LotjaGi4g1v0310600	8
LotjaGi4g1v0321900	8
LotjaGi4g1v0332800	8
LotjaGi4g1v0333200_LC	8
LotjaGi4g1v0349000	8
LotjaGi4g1v0366500	8
LotjaGi4g1v0374100	8
LotjaGi4g1v0376700	8
LotjaGi4g1v0384900	8
LotjaGi4g1v0392800_LC	8
LotjaGi4g1v0426900	8
LotjaGi4g1v0431100	8
LotjaGi4g1v0442400	8
LotjaGi4g1v0456100	8
LotjaGi4g1v0459200	8
LotjaGi4g1v0459300	8
LotjaGi4g1v0463800	8
LotjaGi5g1v0000300	8
LotjaGi5g1v0021600	8
LotjaGi5g1v0037800	8
LotjaGi5g1v0046400	8
LotjaGi5g1v0073200	8
LotjaGi5g1v0106700	8
LotjaGi5g1v0135600	8
LotjaGi5g1v0143300_LC	8
LotjaGi5g1v0157700	8
LotjaGi5g1v0165600	8
LotjaGi5g1v0208000	8
LotjaGi5g1v0210700	8
LotjaGi5g1v0217800	8
LotjaGi5g1v0224500	8
LotjaGi5g1v0258100	8
LotjaGi5g1v0262500	8
LotjaGi5g1v0287500	8
LotjaGi5g1v0288500	8
LotjaGi5g1v0294400	8
LotjaGi5g1v0314600	8
LotjaGi5g1v0325300	8
LotjaGi5g1v0329300	8
LotjaGi5g1v0331100	8
LotjaGi5g1v0344400	8
LotjaGi5g1v0349800	8
LotjaGi5g1v0349900	8
LotjaGi6g1v0043000	8
LotjaGi6g1v0058600	8
LotjaGi6g1v0069200	8
LotjaGi6g1v0088200	8
LotjaGi6g1v0096800	8
LotjaGi6g1v0104600	8
LotjaGi6g1v0153700	8
LotjaGi6g1v0167500	8
LotjaGi6g1v0169000	8
LotjaGi6g1v0183500	8
LotjaGi6g1v0190900	8
LotjaGi6g1v0203700	8
LotjaGi6g1v0208500	8
LotjaGi6g1v0221900	8
LotjaGi6g1v0224300	8
LotjaGi6g1v0230600	8
LotjaGi6g1v0233700	8
LotjaGi6g1v0240700	8
LotjaGi6g1v0258500	8
LotjaGi6g1v0271200	8
LotjaGi6g1v0272200	8
LotjaGi6g1v0274900	8
LotjaGi6g1v0303900	8
LotjaGi6g1v0307200	8
LotjaGi6g1v0336500	8
LotjaGi6g1v0341700	8
LotjaGi6g1v0350500	8
LotjaGi6g1v0357200_LC	8
LotjaGi6g1v0362400	8
LotjaGi1g1v0218100	8
LotjaGi3g1v0388500	8
LotjaGi1g1v0166300	8
LotjaGi2g1v0389500	8
LotjaGi1g1v0005700	9
LotjaGi1g1v0005900	9
LotjaGi1g1v0027100	9
LotjaGi1g1v0045700	9
LotjaGi1g1v0055600	9
LotjaGi1g1v0061600	9
LotjaGi1g1v0076400	9
LotjaGi1g1v0084000	9
LotjaGi1g1v0095000	9
LotjaGi1g1v0134300	9
LotjaGi1g1v0199400	9
LotjaGi1g1v0234500	9
LotjaGi1g1v0259200	9
LotjaGi1g1v0261200	9
LotjaGi1g1v0279100	9
LotjaGi1g1v0302300	9
LotjaGi1g1v0307700	9
LotjaGi1g1v0314600	9
LotjaGi1g1v0317000	9
LotjaGi1g1v0321800	9
LotjaGi1g1v0348700	9
LotjaGi1g1v0352600	9
LotjaGi1g1v0359200	9
LotjaGi1g1v0378300_LC	9
LotjaGi1g1v0389100	9
LotjaGi1g1v0400100	9
LotjaGi1g1v0401700	9
LotjaGi1g1v0415200	9
LotjaGi1g1v0418400	9
LotjaGi1g1v0472400	9
LotjaGi1g1v0484900	9
LotjaGi1g1v0521500_LC	9
LotjaGi1g1v0546100	9
LotjaGi1g1v0580700	9
LotjaGi1g1v0584900_LC	9
LotjaGi1g1v0604000	9
LotjaGi1g1v0605900	9
LotjaGi1g1v0614900	9
LotjaGi1g1v0629200	9
LotjaGi1g1v0666800_LC	9
LotjaGi1g1v0685500	9
LotjaGi1g1v0686500	9
LotjaGi1g1v0695200	9
LotjaGi1g1v0704400	9
LotjaGi1g1v0719100	9
LotjaGi1g1v0720600	9
LotjaGi1g1v0728600	9
LotjaGi1g1v0734200	9
LotjaGi1g1v0740600	9
LotjaGi1g1v0743700	9
LotjaGi1g1v0743900	9
LotjaGi1g1v0752900_LC	9
LotjaGi1g1v0785500	9
LotjaGi1g1v0792300_LC	9
LotjaGi2g1v0003400	9
LotjaGi2g1v0025700_LC	9
LotjaGi2g1v0026800	9
LotjaGi2g1v0054100	9
LotjaGi2g1v0126500	9
LotjaGi2g1v0165900	9
LotjaGi2g1v0175000_LC	9
LotjaGi2g1v0179500_LC	9
LotjaGi2g1v0180100	9
LotjaGi2g1v0202400	9
LotjaGi2g1v0214200	9
LotjaGi2g1v0230900	9
LotjaGi2g1v0234700	9
LotjaGi2g1v0242500	9
LotjaGi2g1v0243700	9
LotjaGi2g1v0256800	9
LotjaGi2g1v0270900	9
LotjaGi2g1v0315900	9
LotjaGi2g1v0330500	9
LotjaGi2g1v0332900	9
LotjaGi2g1v0340100	9
LotjaGi2g1v0343000	9
LotjaGi2g1v0364700	9
LotjaGi2g1v0372000	9
LotjaGi2g1v0410800	9
LotjaGi2g1v0413200	9
LotjaGi2g1v0421100	9
LotjaGi2g1v0427800	9
LotjaGi2g1v0461600_LC	9
LotjaGi3g1v0018400	9
LotjaGi3g1v0033700	9
LotjaGi3g1v0054100	9
LotjaGi3g1v0127800	9
LotjaGi3g1v0139900_LC	9
LotjaGi3g1v0150100	9
LotjaGi3g1v0217400	9
LotjaGi3g1v0220900	9
LotjaGi3g1v0223000	9
LotjaGi3g1v0246500_LC	9
LotjaGi3g1v0293000	9
LotjaGi3g1v0294100	9
LotjaGi3g1v0314500	9
LotjaGi3g1v0319700	9
LotjaGi3g1v0325700	9
LotjaGi3g1v0333100	9
LotjaGi3g1v0360300	9
LotjaGi3g1v0383800	9
LotjaGi3g1v0384700	9
LotjaGi3g1v0414350	9
LotjaGi3g1v0425100_LC	9
LotjaGi3g1v0447800	9
LotjaGi3g1v0450300	9
LotjaGi3g1v0451500_LC	9
LotjaGi3g1v0451700	9
LotjaGi3g1v0471800	9
LotjaGi3g1v0476800	9
LotjaGi3g1v0479600	9
LotjaGi3g1v0485400	9
LotjaGi3g1v0514900	9
LotjaGi3g1v0515600	9
[truncated: 3,271 more rows]

## Sheet: Figure_2e_annotation
Information on annotated genes in co-regulated modules in Fig. 2e. The orthologs of nodulation-related genes in L. japonicus were acquired through BLAST search using Gifu v1.3 genome.
Gene_short_name	Gene_full_name	Gene_or_Homolog_ID	Module
GmSACPD-C	STEAROYL-ACYL CARRIER PROTEIN DESATURASE ISOFORM C (SACPD-C)	LotjaGi1g1v0168700	1
PvTOR	TARGET OF RAPAMYCIN (TOR)	LotjaGi2g1v0459200	1
LjFEN1	FAIL IN ENLARGEMENT of infection CELLS (FEN1)	LotjaGi1g1v0613400	2
MsNADH-GOGAT	GLUTAMINE SYNTHETASE (GS)/NADH‐dependent GLUTAMATE SYNTHASE (NADH‐GOGAT)	LotjaGi1g1v0224700	2
MtSymCRK	symbiotic CYSTEINE RICH KINASE (SymCRK)	LotjaGi6g1v0196300	2
MtCCS52a	Anaphase-promoting complex activator	LotjaGi4g1v0217500	2
GmACP	ACYL CARRIER PROTEIN (ACP)	LotjaGi1g1v0487400_LC	6
LjNF-YB1	NUCLEAR FACTOR YB1	LotjaGi4g1v0343900	6
LjHIP	HSC/HSP70 INTERACTING PROTEIN (HIP)	LotjaGi4g1v0216800_LC	6
MtLIN, LjLIN	LUMPY InfectionS (LIN)	LotjaGi5g1v0256800	7
MtERN1 (LjERN1)	ETHYLENE RESPONSE FACTOR REQUIRED FOR NODULATION1 (ERN1)	LotjaGi1g1v0643700	8
LjNF-YA1	NUCLEAR FACTOR YA1	LotjaGi5g1v0106700	8
MtDELLA1	DELLA	LotjaGi6g1v0058600	8
MtSPK1	SYMBIOTIC PROTEIN KINASE 1 (SPK1)	LotjaGi4g1v0296200	8
LjSYMRK	SYMBIOTIC RECEPTOR KINASE (SYMRK)/DOES NOT MAKE Infections 2 (DMI2)	LotjaGi2g1v0330500	9
MtCBS1	CYSTATHIONE BETASYNTHASE 1 (CBS1)	LotjaGi2g1v0126500	9
LjSST1	SULPHATE TRANSPORTER 1 (SST1)	LotjaGi2g1v0213700	12
LjNLP3	NIN-LIKE PROTEIN 3	LotjaGi3g1v0501000	12
LjEPR3	EXOPOLYSACCHARIDE RECEPTOR (EPR3)	LotjaGi2g1v0324000	14
LjCHIT5	CHITINASE 5 (CHIT5)	LotjaGi5g1v0054800	15
LjNPF8.6	NRT1/PTR Family (NPF8.6)	LotjaGi1g1v0123500	15
MtEFD (LjEFD1)	ETHYLENE RESPONSE FACTOR REQUIRED FOR NODULE DIFFERENTIATION (EFD)	LotjaGi3g1v0005100	15
MtEFD (LjEFD2)	ETHYLENE RESPONSE FACTOR REQUIRED FOR NODULE DIFFERENTIATION (EFD)	LotjaGi3g1v0351700	15
MtLOG1	LONELYGUY1 (LOG1)	LotjaGi1g1v0690800	15
MtRPG	RHIZOBIUM-DIRECTED POLAR GROWTH (RPG)	LotjaGi5g1v0253300	15
MtFER2	FERRITINS (FER2/FER3)	LotjaGi1g1v0074300	19
PvANN1	ANNEXIN1 (ANN1)	LotjaGi3g1v0062800	19
MtKNOX3/5/9	KNOTTED-1 LIKE TAKE HOMEDOMAIN proteins	LotjaGi4g1v0282700	23
GmAGO5	ARGONAUTE 5 (AGO5)	LotjaGi3g1v0481700	24
LjNPL	NODULE PECTATE LYASE	LotjaGi6g1v0096900	27
LjNIN	NODULE INCEPTION (NIN)	LotjaGi1g1v0001500	28

## Sheet: Figure_3f
Information on transporter genes of the bubble plot in Fig. 3f. Genes that had been investigated in L. japonicus are marked with asterisks.It is a one-to-one match between genes in the list from top to bottom and genes in Figure 3f from left to right.
Gene_ID	Gene_short_name	Annotation
LotjaGi1g1v0685800	LjAQP2	Aquaporin; TAIR: AT2G36830.1 gamma tonoplast intrinsic protein; Swiss-Prot: sp|Q9FY14|TIP1_MEDTR Probable aquaporin TIP-type; TrEMBL-Plants: tr|Q9LKJ6|Q9LKJ6_LOTJA Water-selective transport intrinsic membrane protein 1; Found in the gene: LotjaGi1g1v0685800
LotjaGi3g1v0162900	LjAQP3	Aquaporin; TAIR: AT2G37170.2 plasma membrane intrinsic protein 2; Swiss-Prot: sp|Q9ATM4|PIP27_MAIZE Aquaporin PIP2-7; TrEMBL-Plants: tr|A0A151RD92|A0A151RD92_CAJCA Aquaporin PIP2-7; Found in the gene: LotjaGi3g1v0162900
LotjaGi1g1v0080000	LjAQP1	Aquaporin; TAIR: AT4G00430.1 plasma membrane intrinsic protein 1;4; Swiss-Prot: sp|P25794|PIP2_PEA Probable aquaporin PIP-type 7a; TrEMBL-Plants: tr|Q946J9|Q946J9_MEDTR Aquaporin protein PIP1;1; Found in the gene: LotjaGi1g1v0080000
LotjaGi4g1v0459300	LjTMO1	Mitochondrial import receptor subunit tom40, putative; TAIR: AT3G20000.1 translocase of the outer mitochondrial membrane 40; Swiss-Prot: sp|Q9LHE5|TO401_ARATH Mitochondrial import receptor subunit TOM40-1; TrEMBL-Plants: tr|I3TAE4|I3TAE4_LOTJA Uncharacterized protein; Found in the gene: LotjaGi4g1v0459300
LotjaGi3g1v0445800	LjAAC1	ADP,ATP carrier protein, mitochondrial; TAIR: AT4G28390.1 ADP/ATP carrier 3; Swiss-Prot: sp|O49447|ADT3_ARATH ADP,ATP carrier protein 3, mitochondrial; TrEMBL-Plants: tr|A0A151SF18|A0A151SF18_CAJCA Uncharacterized protein; Found in the gene: LotjaGi3g1v0445800
LotjaGi2g1v0256500	LjVDAC2	Mitochondrial outer membrane protein porin; TAIR: AT3G01280.1 voltage dependent anion channel 1; Swiss-Prot: sp|P42054|VDAC_PEA Outer plastidial membrane protein porin; TrEMBL-Plants: tr|Q6W2J4|Q6W2J4_LOTJA VDAC1.2; Found in the gene: LotjaGi2g1v0256500
LotjaGi3g1v0312800	LjUMAMIT3	WAT1-related protein; TAIR: AT5G07050.1 nodulin MtN21 /EamA-like transporter family protein; Swiss-Prot: sp|Q9FL41|WTR38_ARATH WAT1-related protein At5g07050; TrEMBL-Plants: tr|C6T892|C6T892_SOYBN WAT1-related protein; Found in the gene: LotjaGi3g1v0312800
LotjaGi1g1v0498100	LjVDAC1	Mitochondrial outer membrane protein porin; TAIR: AT3G01280.1 voltage dependent anion channel 1; Swiss-Prot: sp|P42054|VDAC_PEA Outer plastidial membrane protein porin; TrEMBL-Plants: tr|Q6W2J5|Q6W2J5_LOTJA VDAC1.1; Found in the gene: LotjaGi1g1v0498100
LotjaGi1g1v0123500	LjNPF8.6*	Peptide transporter, putative; TAIR: AT3G54140.1 peptide transporter 1; Swiss-Prot: sp|Q9M390|PTR1_ARATH Protein NRT1/ PTR FAMILY 8.1; TrEMBL-Plants: tr|A0A1J7FVJ9|A0A1J7FVJ9_LUPAN Uncharacterized protein; Found in the gene: LotjaGi1g1v0123500
LotjaGi2g1v0258200	LjABC3	ABC transporter ATP-binding protein; TAIR: AT3G28860.1 ATP binding cassette subfamily B19; Swiss-Prot: sp|Q9LJX0|AB19B_ARATH ABC transporter B family member 19; TrEMBL-Plants: tr|A0A072U6J8|A0A072U6J8_MEDTR ABC transporter B family protein; Found in the gene: LotjaGi2g1v0258200
LotjaGi1g1v0658000	LjNPF5	Protein NRT1/ PTR FAMILY 1.1; TAIR: AT1G68570.1 Major facilitator superfamily protein; Swiss-Prot: sp|Q9SX20|PTR18_ARATH Protein NRT1/ PTR FAMILY 3.1; TrEMBL-Plants: tr|G7L4V0|G7L4V0_MEDTR Peptide/nitrate transporter; Found in the gene: LotjaGi1g1v0658000
LotjaGi2g1v0061800	LjCAT1	Cationic amino acid transporter; TAIR: AT4G21120.1 amino acid transporter 1; Swiss-Prot: sp|Q84MA5|CAAT1_ARATH Cationic amino acid transporter 1; TrEMBL-Plants: tr|A0A072VEU9|A0A072VEU9_MEDTR Cationic amino acid transporter; Found in the gene: LotjaGi2g1v0061800
LotjaGi2g1v0391600	LjMFS2	Polyol transporter; TAIR: AT4G36670.1 Major facilitator superfamily protein; Swiss-Prot: sp|Q8GXR2|PLT6_ARATH Probable polyol transporter 6; TrEMBL-Plants: tr|I3T137|I3T137_LOTJA Uncharacterized protein; Found in the gene: LotjaGi2g1v0391600
LotjaGi1g1v0709800	LjPHT1	Phosphate transporter; TAIR: AT3G54700.1 phosphate transporter 1;7; Swiss-Prot: sp|Q494P0|PHT17_ARATH Probable inorganic phosphate transporter 1-7; TrEMBL-Plants: tr|Q1T6Z6|Q1T6Z6_LOTJA Phosphate transporter; Found in the gene: LotjaGi1g1v0709800
LotjaGi6g1v0250100	LjMRP5	Multidrug resistance protein ABC transporter family protein; TAIR: AT3G62700.1 multidrug resistance-associated protein 10; Swiss-Prot: sp|Q9LZJ5|AB14C_ARATH ABC transporter C family member 14; TrEMBL-Plants: tr|I1L0Z7|I1L0Z7_SOYBN Uncharacterized protein; Found in the gene: LotjaGi6g1v0250100
LotjaGi2g1v0278100	LjNPF3	Protein NRT1/ PTR FAMILY 1.1; TAIR: AT1G68570.1 Major facilitator superfamily protein; Swiss-Prot: sp|Q9SX20|PTR18_ARATH Protein NRT1/ PTR FAMILY 3.1; TrEMBL-Plants: tr|G7JZD5|G7JZD5_MEDTR Peptide/nitrate transporter; Found in the gene: LotjaGi2g1v0278100
LotjaGi2g1v0200500	LjMATE2	Protein DETOXIFICATION; TAIR: AT5G52450.1 MATE efflux family protein; Swiss-Prot: sp|Q9FHB6|DTX16_ARATH Protein DETOXIFICATION 16; TrEMBL-Plants: tr|I1L482|I1L482_SOYBN Protein DETOXIFICATION; Found in the gene: LotjaGi2g1v0200500
LotjaGi2g1v0289800	LjSWEET1	Sugar transporter, putative; TAIR: AT1G11260.1 sugar transporter 1; Swiss-Prot: sp|P23586|STP1_ARATH Sugar transport protein 1; TrEMBL-Plants: tr|I3SEQ3|I3SEQ3_LOTJA Uncharacterized protein; Found in the gene: LotjaGi2g1v0289800
LotjaGi1g1v0790300	LjADNT1	Mitochondrial carrier-like protein; TAIR: AT4G01100.1 adenine nucleotide transporter 1; Swiss-Prot: sp|O04619|ADNT1_ARATH Mitochondrial adenine nucleotide transporter ADNT1; TrEMBL-Plants: tr|A0A151TXV1|A0A151TXV1_CAJCA Uncharacterized protein; Found in the gene: LotjaGi1g1v0790300
LotjaGi6g1v0311500	LjMRP4	Multidrug resistance protein ABC transporter family protein; TAIR: AT2G34660.1 multidrug resistance-associated protein 2; Swiss-Prot: sp|Q42093|AB2C_ARATH ABC transporter C family member 2; TrEMBL-Plants: tr|A0A151RW98|A0A151RW98_CAJCA ABC transporter C family member 2; Found in the gene: LotjaGi6g1v0311500
LotjaGi1g1v0065600	LjNPF4	Nitrate transporter 1.1; TAIR: AT3G21670.1 Major facilitator superfamily protein; Swiss-Prot: sp|Q9LVE0|PTR33_ARATH Protein NRT1/ PTR FAMILY 6.4; TrEMBL-Plants: tr|A0A0S3RK87|A0A0S3RK87_PHAAN Uncharacterized protein; Found in the gene: LotjaGi1g1v0065600
LotjaGi1g1v0472600	LjKEA1	Glutathione-regulated potassium-efflux system protein; TAIR: AT4G00630.1 K+ efflux antiporter 2; Swiss-Prot: sp|O65272|KEA2_ARATH K(+) efflux antiporter 2, chloroplastic; TrEMBL-Plants: tr|I1L6M4|I1L6M4_SOYBN Uncharacterized protein; Found in the gene: LotjaGi1g1v0472600
LotjaGi3g1v0362200	LjSULTR1	Sulfate transporter, putative; TAIR: AT3G15990.1 sulfate transporter 3;4; Swiss-Prot: sp|Q9LW86|SUT34_ARATH Probable sulfate transporter 3.4; TrEMBL-Plants: tr|A0A151SHG0|A0A151SHG0_CAJCA Putative sulfate transporter 3.4; Found in the gene: LotjaGi3g1v0362200
LotjaGi2g1v0325400	LjMATE7	Protein DETOXIFICATION; TAIR: AT5G65380.1 MATE efflux family protein; Swiss-Prot: sp|Q9FKQ1|DTX27_ARATH Protein DETOXIFICATION 27; TrEMBL-Plants: tr|A0A0R0LBR5|A0A0R0LBR5_SOYBN Protein DETOXIFICATION; Found in the gene: LotjaGi2g1v0325400
LotjaGi5g1v0185300	LjPHT2	Phosphate transporter; TAIR: AT2G38940.1 phosphate transporter 1;4; Swiss-Prot: sp|Q96303|PHT14_ARATH Inorganic phosphate transporter 1-4; TrEMBL-Plants: tr|Q1T6Z7|Q1T6Z7_LOTJA Phosphate transporter; Found in the gene: LotjaGi5g1v0185300
LotjaGi6g1v0212400	LjINT1	Transporter; TAIR: AT1G30220.1 inositol transporter 2; Swiss-Prot: sp|Q9C757|INT2_ARATH Probable inositol transporter 2; TrEMBL-Plants: tr|A0A151SI54|A0A151SI54_CAJCA Putative inositol transporter 2; Found in the gene: LotjaGi6g1v0212400
LotjaGi3g1v0312900	LjUMAMIT1	WAT1-related protein; TAIR: AT5G07050.1 nodulin MtN21 /EamA-like transporter family protein; Swiss-Prot: sp|Q9FL41|WTR38_ARATH WAT1-related protein At5g07050; TrEMBL-Plants: tr|C6T892|C6T892_SOYBN WAT1-related protein; Found in the gene: LotjaGi3g1v0312900
LotjaGi6g1v0303000	LjUMAMIT2	WAT1-related protein; TAIR: AT1G25270.1 nodulin MtN21 /EamA-like transporter family protein; Swiss-Prot: sp|Q4PT23|WTR6_ARATH WAT1-related protein At1g25270; TrEMBL-Plants: tr|I3SDE6|I3SDE6_LOTJA WAT1-related protein; Found in the gene: LotjaGi6g1v0303000
LotjaGi1g1v0754800	LjMFS1	ABC transporter B family protein; TAIR: AT1G02520.1 P-glycoprotein 11; Swiss-Prot: sp|Q9FWX7|AB11B_ARATH ABC transporter B family member 11; TrEMBL-Plants: tr|I7GUC2|I7GUC2_LOTJA ATP-binding cassette protein; Found in the gene: LotjaGi1g1v0754800
LotjaGi1g1v0309300	LjNPF1	Peptide transporter; TAIR: AT2G40460.1 Major facilitator superfamily protein; Swiss-Prot: sp|Q8VZR7|PTR30_ARATH Protein NRT1/ PTR FAMILY 5.1; TrEMBL-Plants: tr|O22305|O22305_LOTJA Peptide transporter; Found in the gene: LotjaGi1g1v0309300
LotjaGi1g1v0579100	LjMATE1*	Protein DETOXIFICATION; TAIR: AT3G08040.1 MATE efflux family protein; Swiss-Prot: sp|Q9SFB0|DTX43_ARATH Protein DETOXIFICATION 43; TrEMBL-Plants: tr|S6APG9|S6APG9_LOTJA Protein DETOXIFICATION; Found in the gene: LotjaGi1g1v0579100
LotjaGi4g1v0247900	LjABC5	ATP-binding cassette transporter subfamily A member; TAIR: AT3G47780.1 ABC2 homolog 6; Swiss-Prot: sp|Q9STT5|AB7A_ARATH ABC transporter A family member 7; TrEMBL-Plants: tr|A0A0B2SVW7|A0A0B2SVW7_GLYSO ABC transporter A family member 7; Found in the gene: LotjaGi4g1v0247900
LotjaGi6g1v0361000	LjKT1	Potassium channel; TAIR: AT4G22200.1 potassium transport 2/3; Swiss-Prot: sp|Q38898|AKT2_ARATH Potassium channel AKT2/3; TrEMBL-Plants: tr|A0A151T7Z2|A0A151T7Z2_CAJCA Potassium channel AKT2/3; Found in the gene: LotjaGi6g1v0361000
LotjaGi1g1v0672100	LjABC2	ABC(ATP-binding) family transporter; TAIR: AT2G41700.1 ATP-binding cassette A1; Swiss-Prot: sp|Q84M24|AB1A_ARATH ABC transporter A family member 1; TrEMBL-Plants: tr|G7KTH7|G7KTH7_MEDTR ABC transporter family protein; Found in the gene: LotjaGi1g1v0672100
LotjaGi4g1v0238500	LjXUP1	Nucleobase-ascorbate transporter-like protein; TAIR: AT5G62890.1 Xanthine/uracil permease family protein; Swiss-Prot: sp|Q27GI3|NAT6_ARATH Nucleobase-ascorbate transporter 6; TrEMBL-Plants: tr|A0A151SN55|A0A151SN55_CAJCA Nucleobase-ascorbate transporter 6; Found in the gene: LotjaGi4g1v0238500
LotjaGi2g1v0200400	LjMATE3	Protein DETOXIFICATION; TAIR: AT5G52450.1 MATE efflux family protein; Swiss-Prot: sp|Q9FHB6|DTX16_ARATH Protein DETOXIFICATION 16; TrEMBL-Plants: tr|A0A0S3TCM5|A0A0S3TCM5_PHAAN Protein DETOXIFICATION; Found in the gene: LotjaGi2g1v0200400
LotjaGi1g1v0459700	LjZIP1	Zinc transporter; TAIR: AT3G08650.2 ZIP metal ion transporter family; Swiss-Prot: sp|Q9C9Z1|ZTP50_ARATH Putative zinc transporter At3g08650; TrEMBL-Plants: tr|G7KY80|G7KY80_MEDTR ZIP metal ion transporter family protein; Found in the gene: LotjaGi1g1v0459700
LotjaGi1g1v0721500	LjOPT1	Oligopeptide transporter, putative; TAIR: AT4G26590.1 oligopeptide transporter 5; Swiss-Prot: sp|Q9SUA4|OPT5_ARATH Oligopeptide transporter 5; TrEMBL-Plants: tr|I1JNF1|I1JNF1_SOYBN Uncharacterized protein; Found in the gene: LotjaGi1g1v0721500
LotjaGi5g1v0293800	LjMRP1	ABC transporter-like family-protein; TAIR: AT3G59140.1 multidrug resistance-associated protein 14; Swiss-Prot: sp|Q9LYS2|AB10C_ARATH ABC transporter C family member 10; TrEMBL-Plants: tr|I1LDI8|I1LDI8_SOYBN Uncharacterized protein; Found in the gene: LotjaGi5g1v0293800
LotjaGi1g1v0149200	LjSULTR2	Sulfate transporter, putative; TAIR: AT5G10180.1 slufate transporter 2;1; Swiss-Prot: sp|P53393|SUT3_STYHA Low affinity sulfate transporter 3; TrEMBL-Plants: tr|G7KA22|G7KA22_MEDTR Sulfate/bicarbonate/oxalate exchanger and transporter sat-1; Found in the gene: LotjaGi1g1v0149200
LotjaGi1g1v0273300	LjUMAMIT6	WAT1-related protein; TAIR: AT5G40230.1 nodulin MtN21 /EamA-like transporter family protein; Swiss-Prot: sp|F4KHA8|WTR41_ARATH WAT1-related protein At5g40230; TrEMBL-Plants: tr|G7J673|G7J673_MEDTR WAT1-related protein; Found in the gene: LotjaGi1g1v0273300
LotjaGi5g1v0084200	LjMFS4	Nodulin-like / Major Facilitator Superfamily protein; TAIR: AT2G39210.1 Major facilitator superfamily protein; Swiss-Prot: sp|F4I9E1|NFD4_ARATH Protein NUCLEAR FUSION DEFECTIVE 4; TrEMBL-Plants: tr|A0A151RH71|A0A151RH71_CAJCA Putative transporter MCH1; Found in the gene: LotjaGi5g1v0084200
LotjaGi1g1v0274400	LjUMAMIT7	Alcohol dehydrogenase; TAIR: AT1G77120.1 alcohol dehydrogenase 1; Swiss-Prot: sp|P12886|ADH1_PEA Alcohol dehydrogenase 1; TrEMBL-Plants: tr|G7J5M6|G7J5M6_MEDTR Zinc-binding alcohol dehydrogenase family protein; Found in the gene: LotjaGi1g1v0274400
LotjaGi1g1v0001700	LjMATE4	Protein DETOXIFICATION; TAIR: AT4G38380.1 MATE efflux family protein; Swiss-Prot: sp|Q9SVE7|DTX45_ARATH Protein DETOXIFICATION 45, chloroplastic; TrEMBL-Plants: tr|G7KFE6|G7KFE6_MEDTR Protein DETOXIFICATION; Found in the gene: LotjaGi1g1v0001700
LotjaGi3g1v0426500	LjABC4	ABC transporter-like family-protein; TAIR: AT3G21250.4 multidrug resistance-associated protein 6; Swiss-Prot: sp|Q8LGU1|AB8C_ARATH ABC transporter C family member 8; TrEMBL-Plants: tr|A0A072TLE5|A0A072TLE5_MEDTR ABC transporter-like family-protein; Found in the gene: LotjaGi3g1v0426500
LotjaGi1g1v0545300	LjMATE5	Protein DETOXIFICATION; TAIR: AT1G71140.1 MATE efflux family protein; Swiss-Prot: sp|Q9C994|DTX14_ARATH Protein DETOXIFICATION 14; TrEMBL-Plants: tr|I1KFS3|I1KFS3_SOYBN Protein DETOXIFICATION; Found in the gene: LotjaGi1g1v0545300
LotjaGi1g1v0216300	LjABC1	ABC transporter A family protein; TAIR: AT3G47730.1 ATP-binding cassette A2; Swiss-Prot: sp|Q84K47|AB2A_ARATH ABC transporter A family member 2; TrEMBL-Plants: tr|V7AXA9|V7AXA9_PHAVU Uncharacterized protein; Found in the gene: LotjaGi1g1v0216300
LotjaGi2g1v0099000	LjMRP2	Nodulin-like / Major Facilitator Superfamily protein; TAIR: AT2G39210.1 Major facilitator superfamily protein; Swiss-Prot: sp|F4I9E1|NFD4_ARATH Protein NUCLEAR FUSION DEFECTIVE 4; TrEMBL-Plants: tr|O81120|O81120_LOTJA Nodule-specific protein Nlj70; Found in the gene: LotjaGi2g1v0099000
LotjaGi3g1v0015200	LjUMAMIT4	WAT1-related protein; TAIR: AT1G25270.1 nodulin MtN21 /EamA-like transporter family protein; Swiss-Prot: sp|Q4PT23|WTR6_ARATH WAT1-related protein At1g25270; TrEMBL-Plants: tr|G7II58|G7II58_MEDTR WAT1-related protein; Found in the gene: LotjaGi3g1v0015200
LotjaGi4g1v0029900	LjUMAMIT5	WAT1-related protein; TAIR: AT1G25270.1 nodulin MtN21 /EamA-like transporter family protein; Swiss-Prot: sp|Q4PT23|WTR6_ARATH WAT1-related protein At1g25270; TrEMBL-Plants: tr|A0A072UPI4|A0A072UPI4_MEDTR WAT1-related protein; Found in the gene: LotjaGi4g1v0029900
LotjaGi3g1v0065800	LjPILS1	Auxin efflux carrier family protein; TAIR: AT1G76520.1 Auxin efflux carrier family protein; Swiss-Prot: sp|Q9C9K5|PILS3_ARATH Protein PIN-LIKES 3; TrEMBL-Plants: tr|A0A072TKW2|A0A072TKW2_MEDTR Auxin efflux carrier family protein; Found in the gene: LotjaGi3g1v0065800
LotjaGi6g1v0354300	LjSULTR3	Sulfate transporter, putative; TAIR: AT1G22150.1 sulfate transporter 1;3; Swiss-Prot: sp|P53392|SUT2_STYHA High affinity sulfate transporter 2; TrEMBL-Plants: tr|D4IIA7|D4IIA7_ASTGL Sulphate transporter; Found in the gene: LotjaGi6g1v0354300
LotjaGi1g1v0651600	LjMATE6	Protein DETOXIFICATION; TAIR: AT1G33110.1 MATE efflux family protein; Swiss-Prot: sp|Q8W488|DTX21_ARATH Protein DETOXIFICATION 21; TrEMBL-Plants: tr|A0A151TAB9|A0A151TAB9_CAJCA Protein DETOXIFICATION; Found in the gene: LotjaGi1g1v0651600
LotjaGi4g1v0116000	LjPMT1	Sugar transporter, putative; TAIR: AT4G36670.1 Major facilitator superfamily protein; Swiss-Prot: sp|Q8GXR2|PLT6_ARATH Probable polyol transporter 6; TrEMBL-Plants: tr|Q1XF10|Q1XF10_LOTJA Putative polyol transporter 1; Found in the gene: LotjaGi4g1v0116000
LotjaGi2g1v0391500	LjPMT2	Polyol transporter; TAIR: AT4G36670.1 Major facilitator superfamily protein; Swiss-Prot: sp|Q8GXR2|PLT6_ARATH Probable polyol transporter 6; TrEMBL-Plants: tr|Q1XF09|Q1XF09_LOTJA Putative polyol transporter protein 2; Found in the gene: LotjaGi2g1v0391500
LotjaGi1g1v0705800	LjNPF2	Peptide transporter; TAIR: AT5G46050.1 peptide transporter 3; Swiss-Prot: sp|Q9FNL7|PTR3_ARATH Protein NRT1/ PTR FAMILY 5.2; TrEMBL-Plants: tr|I1N9T4|I1N9T4_SOYBN Uncharacterized protein; Found in the gene: LotjaGi1g1v0705800
LotjaGi2g1v0213700	LjSST1*	Sulfate transporter, putative; TAIR: AT5G19600.1 sulfate transporter 3;5; Swiss-Prot: sp|Q94LW6|SUT35_ARATH Probable sulfate transporter 3.5; TrEMBL-Plants: tr|Q0P7I2|Q0P7I2_LOTJA Sst1 protein; Found in the gene: LotjaGi2g1v0213700

## Sheet: Figure_S4a
Full list of pseudotime-dependent genes during the development of the infection zone in Supplementary Fig. 4a. It is a one-to-one match between genes in the list and genes in Extended Data Fig. 4a from top to bottom.
Lotus_Gene_ID
LotjaGi1g1v0097300
LotjaGi2g1v0008600
LotjaGi4g1v0280900
LotjaGi6g1v0050600
LotjaGi1g1v0270700
LotjaGi1g1v0585200
LotjaGi3g1v0077100
LotjaGi4g1v0288300
LotjaGi4g1v0368000
LotjaGi2g1v0350300
LotjaGi1g1v0269900
LotjaGi1g1v0400400_LC
LotjaGi6g1v0236200_LC
LotjaGi6g1v0188200
LotjaGi6g1v0203100
LotjaGi5g1v0337500
LotjaGi6g1v0224400_LC
LotjaGi3g1v0391200
LotjaGi1g1v0723500
LotjaGi3g1v0201400
LotjaGi6g1v0136000_LC
LotjaGi4g1v0120700
LotjaGi6g1v0268700
LotjaGi6g1v0350600_LC
LotjaGi1g1v0101700
LotjaGi4g1v0289900
LotjaGi1g1v0734700
LotjaGi6g1v0315500
LotjaGi5g1v0278700_LC
LotjaGi3g1v0515000
LotjaGi5g1v0003400
LotjaGi6g1v0264600
LotjaGi2g1v0151300
LotjaGi3g1v0071500
LotjaGi2g1v0074700
LotjaGi4g1v0057000
LotjaGi4g1v0283000_LC
LotjaGi4g1v0105400
LotjaGi3g1v0389000_LC
LotjaGi1g1v0407000
LotjaGi1g1v0181000_LC
LotjaGi1g1v0379500
LotjaGi1g1v0427900
LotjaGi3g1v0396000
LotjaGi3g1v0178200
LotjaGi6g1v0309600
LotjaGi1g1v0645800
LotjaGi3g1v0393500
LotjaGi2g1v0241600
LotjaGi1g1v0234500
LotjaGi1g1v0734300
LotjaGi4g1v0109100_LC
LotjaGi5g1v0037400
LotjaGi2g1v0436900
LotjaGi6g1v0246600
LotjaGi2g1v0251800
LotjaGi1g1v0079700
LotjaGi6g1v0346100
LotjaGi2g1v0320100
LotjaGi2g1v0449400
LotjaGi2g1v0191100
LotjaGi6g1v0269500
LotjaGi3g1v0452000
LotjaGi5g1v0220800
LotjaGi2g1v0369100
LotjaGi2g1v0333600
LotjaGi2g1v0377400
LotjaGi4g1v0038200
LotjaGi3g1v0447100
LotjaGi6g1v0193500
LotjaGi1g1v0314100
LotjaGi2g1v0372000
LotjaGi3g1v0129000_LC
LotjaGi4g1v0339000
LotjaGi2g1v0058900
LotjaGi1g1v0137600
LotjaGi4g1v0227800
LotjaGi3g1v0527500
LotjaGi4g1v0410000
LotjaGi4g1v0055000
LotjaGi2g1v0173100
LotjaGi4g1v0018800
LotjaGi1g1v0071000
LotjaGi1g1v0594200
LotjaGi3g1v0277600
LotjaGi1g1v0186600_LC
LotjaGi4g1v0408200
LotjaGi1g1v0334100
LotjaGi1g1v0573900
LotjaGi6g1v0294300
LotjaGi2g1v0366700
LotjaGi3g1v0015000
LotjaGi4g1v0358000
LotjaGi2g1v0152400
LotjaGi4g1v0038100
LotjaGi4g1v0319200
LotjaGi3g1v0519000
LotjaGi5g1v0007700
LotjaGi2g1v0307500
LotjaGi3g1v0277900
LotjaGi3g1v0277700
LotjaGi5g1v0289000
LotjaGi3g1v0367900
LotjaGi5g1v0211600_LC
LotjaGi4g1v0407000
LotjaGi3g1v0169600
LotjaGi4g1v0300900
LotjaGi1g1v0092300
LotjaGi5g1v0349400
LotjaGi1g1v0122500
LotjaGi2g1v0163000
LotjaGi4g1v0248500
LotjaGi4g1v0082200
LotjaGi3g1v0156000
LotjaGi1g1v0229700
LotjaGi1g1v0776300
LotjaGi2g1v0376600
LotjaGi6g1v0076000
LotjaGi3g1v0021700
LotjaGi1g1v0512800
LotjaGi6g1v0266650
LotjaGi2g1v0149700
LotjaGi4g1v0403400
LotjaGi2g1v0426300
LotjaGi1g1v0052700
LotjaGi6g1v0351700
LotjaGi6g1v0266400
LotjaGi2g1v0270900
LotjaGi2g1v0356100
LotjaGi4g1v0310700
LotjaGi1g1v0659100
LotjaGi4g1v0127700
LotjaGi2g1v0410800
LotjaGi6g1v0078400
LotjaGi2g1v0103900
LotjaGi4g1v0016650
LotjaGi1g1v0092500
LotjaGi2g1v0326500
LotjaGi2g1v0447700
LotjaGi6g1v0281200
LotjaGi1g1v0137100
LotjaGi6g1v0027900
LotjaGi3g1v0121000
LotjaGi3g1v0175200
LotjaGi1g1v0488300
LotjaGi2g1v0104900
LotjaGi4g1v0025500
LotjaGi1g1v0645200
LotjaGi3g1v0208000
LotjaGi3g1v0122700
LotjaGi5g1v0071600
LotjaGi3g1v0534800
LotjaGi1g1v0264900
LotjaGi6g1v0041300
LotjaGi4g1v0226500
LotjaGi6g1v0320600
LotjaGi3g1v0538100
LotjaGi1g1v0595100
LotjaGi5g1v0269700
LotjaGi1g1v0377200
LotjaGi5g1v0052500
LotjaGi6g1v0219700
LotjaGi5g1v0273400
LotjaGi3g1v0416200
LotjaGi1g1v0544900
LotjaGi3g1v0086300_LC
LotjaGi6g1v0173300
LotjaGi5g1v0287400
LotjaGi2g1v0279300_LC
LotjaGi4g1v0053700
LotjaGi2g1v0369200_LC
LotjaGi3g1v0390600_LC
LotjaGi5g1v0217100
LotjaGi1g1v0733100
LotjaGi4g1v0019600
LotjaGi3g1v0147200
LotjaGi6g1v0139300
LotjaGi3g1v0125000
LotjaGi4g1v0376300
LotjaGi2g1v0419500_LC
LotjaGi3g1v0013500
LotjaGi1g1v0438000_LC
LotjaGi3g1v0455650
LotjaGi3g1v0551400
LotjaGi4g1v0190600
LotjaGi3g1v0091700_LC
LotjaGi4g1v0212100
LotjaGi4g1v0289200
LotjaGi6g1v0147800_LC
LotjaGi5g1v0104100
LotjaGi4g1v0465300
LotjaGi3g1v0318000
LotjaGi6g1v0364800_LC
LotjaGi3g1v0299400
LotjaGi3g1v0135500
LotjaGi1g1v0776700
LotjaGi1g1v0533200
LotjaGi1g1v0178600
LotjaGi2g1v0418900
LotjaGi5g1v0338600
LotjaGi1g1v0019800
LotjaGi6g1v0137500
LotjaGi4g1v0052500
LotjaGi1g1v0118200
LotjaGi3g1v0189100
LotjaGi5g1v0294000
LotjaGi6g1v0264100
LotjaGi5g1v0290900
LotjaGi5g1v0049600
LotjaGi5g1v0213400
LotjaGi3g1v0129900
LotjaGi5g1v0219400
LotjaGi1g1v0754400
LotjaGi3g1v0322600
LotjaGi4g1v0044000
LotjaGi3g1v0429400
LotjaGi3g1v0207200
LotjaGi6g1v0256500
LotjaGi6g1v0232200
LotjaGi3g1v0068000
LotjaGi2g1v0163300
LotjaGi2g1v0281100
LotjaGi1g1v0554500
LotjaGi4g1v0287800
LotjaGi2g1v0221600
LotjaGi3g1v0448900
LotjaGi3g1v0077900
LotjaGi4g1v0060000
LotjaGi6g1v0107500
LotjaGi4g1v0041200
LotjaGi6g1v0266700
LotjaGi2g1v0324800
LotjaGi4g1v0449500
LotjaGi1g1v0102500
LotjaGi5g1v0310900
LotjaGi3g1v0200100
LotjaGi4g1v0393700
LotjaGi4g1v0238600
LotjaGi4g1v0207600
LotjaGi4g1v0208100
LotjaGi3g1v0528500
LotjaGi2g1v0389300_LC
LotjaGi4g1v0370600
LotjaGi2g1v0157900
LotjaGi3g1v0386100
LotjaGi6g1v0105600
LotjaGi5g1v0247800
LotjaGi2g1v0125500
LotjaGi3g1v0156600
LotjaGi1g1v0454600
LotjaGi4g1v0464300
LotjaGi1g1v0011300
LotjaGi5g1v0120700
LotjaGi6g1v0255000
LotjaGi3g1v0055400
LotjaGi6g1v0298600
LotjaGi2g1v0250700
LotjaGi3g1v0070400
LotjaGi4g1v0389300
LotjaGi6g1v0257600
LotjaGi3g1v0083400
LotjaGi1g1v0588600
LotjaGi3g1v0420400
LotjaGi5g1v0266100
LotjaGi1g1v0685800
LotjaGi3g1v0115600
LotjaGi5g1v0293100_LC
LotjaGi1g1v0410700_LC
LotjaGi2g1v0283900
LotjaGi1g1v0517000
LotjaGi5g1v0296300_LC
LotjaGi2g1v0337600_LC
LotjaGi3g1v0224500
LotjaGi4g1v0452100
LotjaGi3g1v0214000
LotjaGi3g1v0386400
LotjaGi1g1v0723600_LC
LotjaGi1g1v0549800
LotjaGi5g1v0031500
LotjaGi4g1v0213200
LotjaGi5g1v0119900
LotjaGi6g1v0335600
LotjaGi3g1v0344800
LotjaGi3g1v0312800
LotjaGi1g1v0539200
LotjaGi3g1v0368000
LotjaGi1g1v0395600
LotjaGi6g1v0167850
LotjaGi4g1v0033400
LotjaGi6g1v0256300_LC
LotjaGi4g1v0061400
LotjaGi3g1v0049200
LotjaGi3g1v0063100
LotjaGi3g1v0101600
LotjaGi3g1v0273500
LotjaGi1g1v0074900
LotjaGi1g1v0323900
LotjaGi3g1v0058900
LotjaGi3g1v0099400
LotjaGi4g1v0398200
LotjaGi4g1v0445000
LotjaGi3g1v0438500
LotjaGi1g1v0475000_LC
LotjaGi6g1v0321500
LotjaGi1g1v0556300
LotjaGi3g1v0065400
LotjaGi3g1v0193800
LotjaGi4g1v0266300
LotjaGi6g1v0254300
LotjaGi3g1v0218300
LotjaGi1g1v0318100
LotjaGi1g1v0323300
LotjaGi4g1v0091100
LotjaGi4g1v0374700
LotjaGi2g1v0310200
LotjaGi1g1v0695700
LotjaGi1g1v0085400_LC
LotjaGi4g1v0356000
LotjaGi2g1v0300200
LotjaGi1g1v0281200
LotjaGi6g1v0350700
LotjaGi4g1v0051800
LotjaGi2g1v0010100
LotjaGi1g1v0277900
LotjaGi4g1v0200100
LotjaGi1g1v0066900
LotjaGi2g1v0290000_LC
LotjaGi3g1v0055000
LotjaGi3g1v0026600
LotjaGi1g1v0775300
LotjaGi6g1v0002800
LotjaGi5g1v0069100
LotjaGi3g1v0207800
LotjaGi3g1v0554600
LotjaGi6g1v0330700
LotjaGi3g1v0219400
LotjaGi5g1v0165200
LotjaGi2g1v0431800
LotjaGi6g1v0029700
LotjaGi1g1v0128500
LotjaGi3g1v0281100
LotjaGi1g1v0027500_LC
LotjaGi2g1v0370400
LotjaGi3g1v0290800
LotjaGi4g1v0064100
LotjaGi5g1v0029900
LotjaGi1g1v0272600
LotjaGi1g1v0519100
LotjaGi4g1v0300700
LotjaGi1g1v0524200
LotjaGi6g1v0343000
LotjaGi6g1v0063600
LotjaGi6g1v0026800
LotjaGi1g1v0358200
LotjaGi2g1v0160900_LC
LotjaGi2g1v0285700
LotjaGi2g1v0355300
LotjaGi1g1v0512200
LotjaGi1g1v0378500
LotjaGi4g1v0058000
LotjaGi3g1v0094700
LotjaGi3g1v0495500
LotjaGi5g1v0056300
LotjaGi5g1v0302600
LotjaGi4g1v0014000
LotjaGi3g1v0502600
LotjaGi1g1v0698500
LotjaGi6g1v0048700_LC
LotjaGi4g1v0036300
LotjaGi4g1v0091800
LotjaGi6g1v0353200
LotjaGi1g1v0604300_LC
LotjaGi2g1v0364300
LotjaGi6g1v0048200
LotjaGi4g1v0144800
LotjaGi6g1v0236100
LotjaGi2g1v0074000
LotjaGi3g1v0081300
LotjaGi1g1v0451400
LotjaGi4g1v0162100
LotjaGi2g1v0355600
LotjaGi2g1v0452900
LotjaGi1g1v0569700
LotjaGi5g1v0327000
LotjaGi1g1v0561800
LotjaGi3g1v0557600
LotjaGi1g1v0748500
LotjaGi2g1v0169000
LotjaGi3g1v0317600
LotjaGi1g1v0377600
LotjaGi2g1v0426500
LotjaGi1g1v0499700
LotjaGi4g1v0077400
LotjaGi1g1v0718400
LotjaGi3g1v0506700
LotjaGi5g1v0288600
LotjaGi1g1v0110400_LC
LotjaGi4g1v0214000
LotjaGi5g1v0359500
LotjaGi2g1v0154300
LotjaGi3g1v0165000
LotjaGi4g1v0333100
LotjaGi4g1v0100600
LotjaGi3g1v0378100
LotjaGi2g1v0173900
LotjaGi4g1v0426100
LotjaGi5g1v0164200_LC
LotjaGi3g1v0397000
LotjaGi6g1v0283000
LotjaGi5g1v0233600_LC
LotjaGi5g1v0269800_LC
LotjaGi3g1v0109500
LotjaGi3g1v0234600
LotjaGi2g1v0448600
LotjaGi3g1v0426800
LotjaGi1g1v0036700
LotjaGi5g1v0189600
LotjaGi2g1v0286900
LotjaGi6g1v0307000
LotjaGi5g1v0305400
LotjaGi5g1v0269600_LC
LotjaGi4g1v0379600
LotjaGi3g1v0005100
LotjaGi1g1v0187400
LotjaGi4g1v0300200
LotjaGi4g1v0024500
LotjaGi5g1v0363900
LotjaGi6g1v0296500
LotjaGi6g1v0024700
LotjaGi5g1v0187000
LotjaGi5g1v0029700
LotjaGi3g1v0121500
LotjaGi5g1v0182800
LotjaGi4g1v0012600_LC
LotjaGi1g1v0534800_LC
LotjaGi4g1v0042300
LotjaGi3g1v0393900
LotjaGi4g1v0458200
LotjaGi1g1v0671600
LotjaGi5g1v0217600
LotjaGi2g1v0460500
LotjaGi4g1v0414900
LotjaGi3g1v0443300
LotjaGi1g1v0457500
LotjaGi2g1v0302500
LotjaGi4g1v0209700
LotjaGi2g1v0134100_LC
LotjaGi6g1v0329800
LotjaGi6g1v0289000
LotjaGi6g1v0217600
LotjaGi5g1v0174200
LotjaGi3g1v0192000
LotjaGi3g1v0183200
LotjaGi1g1v0341700_LC
LotjaGi1g1v0652700
LotjaGi3g1v0242300
LotjaGi1g1v0007600
LotjaGi2g1v0399800_LC
LotjaGi4g1v0116400
LotjaGi3g1v0132000
LotjaGi6g1v0224500
LotjaGi2g1v0320800
LotjaGi5g1v0047400
LotjaGi6g1v0312000
LotjaGi5g1v0340100
LotjaGi3g1v0167600
LotjaGi6g1v0010600
LotjaGi5g1v0069200_LC
LotjaGi3g1v0076200
LotjaGi4g1v0399900
LotjaGi4g1v0262100
LotjaGi3g1v0102200
LotjaGi4g1v0012400
LotjaGi1g1v0180800
LotjaGi6g1v0204000
LotjaGi1g1v0554900
LotjaGi1g1v0163000
LotjaGi6g1v0280500
LotjaGi1g1v0321600
LotjaGi5g1v0304800
LotjaGi4g1v0322700
LotjaGi2g1v0098200
LotjaGi3g1v0369800
LotjaGi1g1v0636200
LotjaGi6g1v0336600
LotjaGi6g1v0149500
LotjaGi2g1v0098300_LC
LotjaGi4g1v0269800
LotjaGi1g1v0411000_LC
LotjaGi4g1v0144400_LC
LotjaGi2g1v0147100_LC
LotjaGi4g1v0282300
LotjaGi1g1v0719300
LotjaGi3g1v0290900
LotjaGi5g1v0232900
LotjaGi6g1v0138000
LotjaGi4g1v0098400
LotjaGi5g1v0029100
LotjaGi3g1v0130200
LotjaGi1g1v0222400_LC
LotjaGi1g1v0376500
LotjaGi1g1v0590900
LotjaGi1g1v0599900
LotjaGi6g1v0054000_LC
LotjaGi3g1v0247300_LC
LotjaGi3g1v0313600_LC
LotjaGi1g1v0486200
LotjaGi4g1v0281800
LotjaGi4g1v0048500
LotjaGi4g1v0455000
LotjaGi6g1v0324800
LotjaGi1g1v0635200_LC
LotjaGi1g1v0764000_LC
LotjaGi1g1v0193600
LotjaGi5g1v0307900
LotjaGi2g1v0389200
LotjaGi2g1v0303100
LotjaGi5g1v0359800
LotjaGi1g1v0153300_LC
LotjaGi6g1v0227700
LotjaGi3g1v0442500
LotjaGi5g1v0228900
LotjaGi1g1v0425100
LotjaGi4g1v0155900
LotjaGi6g1v0085500
LotjaGi2g1v0344500
LotjaGi5g1v0335900
LotjaGi4g1v0119700_LC
LotjaGi5g1v0082600_LC
LotjaGi1g1v0346800
LotjaGi2g1v0139100
LotjaGi5g1v0058900_LC
LotjaGi1g1v0373800
LotjaGi4g1v0349200
LotjaGi3g1v0418600
LotjaGi1g1v0516300
LotjaGi1g1v0613500_LC
LotjaGi1g1v0264200
LotjaGi5g1v0024300
LotjaGi4g1v0025000
LotjaGi1g1v0081600
LotjaGi1g1v0002400
LotjaGi3g1v0186200
LotjaGi1g1v0421700
LotjaGi3g1v0542800
LotjaGi4g1v0146600
LotjaGi4g1v0292100
LotjaGi4g1v0041000
LotjaGi1g1v0437800
LotjaGi1g1v0190100_LC
LotjaGi6g1v0020700_LC
LotjaGi2g1v0206500
LotjaGi3g1v0129500
LotjaGi6g1v0152400_LC
LotjaGi1g1v0022100
LotjaGi3g1v0292600
LotjaGi6g1v0264000_LC
LotjaGi4g1v0113500
LotjaGi4g1v0381200_LC
LotjaGi1g1v0017500
LotjaGi4g1v0429500
LotjaGi1g1v0033900
LotjaGi1g1v0421200
LotjaGi3g1v0420500
LotjaGi6g1v0135500
LotjaGi1g1v0309400
LotjaGi1g1v0409400
LotjaGi1g1v0473400
LotjaGi3g1v0064800
LotjaGi5g1v0253300
LotjaGi2g1v0231700
LotjaGi1g1v0021900
LotjaGi3g1v0354200
LotjaGi6g1v0210500
LotjaGi1g1v0658000
LotjaGi3g1v0280300
LotjaGi4g1v0043400
LotjaGi5g1v0058600_LC
LotjaGi4g1v0207400
LotjaGi1g1v0537900_LC
LotjaGi1g1v0255700_LC
LotjaGi2g1v0017000
LotjaGi3g1v0087400_LC
LotjaGi4g1v0275700
LotjaGi5g1v0061000
LotjaGi6g1v0046700
LotjaGi1g1v0642800
LotjaGi1g1v0516400_LC
LotjaGi3g1v0004800
LotjaGi3g1v0141300
LotjaGi3g1v0303600
LotjaGi4g1v0141100_LC
LotjaGi5g1v0050100
LotjaGi2g1v0177900_LC
LotjaGi2g1v0004000
LotjaGi1g1v0121600
LotjaGi1g1v0265200
LotjaGi2g1v0202500_LC
LotjaGi1g1v0459600
LotjaGi5g1v0085100
LotjaGi4g1v0456600
LotjaGi4g1v0337800
LotjaGi5g1v0031100
LotjaGi1g1v0370000
LotjaGi4g1v0173500
LotjaGi1g1v0001000
LotjaGi1g1v0210400
LotjaGi2g1v0200500
LotjaGi1g1v0628900
LotjaGi3g1v0437000
LotjaGi2g1v0266900
LotjaGi6g1v0221700
LotjaGi1g1v0428900
LotjaGi1g1v0490300
LotjaGi3g1v0011000
LotjaGi1g1v0594900
LotjaGi3g1v0505900
LotjaGi1g1v0697100_LC
LotjaGi2g1v0313200
LotjaGi2g1v0361900
LotjaGi1g1v0348000
LotjaGi1g1v0787300
LotjaGi3g1v0190200_LC
LotjaGi4g1v0196700
LotjaGi3g1v0429000
LotjaGi6g1v0032600
LotjaGi5g1v0256800
LotjaGi4g1v0400300
LotjaGi4g1v0284200
LotjaGi5g1v0228600
LotjaGi1g1v0523800
LotjaGi3g1v0472200
LotjaGi1g1v0672500
LotjaGi6g1v0040800
LotjaGi4g1v0123400
LotjaGi4g1v0299500
LotjaGi4g1v0444500
LotjaGi2g1v0214100
LotjaGi1g1v0780700_LC
LotjaGi5g1v0169800
LotjaGi4g1v0020100
LotjaGi4g1v0033200
LotjaGi3g1v0312900
LotjaGi2g1v0225900
LotjaGi5g1v0048300
LotjaGi1g1v0017300
LotjaGi2g1v0098700
LotjaGi6g1v0341200
LotjaGi2g1v0255500
LotjaGi3g1v0039400
LotjaGi1g1v0205900
LotjaGi4g1v0044600_LC
LotjaGi3g1v0393200
LotjaGi2g1v0459300
LotjaGi2g1v0184100_LC
LotjaGi3g1v0269100_LC
LotjaGi5g1v0324000_LC
LotjaGi4g1v0212800_LC
LotjaGi1g1v0464100_LC
LotjaGi6g1v0263300
LotjaGi4g1v0213800
LotjaGi1g1v0003800_LC
LotjaGi3g1v0274000
LotjaGi1g1v0628000
LotjaGi1g1v0352700_LC
LotjaGi3g1v0032200_LC
LotjaGi2g1v0342600
LotjaGi2g1v0289700
LotjaGi1g1v0071900
LotjaGi2g1v0388800
LotjaGi1g1v0610800_LC
LotjaGi2g1v0111300
LotjaGi6g1v0182500_LC
LotjaGi1g1v0679900
LotjaGi6g1v0347300_LC
LotjaGi6g1v0303000
LotjaGi3g1v0212600_LC
LotjaGi3g1v0064600
LotjaGi4g1v0431600_LC
LotjaGi4g1v0026300
LotjaGi4g1v0149400
LotjaGi6g1v0083700
LotjaGi2g1v0417400
LotjaGi4g1v0349300
LotjaGi1g1v0591900_LC
LotjaGi4g1v0066700
LotjaGi1g1v0715300
LotjaGi1g1v0168700
LotjaGi6g1v0064300
LotjaGi4g1v0207100
LotjaGi2g1v0363200
LotjaGi2g1v0461800
LotjaGi3g1v0360700
LotjaGi4g1v0303100
LotjaGi3g1v0547000
LotjaGi4g1v0347600
LotjaGi1g1v0554800
LotjaGi3g1v0202200
LotjaGi1g1v0048500_LC
LotjaGi1g1v0443800
LotjaGi3g1v0418800
LotjaGi4g1v0077500
LotjaGi5g1v0018400
LotjaGi3g1v0205500
LotjaGi2g1v0427500
LotjaGi2g1v0126000
LotjaGi6g1v0358600
LotjaGi1g1v0004800
LotjaGi2g1v0132000
LotjaGi1g1v0273100
LotjaGi5g1v0324100
LotjaGi2g1v0005400
LotjaGi4g1v0037800_LC
LotjaGi3g1v0533400
LotjaGi3g1v0100800
LotjaGi4g1v0114400
LotjaGi5g1v0175100
LotjaGi6g1v0098500
LotjaGi4g1v0332700
LotjaGi1g1v0531300
LotjaGi3g1v0066500
LotjaGi1g1v0639800
LotjaGi3g1v0364500
LotjaGi4g1v0412800
LotjaGi2g1v0380400
LotjaGi4g1v0045300
LotjaGi2g1v0200400
LotjaGi5g1v0297900
LotjaGi3g1v0265700
LotjaGi1g1v0775400
LotjaGi2g1v0214600_LC
LotjaGi3g1v0535500
LotjaGi3g1v0397200
LotjaGi4g1v0006600
LotjaGi6g1v0250700
LotjaGi1g1v0148400
LotjaGi4g1v0238200
LotjaGi1g1v0715800
LotjaGi4g1v0044400
LotjaGi6g1v0300600
LotjaGi1g1v0071800
LotjaGi1g1v0410900
LotjaGi1g1v0610700_LC
LotjaGi2g1v0134900_LC
LotjaGi4g1v0341400
LotjaGi3g1v0242600
LotjaGi1g1v0459700
LotjaGi1g1v0265500
LotjaGi6g1v0102000
LotjaGi2g1v0211700_LC
LotjaGi1g1v0432900
LotjaGi5g1v0125400
LotjaGi1g1v0531000
LotjaGi4g1v0365400
LotjaGi3g1v0309500
LotjaGi1g1v0421600
LotjaGi2g1v0178600
LotjaGi2g1v0319600
LotjaGi2g1v0254100
LotjaGi3g1v0314200
LotjaGi6g1v0100900
LotjaGi1g1v0085800
LotjaGi6g1v0094500
LotjaGi3g1v0185800_LC
LotjaGi2g1v0321500
LotjaGi5g1v0351900
LotjaGi2g1v0020800
LotjaGi2g1v0402000
LotjaGi4g1v0207900
LotjaGi3g1v0323400
LotjaGi1g1v0679300
LotjaGi3g1v0257000
LotjaGi1g1v0293330
LotjaGi4g1v0194800
LotjaGi1g1v0108200_LC
LotjaGi1g1v0240300
LotjaGi1g1v0630200
LotjaGi2g1v0257400
LotjaGi5g1v0226900
LotjaGi4g1v0116000
LotjaGi5g1v0181500
LotjaGi4g1v0029900
LotjaGi3g1v0015200
LotjaGi3g1v0003100
LotjaGi5g1v0295300
LotjaGi4g1v0458400
LotjaGi1g1v0630100
LotjaGi1g1v0398700
LotjaGi2g1v0367100
LotjaGi1g1v0647000
LotjaGi2g1v0405200
LotjaGi3g1v0323500_LC
LotjaGi5g1v0273900
LotjaGi6g1v0033500
LotjaGi3g1v0518600
LotjaGi6g1v0282700
LotjaGi5g1v0212600_LC
LotjaGi2g1v0307900_LC
LotjaGi4g1v0110300
LotjaGi1g1v0216400_LC
LotjaGi5g1v0001500
LotjaGi1g1v0627900
LotjaGi3g1v0511800
LotjaGi4g1v0079500
LotjaGi1g1v0545300
LotjaGi3g1v0202100
LotjaGi1g1v0272400
LotjaGi1g1v0444900
LotjaGi5g1v0224100
LotjaGi1g1v0001700
LotjaGi1g1v0550200
LotjaGi1g1v0525000_LC
LotjaGi5g1v0216300
LotjaGi4g1v0449300
LotjaGi5g1v0089600
LotjaGi1g1v0603900
LotjaGi1g1v0149800
LotjaGi3g1v0461700
LotjaGi1g1v0084800
LotjaGi1g1v0776100
LotjaGi6g1v0300700
LotjaGi2g1v0315700
LotjaGi4g1v0160200
LotjaGi3g1v0243000
LotjaGi1g1v0040000
LotjaGiM1v0005300
LotjaGi2g1v0125400
LotjaGi2g1v0209000
LotjaGi3g1v0521600
LotjaGi4g1v0427600
LotjaGi1g1v0080500
LotjaGi2g1v0272300_LC
LotjaGi1g1v0508400_LC
LotjaGi5g1v0248300
LotjaGi6g1v0144100
LotjaGi4g1v0459600
LotjaGi1g1v0797200
LotjaGi1g1v0729900
LotjaGi6g1v0028000_LC
LotjaGi1g1v0325800
LotjaGi1g1v0721400
LotjaGi2g1v0142700
LotjaGi1g1v0754800
LotjaGi1g1v0068500
LotjaGi5g1v0141600
LotjaGi1g1v0579100
LotjaGi4g1v0453800
LotjaGi1g1v0003900
LotjaGi1g1v0032400
LotjaGi2g1v0231600
LotjaGi2g1v0246900
LotjaGi1g1v0508300
LotjaGi3g1v0479300
LotjaGi1g1v0309300
LotjaGi6g1v0354300
LotjaGi1g1v0613400
LotjaGi1g1v0338200
LotjaGi2g1v0459500_LC
LotjaGi1g1v0666100_LC
LotjaGi2g1v0153200_LC
LotjaGi1g1v0224700
LotjaGi1g1v0216200_LC
LotjaGi4g1v0252800
LotjaGi1g1v0740000
LotjaGi6g1v0152300_LC
LotjaGi3g1v0458600
LotjaGi1g1v0114800
LotjaGi3g1v0012800_LC
LotjaGi2g1v0157200
LotjaGi1g1v0228700
LotjaGi1g1v0354400
LotjaGi4g1v0422800
LotjaGi6g1v0354500
LotjaGi5g1v0144700
LotjaGi1g1v0376800
LotjaGi6g1v0152200_LC
LotjaGi5g1v0222000
LotjaGi1g1v0205800_LC
LotjaGi4g1v0234500
LotjaGi5g1v0216500
LotjaGi6g1v0217400
LotjaGi3g1v0439700
LotjaGi3g1v0387500
LotjaGi3g1v0188400
LotjaGiM1v0001000
LotjaGi1g1v0684300
LotjaGi1g1v0166100
LotjaGiM1v0004400
LotjaGiM1v0003900
LotjaGi1g1v0420000
LotjaGi4g1v0190900
LotjaGi3g1v0073500
LotjaGi1g1v0517100
LotjaGi1g1v0220500
LotjaGi4g1v0061900
LotjaGi3g1v0504500
LotjaGi1g1v0217000_LC
LotjaGi5g1v0126600_LC
LotjaGi1g1v0392700
LotjaGi1g1v0573100
LotjaGi3g1v0197200
LotjaGi1g1v0171200_LC
LotjaGi2g1v0009000
LotjaGi2g1v0376900
LotjaGi1g1v0175900
LotjaGi1g1v0499900
LotjaGi4g1v0320300
LotjaGi6g1v0225100
LotjaGi3g1v0493000
LotjaGi1g1v0552000
LotjaGi5g1v0213200
LotjaGi4g1v0210200
LotjaGi1g1v0245400
LotjaGi2g1v0125100
LotjaGi5g1v0216400
LotjaGi3g1v0022100
LotjaGi4g1v0352600
LotjaGi3g1v0048100
LotjaGi4g1v0246500
LotjaGi6g1v0231300
LotjaGi3g1v0205000
LotjaGi5g1v0224200
LotjaGi1g1v0778600
LotjaGi4g1v0226000
LotjaGi1g1v0591100
LotjaGi3g1v0501000
LotjaGi4g1v0125500
LotjaGi3g1v0158100
LotjaGi3g1v0251800
LotjaGi5g1v0251100
LotjaGi1g1v0698000
LotjaGi2g1v0211900
LotjaGi5g1v0202500
LotjaGi4g1v0110000
LotjaGi2g1v0141600
LotjaGi3g1v0027200
LotjaGi4g1v0254300_LC
LotjaGi3g1v0193900
LotjaGi4g1v0016300
LotjaGi2g1v0246400
LotjaGi4g1v0407900
LotjaGiM1v0005200
LotjaGi5g1v0169500
LotjaGi1g1v0700200_LC
LotjaGi3g1v0193000_LC
LotjaGi5g1v0024900
LotjaGi2g1v0151100
LotjaGi2g1v0011100_LC
LotjaGi2g1v0308800
LotjaGi5g1v0024700
LotjaGi4g1v0229100_LC
LotjaGi3g1v0120100
LotjaGi2g1v0382000
LotjaGi5g1v0073000
LotjaGi6g1v0183900_LC
LotjaGi5g1v0078900
LotjaGi4g1v0222200
LotjaGi5g1v0255800
LotjaGi1g1v0250900
LotjaGi4g1v0069800
LotjaGi4g1v0018100
LotjaGi6g1v0272600_LC
LotjaGi2g1v0286400
LotjaGi1g1v0245000
LotjaGi1g1v0667400
LotjaGi1g1v0657600
LotjaGi5g1v0283600
LotjaGi1g1v0156300
LotjaGi3g1v0049600
LotjaGi2g1v0292400
LotjaGi3g1v0194100
LotjaGiC1v0010700
LotjaGi4g1v0401300
LotjaGi1g1v0199700
LotjaGiC1v0010500
LotjaGi2g1v0277100
LotjaGi3g1v0067400_LC
LotjaGi4g1v0231900
LotjaGi3g1v0203400
LotjaGi5g1v0000900
LotjaGi4g1v0085400
LotjaGi5g1v0184800
LotjaGi4g1v0271000
LotjaGi1g1v0127400
LotjaGi1g1v0442400
LotjaGi1g1v0244900_LC
LotjaGi1g1v0494600
LotjaGi3g1v0193100_LC
LotjaGi1g1v0290500
LotjaGi1g1v0494500
LotjaGi3g1v0358200
LotjaGi6g1v0114800
LotjaGi2g1v0256900
LotjaGi5g1v0226200
LotjaGi6g1v0182900_LC
LotjaGi6g1v0130800
LotjaGi3g1v0209800
LotjaGiM1v0002200
LotjaGi1g1v0667300
LotjaGi6g1v0365100
LotjaGi3g1v0158000
LotjaGi1g1v0072700
LotjaGi5g1v0235300
LotjaGi1g1v0551700
LotjaGiC1v0007000
LotjaGi3g1v0364700_LC
LotjaGi5g1v0275400
LotjaGi3g1v0071400_LC
LotjaGi3g1v0539500
LotjaGi2g1v0313100
LotjaGi1g1v0668400
LotjaGiC1v0001400
LotjaGi6g1v0334000
LotjaGi4g1v0383200
LotjaGi1g1v0019600
LotjaGi6g1v0311100
LotjaGi5g1v0018200
LotjaGi5g1v0078700
LotjaGi1g1v0349800
LotjaGi2g1v0394700
LotjaGi1g1v0709300
LotjaGi1g1v0244800_LC
LotjaGi3g1v0207500_LC
LotjaGi3g1v0077200
LotjaGi3g1v0031700_LC
LotjaGi6g1v0286800_LC
LotjaGi6g1v0309300
LotjaGi3g1v0540900
LotjaGi6g1v0297400
LotjaGi3g1v0030300
LotjaGi1g1v0705200
LotjaGi1g1v0733400_LC
LotjaGi2g1v0137400
LotjaGi2g1v0143600
LotjaGi3g1v0469100
LotjaGi1g1v0006100_LC
LotjaGi3g1v0010800
LotjaGi6g1v0145100
LotjaGi5g1v0323400
LotjaGi5g1v0156700
LotjaGi3g1v0507100
LotjaGi4g1v0284300
LotjaGi6g1v0241700
LotjaGi1g1v0290200
LotjaGi4g1v0417900
LotjaGiC1v0008200
LotjaGi6g1v0221300
LotjaGi1g1v0585000
LotjaGi1g1v0365000
LotjaGi3g1v0469000
LotjaGi3g1v0487600
LotjaGi1g1v0168000_LC
LotjaGi1g1v0667200
LotjaGi2g1v0179600
LotjaGi5g1v0044200
LotjaGi1g1v0580900
LotjaGi6g1v0077400
LotjaGi3g1v0454700
LotjaGi5g1v0041900
LotjaGi4g1v0233600
LotjaGi6g1v0102200
LotjaGiC1v0010000
LotjaGi6g1v0005700
LotjaGiC1v0010100
LotjaGi1g1v0657700
LotjaGi5g1v0014600
LotjaGi1g1v0620100
LotjaGi1g1v0192300
LotjaGi1g1v0095300
LotjaGi3g1v0490800
LotjaGi4g1v0350600
LotjaGi5g1v0043800_LC
LotjaGi4g1v0331000

## Sheet: Figure_S4a_annotation
Annotated pseudotime-dependent genes in Supplementary Fig. 4a. The orthologs of nodulation-related genes in L. japonicus were acquired through BLAST search using Gifu v1.3 genome.
Gene_short_name	Gene_full_name	Gene_or_Homolog_ID	Module
GmARF8	AUXIN RESPONSE FACTOR 8	LotjaGi1g1v0101700	1
MtEFD (LjEFD1)	ETHYLENE RESPONSE FACTOR REQUIRED FOR NODULE DIFFERENTIATION (EFD)	LotjaGi3g1v0005100	2
LjCCD7	CAROTENOID CLEAVAGE DIOXYGENASE 7 (CCD7)	LotjaGi1g1v0599900	3
MtRPG	RHIZOBIUM-DIRECTED POLAR GROWTH (RPG)	LotjaGi5g1v0253300	4
MtLIN, LjLIN	LUMPY InfectionS (LIN)	LotjaGi5g1v0256800	5
GmSACPD-C	STEAROYL-ACYL CARRIER PROTEIN DESATURASE ISOFORM C (SACPD-C)	LotjaGi1g1v0168700	5
LjFEN1	FAIL IN ENLARGEMENT of infection CELLS (FEN1)	LotjaGi1g1v0613400	5
MsNADH-GOGAT	GLUTAMINE SYNTHETASE (GS)/NADH‐dependent GLUTAMATE SYNTHASE (NADH‐GOGAT)	LotjaGi1g1v0224700	5
LjGLB1	non-symbiotic Class 1 HAEMOGLOBIN 1 (GLB1)	LotjaGi3g1v0504500	6
LjNLP3	NIN-LIKE PROTEIN 3	LotjaGi3g1v0501000	6
GmPT7	PHOSPHATE TRANSPORTER 7	LotjaGi6g1v0005700	6
	LjEFD1
	LjFEN1
	LjNLP3

## Sheet: Figure_S4j
List of differentially expressed genes in Supplementary Fig. 4j. The cutoff is adjusted P value<0.05 and FoldChange≥1 or ≤0.5.
Inoculation vs. Control 4 dpi		Inoculation vs. Control 5 dpi		Inoculation vs. Control 6 dpi		Inoculation 5 vs. 4 dpi		Inoculation 6 vs. 5 dpi
Up regulated genes	Down regulated genes	Up regulated genes	Down regulated genes	Up regulated genes	Down regulated genes	Up regulated genes	Down regulated genes	Up regulated genes	Down regulated genes
LotjaGi1g1v0001500	LotjaGi1g1v0029600_LC	LotjaGi0g1v0002100	LotjaGi1g1v0004900	LotjaGi0g1v0000100	LotjaGi0g1v0001700_LC	LotjaGi6g1v0223900	LotjaGi3g1v0315400	LotjaGi0g1v0000100	LotjaGi2g1v0419100
LotjaGi1g1v0006800_LC	LotjaGi1g1v0045500	LotjaGi1g1v0001500	LotjaGi1g1v0052100	LotjaGi0g1v0000800	LotjaGi0g1v0001800	LotjaGi3g1v0374200	LotjaGi3g1v0404800	LotjaGi0g1v0000700	LotjaGi6g1v0172800_LC
LotjaGi1g1v0010400	LotjaGi1g1v0064800	LotjaGi1g1v0003900	LotjaGi1g1v0059400	LotjaGi1g1v0001500	LotjaGi1g1v0003600	LotjaGi1g1v0245300	LotjaGi3g1v0032800	LotjaGi0g1v0000800	LotjaGi4g1v0457700
LotjaGi1g1v0023500	LotjaGi1g1v0116600	LotjaGi1g1v0006500	LotjaGi1g1v0189000	LotjaGi1g1v0003900	LotjaGi1g1v0004900	LotjaGi1g1v0383200	LotjaGi6g1v0032600	LotjaGi1g1v0001500	LotjaGi6g1v0165700
LotjaGi1g1v0025500	LotjaGi1g1v0161000	LotjaGi1g1v0006800_LC	LotjaGi1g1v0199600	LotjaGi1g1v0004400	LotjaGi1g1v0010700	LotjaGi3g1v0105100_LC	LotjaGi3g1v0107400	LotjaGi1g1v0003900	LotjaGi4g1v0074600
LotjaGi1g1v0050100	LotjaGi1g1v0189000	LotjaGi1g1v0010400	LotjaGi1g1v0217400	LotjaGi1g1v0005100	LotjaGi1g1v0012700	LotjaGi2g1v0097600	LotjaGi1g1v0258700	LotjaGi1g1v0004700	LotjaGi1g1v0209300
LotjaGi1g1v0057800	LotjaGi1g1v0294700	LotjaGi1g1v0023500	LotjaGi1g1v0258700	LotjaGi1g1v0006800_LC	LotjaGi1g1v0013500	LotjaGi3g1v0218300	LotjaGi1g1v0220800	LotjaGi1g1v0005100	LotjaGi3g1v0042000
LotjaGi1g1v0063200	LotjaGi1g1v0311500	LotjaGi1g1v0035800	LotjaGi1g1v0281200	LotjaGi1g1v0006900	LotjaGi1g1v0014300	LotjaGi1g1v0708100	LotjaGi2g1v0379900	LotjaGi1g1v0006800_LC	LotjaGi5g1v0091400
LotjaGi1g1v0088400	LotjaGi1g1v0312900_LC	LotjaGi1g1v0036000	LotjaGi1g1v0373800	LotjaGi1g1v0008000	LotjaGi1g1v0018600	LotjaGi4g1v0343900	LotjaGi1g1v0573100	LotjaGi1g1v0008000	LotjaGi1g1v0338200
LotjaGi1g1v0088800	LotjaGi1g1v0349400_LC	LotjaGi1g1v0057800	LotjaGi1g1v0397700	LotjaGi1g1v0017300	LotjaGi1g1v0018700	LotjaGi6g1v0096900	LotjaGi1g1v0274200	LotjaGi1g1v0016000	LotjaGi2g1v0171600
LotjaGi1g1v0089000_LC	LotjaGi1g1v0353100_LC	LotjaGi1g1v0063200	LotjaGi1g1v0414300	LotjaGi1g1v0018500	LotjaGi1g1v0029500	LotjaGi6g1v0205000	LotjaGi6g1v0258100	LotjaGi1g1v0017300	LotjaGi1g1v0297400
LotjaGi1g1v0089200	LotjaGi1g1v0419200	LotjaGi1g1v0066900	LotjaGi1g1v0430600	LotjaGi1g1v0021400	LotjaGi1g1v0029600_LC	LotjaGi4g1v0414800	LotjaGi4g1v0292900	LotjaGi1g1v0023500	LotjaGi1g1v0026500
LotjaGi1g1v0105800_LC	LotjaGi1g1v0527500	LotjaGi1g1v0077000	LotjaGi1g1v0486200	LotjaGi1g1v0023100	LotjaGi1g1v0030800_LC	LotjaGi2g1v0293800	LotjaGi1g1v0582200	LotjaGi1g1v0029100	LotjaGi1g1v0415500_LC
LotjaGi1g1v0117400_LC	LotjaGi1g1v0527600_LC	LotjaGi1g1v0079700	LotjaGi1g1v0513500	LotjaGi1g1v0023500	LotjaGi1g1v0031000	LotjaGi5g1v0335200_LC	LotjaGi6g1v0341800	LotjaGi1g1v0036900	LotjaGi5g1v0027900
LotjaGi1g1v0123500	LotjaGi1g1v0601100	LotjaGi1g1v0088400	LotjaGi1g1v0520600	LotjaGi1g1v0026200	LotjaGi1g1v0053100	LotjaGi3g1v0476000	LotjaGi1g1v0031000	LotjaGi1g1v0037000	LotjaGi3g1v0008900
LotjaGi1g1v0141200	LotjaGi1g1v0649000_LC	LotjaGi1g1v0088800	LotjaGi1g1v0543300	LotjaGi1g1v0027200	LotjaGi1g1v0056800	LotjaGi5g1v0021600	LotjaGi2g1v0435100_LC	LotjaGi1g1v0041500	LotjaGi5g1v0287700
LotjaGi1g1v0145800	LotjaGi1g1v0654700	LotjaGi1g1v0089000_LC	LotjaGi1g1v0544200	LotjaGi1g1v0029100	LotjaGi1g1v0057300_LC	LotjaGi4g1v0308700	LotjaGi2g1v0459300	LotjaGi1g1v0048000	LotjaGi3g1v0231200
LotjaGi1g1v0151000	LotjaGi1g1v0692100	LotjaGi1g1v0089200	LotjaGi1g1v0565700	LotjaGi1g1v0036000	LotjaGi1g1v0058700	LotjaGi2g1v0018600	LotjaGi1g1v0638000_LC	LotjaGi1g1v0049800	LotjaGi3g1v0496400
LotjaGi1g1v0157400_LC	LotjaGi1g1v0728500	LotjaGi1g1v0095000	LotjaGi1g1v0565900	LotjaGi1g1v0036900	LotjaGi1g1v0060800	LotjaGi4g1v0059500	LotjaGi6g1v0358300_LC	LotjaGi1g1v0050700_LC	LotjaGi3g1v0355700
LotjaGi1g1v0157500	LotjaGi1g1v0735900_LC	LotjaGi1g1v0102900	LotjaGi1g1v0566000	LotjaGi1g1v0037000	LotjaGi1g1v0062600	LotjaGi3g1v0076200	LotjaGi4g1v0050800	LotjaGi1g1v0054400	LotjaGi6g1v0025800
LotjaGi1g1v0160300	LotjaGi1g1v0738400	LotjaGi1g1v0118000_LC	LotjaGi1g1v0594800	LotjaGi1g1v0037800	LotjaGi1g1v0064700	LotjaGi1g1v0422900		LotjaGi1g1v0056900	LotjaGi4g1v0309525
LotjaGi1g1v0170600	LotjaGi2g1v0121500	LotjaGi1g1v0118100	LotjaGi1g1v0649000_LC	LotjaGi1g1v0041500	LotjaGi1g1v0066200	LotjaGi2g1v0279100		LotjaGi1g1v0061700_LC	LotjaGi2g1v0387400
LotjaGi1g1v0179000	LotjaGi2g1v0130700	LotjaGi1g1v0123500	LotjaGi1g1v0654700	LotjaGi1g1v0048000	LotjaGi1g1v0070600	LotjaGi5g1v0213400		LotjaGi1g1v0065600	LotjaGi3g1v0304100
LotjaGi1g1v0182900	LotjaGi2g1v0193100	LotjaGi1g1v0131300_LC	LotjaGi1g1v0687600	LotjaGi1g1v0050100	LotjaGi1g1v0074200	LotjaGi3g1v0338300		LotjaGi1g1v0071800	LotjaGi6g1v0347900
LotjaGi1g1v0184800	LotjaGi2g1v0232600	LotjaGi1g1v0133700	LotjaGi1g1v0692100	LotjaGi1g1v0056600	LotjaGi1g1v0083500	LotjaGi2g1v0419100		LotjaGi1g1v0072100	LotjaGi4g1v0268800
LotjaGi1g1v0216700	LotjaGi2g1v0234400	LotjaGi1g1v0137700	LotjaGi1g1v0700600	LotjaGi1g1v0056900	LotjaGi1g1v0087400	LotjaGi1g1v0160300		LotjaGi1g1v0072700	LotjaGi2g1v0145900
LotjaGi1g1v0230800	LotjaGi2g1v0302900	LotjaGi1g1v0141200	LotjaGi1g1v0738400	LotjaGi1g1v0058900	LotjaGi1g1v0095200	LotjaGi6g1v0025100		LotjaGi1g1v0074300	LotjaGi1g1v0421300
LotjaGi1g1v0234500	LotjaGi2g1v0319800	LotjaGi1g1v0144800	LotjaGi2g1v0046400_LC	LotjaGi1g1v0061700_LC	LotjaGi1g1v0095700	LotjaGi3g1v0420600_LC		LotjaGi1g1v0083400	LotjaGi6g1v0355200
LotjaGi1g1v0239900	LotjaGi2g1v0412700	LotjaGi1g1v0144900	LotjaGi2g1v0054500	LotjaGi1g1v0063200	LotjaGi1g1v0100400_LC	LotjaGi4g1v0211800		LotjaGi1g1v0088000	LotjaGi2g1v0292300
LotjaGi1g1v0243500	LotjaGi2g1v0414000	LotjaGi1g1v0145800	LotjaGi2g1v0061300	LotjaGi1g1v0065600	LotjaGi1g1v0100800	LotjaGi3g1v0553400		LotjaGi1g1v0089000_LC	LotjaGi5g1v0264500
LotjaGi1g1v0245300	LotjaGi2g1v0415500	LotjaGi1g1v0151000	LotjaGi2g1v0121500	LotjaGi1g1v0066700	LotjaGi1g1v0102500	LotjaGi1g1v0434600		LotjaGi1g1v0092500	LotjaGi4g1v0251000
LotjaGi1g1v0245400	LotjaGi2g1v0415800	LotjaGi1g1v0157400_LC	LotjaGi2g1v0129500	LotjaGi1g1v0071800	LotjaGi1g1v0106800	LotjaGi3g1v0351700		LotjaGi1g1v0095000	LotjaGi5g1v0180000
LotjaGi1g1v0255700_LC	LotjaGi2g1v0424800	LotjaGi1g1v0160300	LotjaGi2g1v0178600	LotjaGi1g1v0074000	LotjaGi1g1v0108000	LotjaGi1g1v0539200		LotjaGi1g1v0095100	LotjaGi4g1v0434800
LotjaGi1g1v0270000	LotjaGi3g1v0032800	LotjaGi1g1v0165200	LotjaGi2g1v0230200_LC	LotjaGi1g1v0074300	LotjaGi1g1v0109000	LotjaGi6g1v0074500_LC		LotjaGi1g1v0097000_LC	LotjaGi1g1v0454100
LotjaGi1g1v0276700_LC	LotjaGi3g1v0043550	LotjaGi1g1v0168800_LC	LotjaGi2g1v0232600	LotjaGi1g1v0077900	LotjaGi1g1v0114650	LotjaGi4g1v0059700		LotjaGi1g1v0099700	LotjaGi6g1v0156300
LotjaGi1g1v0279100	LotjaGi3g1v0070500	LotjaGi1g1v0170600	LotjaGi2g1v0259200	LotjaGi1g1v0078900_LC	LotjaGi1g1v0116600	LotjaGi6g1v0134300		LotjaGi1g1v0100000	LotjaGi5g1v0245800
LotjaGi1g1v0297800	LotjaGi3g1v0087700	LotjaGi1g1v0179000	LotjaGi2g1v0309900	LotjaGi1g1v0080700	LotjaGi1g1v0117000	LotjaGi2g1v0387200		LotjaGi1g1v0101000	LotjaGi2g1v0417900
LotjaGi1g1v0314000	LotjaGi3g1v0092600	LotjaGi1g1v0180800	LotjaGi2g1v0310000	LotjaGi1g1v0089000_LC	LotjaGi1g1v0119300	LotjaGi1g1v0079900		LotjaGi1g1v0101100	LotjaGi2g1v0024400
LotjaGi1g1v0344100_LC	LotjaGi3g1v0094700	LotjaGi1g1v0182900	LotjaGi2g1v0379900	LotjaGi1g1v0089200	LotjaGi1g1v0126600_LC	LotjaGi2g1v0091200		LotjaGi1g1v0104200_LC	LotjaGi6g1v0247900
LotjaGi1g1v0351600	LotjaGi3g1v0175700	LotjaGi1g1v0184000	LotjaGi2g1v0410100	LotjaGi1g1v0094500	LotjaGi1g1v0139100_LC	LotjaGi2g1v0126500		LotjaGi1g1v0104300_LC	LotjaGi3g1v0257900
LotjaGi1g1v0362100	LotjaGi3g1v0255500	LotjaGi1g1v0184800	LotjaGi2g1v0412700	LotjaGi1g1v0095000	LotjaGi1g1v0140700	LotjaGi4g1v0381200_LC		LotjaGi1g1v0105800_LC	LotjaGi4g1v0077600
LotjaGi1g1v0362200	LotjaGi3g1v0307800	LotjaGi1g1v0216700	LotjaGi2g1v0415500	LotjaGi1g1v0097000_LC	LotjaGi1g1v0143900	LotjaGi4g1v0257800		LotjaGi1g1v0106400	LotjaGi4g1v0087200
LotjaGi1g1v0369300	LotjaGi3g1v0359700	LotjaGi1g1v0230800	LotjaGi3g1v0032800	LotjaGi1g1v0100000	LotjaGi1g1v0144800	LotjaGi4g1v0420400		LotjaGi1g1v0106500	LotjaGi1g1v0424100
LotjaGi1g1v0378500	LotjaGi3g1v0426700	LotjaGi1g1v0234500	LotjaGi3g1v0043300_LC	LotjaGi1g1v0104100	LotjaGi1g1v0144900	LotjaGi2g1v0145900		LotjaGi1g1v0113200_LC	LotjaGi6g1v0134300
LotjaGi1g1v0379000	LotjaGi3g1v0439500_LC	LotjaGi1g1v0238000	LotjaGi3g1v0043550	LotjaGi1g1v0104200_LC	LotjaGi1g1v0147000	LotjaGi3g1v0553800		LotjaGi1g1v0113300_LC	LotjaGi1g1v0586800_LC
LotjaGi1g1v0379700	LotjaGi3g1v0457700	LotjaGi1g1v0239800	LotjaGi3g1v0043570	LotjaGi1g1v0104300_LC	LotjaGi1g1v0147600	LotjaGi1g1v0635200_LC		LotjaGi1g1v0118800	LotjaGi6g1v0165500
LotjaGi1g1v0380900	LotjaGi3g1v0523500_LC	LotjaGi1g1v0239900	LotjaGi3g1v0089200	LotjaGi1g1v0105800_LC	LotjaGi1g1v0155100	LotjaGi1g1v0488500_LC		LotjaGi1g1v0119600	LotjaGi1g1v0429800
LotjaGi1g1v0404500	LotjaGi4g1v0004500	LotjaGi1g1v0243500	LotjaGi3g1v0176000	LotjaGi1g1v0106400	LotjaGi1g1v0155600_LC	LotjaGi3g1v0480600		LotjaGi1g1v0120600	LotjaGi1g1v0079900
LotjaGi1g1v0407200	LotjaGi4g1v0031200	LotjaGi1g1v0245000	LotjaGi3g1v0203400	LotjaGi1g1v0106500	LotjaGi1g1v0156000	LotjaGi3g1v0185200		LotjaGi1g1v0123400	LotjaGi3g1v0455500
LotjaGi1g1v0415100_LC	LotjaGi4g1v0064600	LotjaGi1g1v0245300	LotjaGi3g1v0254500_LC	LotjaGi1g1v0107600	LotjaGi1g1v0158400	LotjaGi5g1v0102100		LotjaGi1g1v0126700_LC	LotjaGi6g1v0274100
LotjaGi1g1v0427900	LotjaGi4g1v0091000	LotjaGi1g1v0245400	LotjaGi3g1v0267100_LC	LotjaGi1g1v0108800	LotjaGi1g1v0163800	LotjaGi1g1v0532300_LC		LotjaGi1g1v0132500	LotjaGi3g1v0277300
LotjaGi1g1v0432800	LotjaGi4g1v0095900	LotjaGi1g1v0255600_LC	LotjaGi3g1v0308400_LC	LotjaGi1g1v0110400_LC	LotjaGi1g1v0170900	LotjaGi3g1v0403500_LC		LotjaGi1g1v0133700	LotjaGi1g1v0471200
LotjaGi1g1v0434600	LotjaGi4g1v0108500_LC	LotjaGi1g1v0255700_LC	LotjaGi3g1v0315400	LotjaGi1g1v0110600	LotjaGi1g1v0171700	LotjaGi1g1v0309300		LotjaGi1g1v0136900	LotjaGi2g1v0403600
LotjaGi1g1v0450200	LotjaGi4g1v0161600	LotjaGi1g1v0257900	LotjaGi3g1v0339200	LotjaGi1g1v0112800	LotjaGi1g1v0172700	LotjaGi4g1v0142900		LotjaGi1g1v0137800	LotjaGi4g1v0278200_LC
LotjaGi1g1v0458900	LotjaGi4g1v0230600	LotjaGi1g1v0270000	LotjaGi3g1v0359700	LotjaGi1g1v0113200_LC	LotjaGi1g1v0183500	LotjaGi6g1v0193400		LotjaGi1g1v0139800	LotjaGi1g1v0743300
LotjaGi1g1v0463000	LotjaGi4g1v0284700	LotjaGi1g1v0276700_LC	LotjaGi3g1v0376000	LotjaGi1g1v0113300_LC	LotjaGi1g1v0188300_LC	LotjaGi2g1v0149700		LotjaGi1g1v0144200	LotjaGi1g1v0013500
LotjaGi1g1v0472100	LotjaGi4g1v0346300_LC	LotjaGi1g1v0279100	LotjaGi3g1v0401900	LotjaGi1g1v0118800	LotjaGi1g1v0189000	LotjaGi3g1v0476100_LC		LotjaGi1g1v0145600_LC	LotjaGi3g1v0207500_LC
LotjaGi1g1v0499700	LotjaGi4g1v0363000	LotjaGi1g1v0282300	LotjaGi3g1v0494600	LotjaGi1g1v0119600	LotjaGi1g1v0189100	LotjaGi6g1v0232700		LotjaGi1g1v0149200	LotjaGi2g1v0394950
LotjaGi1g1v0515400	LotjaGi4g1v0365500	LotjaGi1g1v0297800	LotjaGi3g1v0502300	LotjaGi1g1v0120600	LotjaGi1g1v0199600	LotjaGi2g1v0234600		LotjaGi1g1v0149800	LotjaGi1g1v0796900
LotjaGi1g1v0517000	LotjaGi4g1v0383700	LotjaGi1g1v0302100	LotjaGi3g1v0509900	LotjaGi1g1v0123400	LotjaGi1g1v0206200	LotjaGi5g1v0027900		LotjaGi1g1v0149900	LotjaGi1g1v0568900
LotjaGi1g1v0528100	LotjaGi5g1v0008800	LotjaGi1g1v0309300	LotjaGi3g1v0510000	LotjaGi1g1v0123500	LotjaGi1g1v0217400	LotjaGi4g1v0074600		LotjaGi1g1v0158300_LC	LotjaGi3g1v0209600
LotjaGi1g1v0538000_LC	LotjaGi5g1v0047300	LotjaGi1g1v0310300	LotjaGi3g1v0510100_LC	LotjaGi1g1v0125400	LotjaGi1g1v0219900_LC	LotjaGi3g1v0496400		LotjaGi1g1v0159200	LotjaGi3g1v0481100
LotjaGi1g1v0539200	LotjaGi5g1v0047400	LotjaGi1g1v0312500	LotjaGi3g1v0512900	LotjaGi1g1v0126700_LC	LotjaGi1g1v0237200	LotjaGi1g1v0499700		LotjaGi1g1v0160800	LotjaGi3g1v0247700
LotjaGi1g1v0550400	LotjaGi5g1v0093300	LotjaGi1g1v0314000	LotjaGi3g1v0545900	LotjaGi1g1v0131800	LotjaGi1g1v0240800	LotjaGi1g1v0438600		LotjaGi1g1v0161300	LotjaGi2g1v0323700
LotjaGi1g1v0573100	LotjaGi5g1v0179600	LotjaGi1g1v0327800	LotjaGi4g1v0016400	LotjaGi1g1v0132500	LotjaGi1g1v0246800	LotjaGi1g1v0123500		LotjaGi1g1v0162300	LotjaGi2g1v0102800
LotjaGi1g1v0576300_LC	LotjaGi5g1v0199400	LotjaGi1g1v0335500	LotjaGi4g1v0031200	LotjaGi1g1v0132700_LC	LotjaGi1g1v0257100	LotjaGi3g1v0000800		LotjaGi1g1v0167700	LotjaGi1g1v0431100
LotjaGi1g1v0576500	LotjaGi5g1v0254000	LotjaGi1g1v0339900	LotjaGi4g1v0052200_LC	LotjaGi1g1v0132800	LotjaGi1g1v0260300_LC	LotjaGi1g1v0245400		LotjaGi1g1v0168700	LotjaGi3g1v0072400_LC
LotjaGi1g1v0585200	LotjaGi5g1v0290600	LotjaGi1g1v0341300	LotjaGi4g1v0064600	LotjaGi1g1v0133700	LotjaGi1g1v0264200	LotjaGi1g1v0538000_LC		LotjaGi1g1v0172700	LotjaGi1g1v0438800
LotjaGi1g1v0616100	LotjaGi5g1v0345400	LotjaGi1g1v0344100_LC	LotjaGi4g1v0073300	LotjaGi1g1v0136700	LotjaGi1g1v0266000	LotjaGi5g1v0253300		LotjaGi1g1v0175900	LotjaGi6g1v0231600
LotjaGi1g1v0623800	LotjaGi5g1v0345500	LotjaGi1g1v0351900	LotjaGi4g1v0095900	LotjaGi1g1v0136900	LotjaGi1g1v0268700	LotjaGi5g1v0340100		LotjaGi1g1v0176500	LotjaGi3g1v0522300
LotjaGi1g1v0623900_LC	LotjaGi5g1v0356300	LotjaGi1g1v0360800	LotjaGi4g1v0118900	LotjaGi1g1v0138500	LotjaGi1g1v0268900	LotjaGi5g1v0178400		LotjaGi1g1v0179000	LotjaGi3g1v0329100
LotjaGi1g1v0635200_LC	LotjaGi6g1v0047000	LotjaGi1g1v0362100	LotjaGi4g1v0130700	LotjaGi1g1v0141200	LotjaGi1g1v0271400	LotjaGi2g1v0248500		LotjaGi1g1v0180200	LotjaGi1g1v0599200
LotjaGi1g1v0636100	LotjaGi6g1v0117000_LC	LotjaGi1g1v0362200	LotjaGi4g1v0209400_LC	LotjaGi1g1v0145600_LC	LotjaGi1g1v0271800_LC	LotjaGi5g1v0156900_LC		LotjaGi1g1v0182100_LC	LotjaGi4g1v0352300
LotjaGi1g1v0643700	LotjaGi6g1v0147700	LotjaGi1g1v0365200	LotjaGi4g1v0245800	LotjaGi1g1v0145800	LotjaGi1g1v0275900	LotjaGi5g1v0190500		LotjaGi1g1v0182200	LotjaGi4g1v0282100
LotjaGi1g1v0651400	LotjaGi6g1v0258000	LotjaGi1g1v0366700_LC	LotjaGi4g1v0319400	LotjaGi1g1v0148400	LotjaGi1g1v0276400	LotjaGi3g1v0312800		LotjaGi1g1v0192900	LotjaGi1g1v0734100
LotjaGi1g1v0651600	LotjaGi6g1v0258100	LotjaGi1g1v0377000	LotjaGi4g1v0329200	LotjaGi1g1v0149200	LotjaGi1g1v0278700	LotjaGi5g1v0054700		LotjaGi1g1v0193600	LotjaGi1g1v0145400
LotjaGi1g1v0657300	LotjaGi6g1v0261400	LotjaGi1g1v0378500	LotjaGi4g1v0365500	LotjaGi1g1v0149800	LotjaGi1g1v0281200	LotjaGi3g1v0201700		LotjaGi1g1v0199500	LotjaGi5g1v0119300
LotjaGi1g1v0664600	LotjaGi6g1v0303100	LotjaGi1g1v0380600	LotjaGi4g1v0383700	LotjaGi1g1v0149900	LotjaGi1g1v0294700	LotjaGi1g1v0721500		LotjaGi1g1v0215200_LC	LotjaGi3g1v0065400
LotjaGi1g1v0671700	LotjaGi6g1v0339900	LotjaGi1g1v0380900	LotjaGi4g1v0390700	LotjaGi1g1v0151000	LotjaGi1g1v0295200	LotjaGi6g1v0105600		LotjaGi1g1v0216400_LC	LotjaGi3g1v0230400
LotjaGi1g1v0681900	LotjaGi6g1v0356300	LotjaGi1g1v0383200	LotjaGi4g1v0418100	LotjaGi1g1v0151400_LC	LotjaGi1g1v0303600	LotjaGi3g1v0201500		LotjaGi1g1v0216700	LotjaGi1g1v0566100
LotjaGi1g1v0693000_LC	LotjaGi6g1v0366200_LC	LotjaGi1g1v0392000_LC	LotjaGi4g1v0448700	LotjaGi1g1v0154600	LotjaGi1g1v0307300	LotjaGi4g1v0130500		LotjaGi1g1v0217000_LC	LotjaGi5g1v0012500
LotjaGi1g1v0696500	LotjaGiC1v0011300	LotjaGi1g1v0403600	LotjaGi5g1v0003400	LotjaGi1g1v0157000	LotjaGi1g1v0307800	LotjaGi4g1v0304800		LotjaGi1g1v0219700	LotjaGi5g1v0005400
LotjaGi1g1v0708100	LotjaGi3g1v0435000_LC	LotjaGi1g1v0412100	LotjaGi5g1v0014500	LotjaGi1g1v0157500	LotjaGi1g1v0320800	LotjaGi3g1v0011300		LotjaGi1g1v0227100	LotjaGi4g1v0072700
LotjaGi1g1v0711000	LotjaGi2g1v0341100_LC	LotjaGi1g1v0415100_LC	LotjaGi5g1v0047300	LotjaGi1g1v0157900	LotjaGi1g1v0328600_LC	LotjaGi1g1v0754800		LotjaGi1g1v0227600	LotjaGi1g1v0431000_LC
LotjaGi1g1v0717500	LotjaGi5g1v0317600	LotjaGi1g1v0417300	LotjaGi5g1v0047400	LotjaGi1g1v0158300_LC	LotjaGi1g1v0332700	LotjaGi1g1v0527600_LC		LotjaGi1g1v0228700	LotjaGi4g1v0232500
LotjaGi1g1v0721500	LotjaGi1g1v0747300_LC	LotjaGi1g1v0427900	LotjaGi5g1v0066200	LotjaGi1g1v0159300	LotjaGi1g1v0336600	LotjaGi1g1v0141200		LotjaGi1g1v0230600	LotjaGi2g1v0002800_LC
LotjaGi1g1v0725700	LotjaGi6g1v0152500	LotjaGi1g1v0432100_LC	LotjaGi5g1v0118700	LotjaGi1g1v0159800	LotjaGi1g1v0339800	LotjaGi1g1v0727300		LotjaGi1g1v0239900	LotjaGi1g1v0437400
LotjaGi1g1v0725800	LotjaGi4g1v0293300_LC	LotjaGi1g1v0432200_LC	LotjaGi5g1v0168500	LotjaGi1g1v0160300	LotjaGi1g1v0339900	LotjaGi2g1v0280700		LotjaGi1g1v0245000	LotjaGi4g1v0102700
LotjaGi1g1v0726100	LotjaGi6g1v0195900	LotjaGi1g1v0432800	LotjaGi5g1v0199100	LotjaGi1g1v0165100	LotjaGi1g1v0350100	LotjaGi6g1v0196300		LotjaGi1g1v0246800	LotjaGi2g1v0297300_LC
LotjaGi1g1v0727800	LotjaGi1g1v0061700_LC	LotjaGi1g1v0434600	LotjaGi5g1v0199400	LotjaGi1g1v0166800	LotjaGi1g1v0355600	LotjaGi3g1v0005100		LotjaGi1g1v0248100_LC	LotjaGi3g1v0211100
LotjaGi1g1v0734300	LotjaGi1g1v0376800	LotjaGi1g1v0438600	LotjaGi5g1v0254000	LotjaGi1g1v0167700	LotjaGi1g1v0356600	LotjaGi2g1v0099000		LotjaGi1g1v0249400	LotjaGi5g1v0104400
LotjaGi1g1v0771300_LC	LotjaGi6g1v0282700	LotjaGi1g1v0441800	LotjaGi5g1v0257700	LotjaGi1g1v0168700	LotjaGi1g1v0358100	LotjaGi4g1v0077400		LotjaGi1g1v0255600_LC	LotjaGi5g1v0296400
LotjaGi1g1v0780600	LotjaGi2g1v0099000	LotjaGi1g1v0447900	LotjaGi5g1v0279500	LotjaGi1g1v0168800_LC	LotjaGi1g1v0361800	LotjaGi3g1v0134800_LC		LotjaGi1g1v0255700_LC	LotjaGi2g1v0426300
LotjaGi1g1v0785900	LotjaGi6g1v0020700_LC	LotjaGi1g1v0450200	LotjaGi5g1v0353700	LotjaGi1g1v0175900	LotjaGi1g1v0367000	LotjaGi6g1v0302900		LotjaGi1g1v0258600	LotjaGi6g1v0070100
LotjaGi1g1v0793700	LotjaGi6g1v0056700	LotjaGi1g1v0458900	LotjaGi5g1v0359000	LotjaGi1g1v0177200_LC	LotjaGi1g1v0367800	LotjaGi3g1v0370500_LC		LotjaGi1g1v0259800	LotjaGi5g1v0180600
LotjaGi2g1v0003400	LotjaGi5g1v0058600_LC	LotjaGi1g1v0463000	LotjaGi6g1v0074900_LC	LotjaGi1g1v0179000	LotjaGi1g1v0371500	LotjaGi1g1v0664700_LC		LotjaGi1g1v0265200	LotjaGi1g1v0024000
LotjaGi2g1v0018600	LotjaGi5g1v0187200	LotjaGi1g1v0467400	LotjaGi6g1v0099200	LotjaGi1g1v0180200	LotjaGi1g1v0382800	LotjaGi2g1v0389500		LotjaGi1g1v0270000	LotjaGi1g1v0062600
LotjaGi2g1v0024900	LotjaGi2g1v0209000	LotjaGi1g1v0467500	LotjaGi6g1v0143400	LotjaGi1g1v0180800	LotjaGi1g1v0385900	LotjaGi5g1v0097500		LotjaGi1g1v0270500	LotjaGi2g1v0277800
LotjaGi2g1v0061800	LotjaGi1g1v0578900	LotjaGi1g1v0470800	LotjaGi6g1v0145300	LotjaGi1g1v0182100_LC	LotjaGi1g1v0386800	LotjaGi6g1v0262900		LotjaGi1g1v0272400	LotjaGi4g1v0317500
LotjaGi2g1v0063700	LotjaGi2g1v0017000	LotjaGi1g1v0472100	LotjaGi6g1v0158600_LC	LotjaGi1g1v0182200	LotjaGi1g1v0387600	LotjaGi3g1v0243400_LC		LotjaGi1g1v0272900	LotjaGi3g1v0175300
LotjaGi2g1v0091200	LotjaGi2g1v0260600	LotjaGi1g1v0473800_LC	LotjaGi6g1v0197800	LotjaGi1g1v0182900	LotjaGi1g1v0391600	LotjaGi2g1v0293900		LotjaGi1g1v0273100	LotjaGi4g1v0114600
LotjaGi2g1v0097600	LotjaGi5g1v0095600_LC	LotjaGi1g1v0479400	LotjaGi6g1v0225700	LotjaGi1g1v0184800	LotjaGi1g1v0394200	LotjaGi2g1v0202500_LC		LotjaGi1g1v0273300	LotjaGi3g1v0490000
LotjaGi2g1v0101200	LotjaGi5g1v0253200	LotjaGi1g1v0484800	LotjaGi6g1v0258100	LotjaGi1g1v0188600	LotjaGi1g1v0394500	LotjaGi2g1v0231700		LotjaGi1g1v0274400	LotjaGi3g1v0324700_LC
LotjaGi2g1v0106500	LotjaGi4g1v0424100_LC	LotjaGi1g1v0494400	LotjaGi6g1v0303100	LotjaGi1g1v0192900	LotjaGi1g1v0395700_LC	LotjaGi3g1v0292600		LotjaGi1g1v0275600	LotjaGi1g1v0424700
LotjaGi2g1v0117400	LotjaGi3g1v0160300_LC	LotjaGi1g1v0499700	LotjaGi6g1v0330000	LotjaGi1g1v0193600	LotjaGi1g1v0404300_LC	LotjaGi3g1v0312900		LotjaGi1g1v0279200_LC	LotjaGi3g1v0439200_LC
LotjaGi2g1v0126500	LotjaGi2g1v0246900	LotjaGi1g1v0504700	LotjaGi6g1v0350100	LotjaGi1g1v0204100	LotjaGi1g1v0404600	LotjaGi6g1v0261400		LotjaGi1g1v0281500	LotjaGi5g1v0364700_LC
LotjaGi2g1v0139800	LotjaGi6g1v0260900	LotjaGi1g1v0517000	LotjaGiM1v0006700	LotjaGi1g1v0208800	LotjaGi1g1v0405500	LotjaGi4g1v0012000		LotjaGi1g1v0282600	LotjaGi1g1v0588800
LotjaGi2g1v0141600	LotjaGi3g1v0453000	LotjaGi1g1v0526100		LotjaGi1g1v0209400	LotjaGi1g1v0406400	LotjaGi1g1v0785900		LotjaGi1g1v0286100	LotjaGi5g1v0227100
LotjaGi2g1v0145600	LotjaGi5g1v0097500	LotjaGi1g1v0528100		LotjaGi1g1v0213300	LotjaGi1g1v0409500	LotjaGi0g1v0001100		LotjaGi1g1v0297800	LotjaGi3g1v0477900
LotjaGi2g1v0149700	LotjaGi5g1v0283800	LotjaGi1g1v0532100		LotjaGi1g1v0215200_LC	LotjaGi1g1v0412700_LC	LotjaGi5g1v0024900		LotjaGi1g1v0300000_LC	LotjaGi2g1v0233600
LotjaGi2g1v0152900	LotjaGi2g1v0391600	LotjaGi1g1v0532300_LC		LotjaGi1g1v0216400_LC	LotjaGi1g1v0419000_LC	LotjaGi4g1v0031000		LotjaGi1g1v0305600	LotjaGi1g1v0450700_LC
LotjaGi2g1v0154300	LotjaGi1g1v0517300	LotjaGi1g1v0538000_LC		LotjaGi1g1v0216700	LotjaGi1g1v0430600	LotjaGi2g1v0246900		LotjaGi1g1v0306400	LotjaGi2g1v0145400_LC
LotjaGi2g1v0163700	LotjaGi1g1v0180800	LotjaGi1g1v0539200		LotjaGi1g1v0218100	LotjaGi1g1v0431700	LotjaGi6g1v0152200_LC		LotjaGi1g1v0309400	LotjaGi4g1v0450500_LC
LotjaGi2g1v0169000	LotjaGi1g1v0508300	LotjaGi1g1v0544900		LotjaGi1g1v0219700	LotjaGi1g1v0432400	LotjaGi6g1v0144000		LotjaGi1g1v0310800_LC	LotjaGi1g1v0467400
LotjaGi2g1v0177700_LC	LotjaGi4g1v0258100	LotjaGi1g1v0566400_LC		LotjaGi1g1v0224000_LC	LotjaGi1g1v0434700	LotjaGi4g1v0115700		LotjaGi1g1v0311600	LotjaGi1g1v0079700
LotjaGi2g1v0191100	LotjaGi2g1v0068800_LC	LotjaGi1g1v0573100		LotjaGi1g1v0227600	LotjaGi1g1v0440900	LotjaGi3g1v0167600		LotjaGi1g1v0312500	LotjaGi3g1v0499100
LotjaGi2g1v0202500_LC	LotjaGi1g1v0721500	LotjaGi1g1v0576300_LC		LotjaGi1g1v0228700	LotjaGi1g1v0445200	LotjaGi2g1v0164000_LC		LotjaGi1g1v0314900	LotjaGi1g1v0718500
LotjaGi2g1v0208300_LC	LotjaGi3g1v0052400_LC	LotjaGi1g1v0576500		LotjaGi1g1v0230800	LotjaGi1g1v0446800	LotjaGi3g1v0162400_LC		LotjaGi1g1v0316100	LotjaGi1g1v0574800
LotjaGi2g1v0219200	LotjaGi1g1v0323100	LotjaGi1g1v0578900		LotjaGi1g1v0239900	LotjaGi1g1v0452400	LotjaGi1g1v0670000		LotjaGi1g1v0323100	LotjaGi2g1v0181800
LotjaGi2g1v0223900	LotjaGi1g1v0705800	LotjaGi1g1v0579200		LotjaGi1g1v0242400_LC	LotjaGi1g1v0454500	LotjaGi1g1v0705800		LotjaGi1g1v0323200	LotjaGi6g1v0293300_LC
LotjaGi2g1v0231700	LotjaGi5g1v0126000_LC	LotjaGi1g1v0585200		LotjaGi1g1v0242800	LotjaGi1g1v0468000	LotjaGi2g1v0391600		LotjaGi1g1v0325700	LotjaGi6g1v0193500
LotjaGi2g1v0234600	LotjaGi3g1v0291700	LotjaGi1g1v0594200		LotjaGi1g1v0243500	LotjaGi1g1v0469300	LotjaGi5g1v0269600_LC		LotjaGi1g1v0325800	LotjaGi2g1v0237000
LotjaGi2g1v0244200	LotjaGi6g1v0027700_LC	LotjaGi1g1v0616100		LotjaGi1g1v0245000	LotjaGi1g1v0479800	LotjaGi1g1v0180800		LotjaGi1g1v0327800	LotjaGi4g1v0030700
LotjaGi2g1v0247000	LotjaGi3g1v0518600	LotjaGi1g1v0618200		LotjaGi1g1v0245300	LotjaGi1g1v0482600			LotjaGi1g1v0331900	LotjaGi6g1v0048400
LotjaGi2g1v0257300_LC	LotjaGi2g1v0305100	LotjaGi1g1v0623800		LotjaGi1g1v0245400	LotjaGi1g1v0482900			LotjaGi1g1v0332100	LotjaGi3g1v0117100
LotjaGi2g1v0259500_LC	LotjaGi1g1v0491200	LotjaGi1g1v0623900_LC		LotjaGi1g1v0245700	LotjaGi1g1v0492000			LotjaGi1g1v0334400_LC	LotjaGi5g1v0269700
LotjaGi2g1v0260200	LotjaGi1g1v0479600	LotjaGi1g1v0624000		LotjaGi1g1v0248100_LC	LotjaGi1g1v0494100			LotjaGi1g1v0335200	LotjaGi2g1v0365500
LotjaGi2g1v0279100	LotjaGi4g1v0212500	LotjaGi1g1v0633500_LC		LotjaGi1g1v0248700	LotjaGi1g1v0500900_LC			LotjaGi1g1v0335800	LotjaGi2g1v0279800
LotjaGi2g1v0311500	LotjaGi5g1v0051600	LotjaGi1g1v0635200_LC		LotjaGi1g1v0255600_LC	LotjaGi1g1v0501900			LotjaGi1g1v0336600	LotjaGi1g1v0399200
LotjaGi2g1v0311600	LotjaGi1g1v0141200	LotjaGi1g1v0636100		LotjaGi1g1v0255700_LC	LotjaGi1g1v0520600			LotjaGi1g1v0340300	LotjaGi1g1v0574900_LC
LotjaGi2g1v0315900	LotjaGi2g1v0066000_LC	LotjaGi1g1v0642100		LotjaGi1g1v0259500	LotjaGi1g1v0524500_LC			LotjaGi1g1v0340900	LotjaGi4g1v0114700_LC
LotjaGi2g1v0324000	LotjaGi4g1v0030000	LotjaGi1g1v0643700		LotjaGi1g1v0264800	LotjaGi1g1v0538400_LC			LotjaGi1g1v0342800_LC	LotjaGi5g1v0145900_LC
LotjaGi2g1v0324100	LotjaGi3g1v0062700_LC	LotjaGi1g1v0645800		LotjaGi1g1v0264900	LotjaGi1g1v0544200			LotjaGi1g1v0348000	LotjaGi4g1v0022200_LC
LotjaGi2g1v0328200_LC	LotjaGi6g1v0223400	LotjaGi1g1v0651400		LotjaGi1g1v0265200	LotjaGi1g1v0545900			LotjaGi1g1v0349300	LotjaGi1g1v0747200
LotjaGi2g1v0333600	LotjaGi4g1v0367500	LotjaGi1g1v0651600		LotjaGi1g1v0269200	LotjaGi1g1v0552600			LotjaGi1g1v0349400_LC	LotjaGi6g1v0327400
LotjaGi2g1v0340700	LotjaGi2g1v0354800	LotjaGi1g1v0656800_LC		LotjaGi1g1v0269400_LC	LotjaGi1g1v0560400			LotjaGi1g1v0352700_LC	LotjaGi2g1v0085100
LotjaGi2g1v0369200_LC	LotjaGi4g1v0031000	LotjaGi1g1v0657300		LotjaGi1g1v0270000	LotjaGi1g1v0560800			LotjaGi1g1v0358700_LC	LotjaGi4g1v0050800
LotjaGi2g1v0377400	LotjaGi1g1v0192900	LotjaGi1g1v0658000		LotjaGi1g1v0272400	LotjaGi1g1v0565100			LotjaGi1g1v0362200	LotjaGi6g1v0007200
LotjaGi2g1v0386300	LotjaGi3g1v0011300	LotjaGi1g1v0664600		LotjaGi1g1v0272500	LotjaGi1g1v0565600			LotjaGi1g1v0363700	LotjaGi3g1v0485600
LotjaGi2g1v0399200	LotjaGi6g1v0199400	LotjaGi1g1v0664700_LC		LotjaGi1g1v0273100	LotjaGi1g1v0565700			LotjaGi1g1v0365000	LotjaGi1g1v0394200
LotjaGi2g1v0404900	LotjaGi5g1v0279400	LotjaGi1g1v0670000		LotjaGi1g1v0273300	LotjaGi1g1v0565900			LotjaGi1g1v0365200	LotjaGi2g1v0131500_LC
LotjaGi2g1v0410800	LotjaGi1g1v0370100	LotjaGi1g1v0686400		LotjaGi1g1v0274400	LotjaGi1g1v0566000			LotjaGi1g1v0369200	LotjaGi4g1v0069800
LotjaGi2g1v0413200	LotjaGi1g1v0219700	LotjaGi1g1v0690300		LotjaGi1g1v0279100	LotjaGi1g1v0567800			LotjaGi1g1v0370100	LotjaGi4g1v0437300
LotjaGi2g1v0426300	LotjaGi3g1v0015200	LotjaGi1g1v0690400_LC		LotjaGi1g1v0279200_LC	LotjaGi1g1v0572700			LotjaGi1g1v0375800	LotjaGi4g1v0147900
LotjaGi2g1v0427200	LotjaGi1g1v0272400	LotjaGi1g1v0696500		LotjaGi1g1v0286100	LotjaGi1g1v0577100			LotjaGi1g1v0376800	LotjaGi1g1v0623300
LotjaGi2g1v0439300	LotjaGi1g1v0786000_LC	LotjaGi1g1v0697800		LotjaGi1g1v0291200	LotjaGi1g1v0577300			LotjaGi1g1v0377000	LotjaGi1g1v0165200
LotjaGi2g1v0440500	LotjaGi6g1v0144000	LotjaGi1g1v0698000		LotjaGi1g1v0295300	LotjaGi1g1v0578000_LC			LotjaGi1g1v0380300	LotjaGi3g1v0522100
LotjaGi2g1v0448100	LotjaGi3g1v0162400_LC	LotjaGi1g1v0705800		LotjaGi1g1v0297400	LotjaGi1g1v0578600			LotjaGi1g1v0380900	LotjaGi1g1v0711000
LotjaGi2g1v0459000	LotjaGi6g1v0050500	LotjaGi1g1v0708100		LotjaGi1g1v0297800	LotjaGi1g1v0579000			LotjaGi1g1v0385100	LotjaGi3g1v0435800
LotjaGi3g1v0000800	LotjaGi1g1v0158300_LC	LotjaGi1g1v0708800_LC		LotjaGi1g1v0300000_LC	LotjaGi1g1v0582200			LotjaGi1g1v0390700	LotjaGi2g1v0134300
LotjaGi3g1v0001700	LotjaGi6g1v0152400_LC	LotjaGi1g1v0711000		LotjaGi1g1v0302100	LotjaGi1g1v0583800			LotjaGi1g1v0392600	LotjaGi1g1v0488500_LC
LotjaGi3g1v0005100	LotjaGi3g1v0292600	LotjaGi1g1v0714800		LotjaGi1g1v0306400	LotjaGi1g1v0583900			LotjaGi1g1v0397000	LotjaGi5g1v0041800
LotjaGi3g1v0011300	LotjaGi1g1v0309300	LotjaGi1g1v0717500		LotjaGi1g1v0307700	LotjaGi1g1v0599900			LotjaGi1g1v0397600	LotjaGi3g1v0432500
LotjaGi3g1v0013500	LotjaGi6g1v0152200_LC	LotjaGi1g1v0721500		LotjaGi1g1v0308000	LotjaGi1g1v0602400			LotjaGi1g1v0398700	LotjaGi2g1v0380800
LotjaGi3g1v0021400	LotjaGi3g1v0100800	LotjaGi1g1v0725700		LotjaGi1g1v0309300	LotjaGi1g1v0604600			LotjaGi1g1v0414500	LotjaGi1g1v0790900_LC
LotjaGi3g1v0027300	LotjaGi6g1v0030600	LotjaGi1g1v0725800		LotjaGi1g1v0309400	LotjaGi1g1v0605600			LotjaGi1g1v0415400	LotjaGi6g1v0307900
LotjaGi3g1v0066100	LotjaGi5g1v0269600_LC	LotjaGi1g1v0727300		LotjaGi1g1v0310300	LotjaGi1g1v0605800			LotjaGi1g1v0415800	LotjaGi2g1v0002900
LotjaGi3g1v0071600	LotjaGi3g1v0041200	LotjaGi1g1v0727800		LotjaGi1g1v0310800_LC	LotjaGi1g1v0608900			LotjaGi1g1v0418000	LotjaGi5g1v0258600
LotjaGi3g1v0077000	LotjaGi3g1v0490600	LotjaGi1g1v0732900		LotjaGi1g1v0312500	LotjaGi1g1v0612700			LotjaGi1g1v0423200	LotjaGi1g1v0610100
LotjaGi3g1v0086300_LC	LotjaGi3g1v0552900	LotjaGi1g1v0734300		LotjaGi1g1v0314000	LotjaGi1g1v0617700			LotjaGi1g1v0425200_LC	LotjaGi2g1v0394700
LotjaGi3g1v0109700	LotjaGi1g1v0756200_LC	LotjaGi1g1v0735700		LotjaGi1g1v0314100	LotjaGi1g1v0618300			LotjaGi1g1v0427600	LotjaGi6g1v0246600
LotjaGi3g1v0128900	LotjaGi4g1v0424300_LC	LotjaGi1g1v0736100		LotjaGi1g1v0314900	LotjaGi1g1v0619100			LotjaGi1g1v0429100	LotjaGi4g1v0007200_LC
LotjaGi3g1v0131000	LotjaGi4g1v0304800	LotjaGi1g1v0737600		LotjaGi1g1v0323100	LotjaGi1g1v0619400			LotjaGi1g1v0435100	LotjaGi4g1v0374600
LotjaGi3g1v0134800_LC	LotjaGi2g1v0268000	LotjaGi1g1v0747400		LotjaGi1g1v0323200	LotjaGi1g1v0626200			LotjaGi1g1v0441400	LotjaGi3g1v0353300
LotjaGi3g1v0137100	LotjaGi1g1v0452700	LotjaGi1g1v0754800		LotjaGi1g1v0325700	LotjaGi1g1v0630300			LotjaGi1g1v0443800	LotjaGi1g1v0685600
LotjaGi3g1v0177900_LC	LotjaGi6g1v0196300	LotjaGi1g1v0761700		LotjaGi1g1v0325800	LotjaGi1g1v0637900			LotjaGi1g1v0447900	LotjaGi1g1v0276400
LotjaGi3g1v0197400	LotjaGi3g1v0006400	LotjaGi1g1v0763400		LotjaGi1g1v0327800	LotjaGi1g1v0646500_LC			LotjaGi1g1v0451500	LotjaGi3g1v0218900
LotjaGi3g1v0201500	LotjaGi3g1v0320400	LotjaGi1g1v0780600		LotjaGi1g1v0331900	LotjaGi1g1v0648100			LotjaGi1g1v0452600	LotjaGi1g1v0481200
LotjaGi3g1v0201700	LotjaGi4g1v0030900	LotjaGi1g1v0785900		LotjaGi1g1v0332100	LotjaGi1g1v0649000_LC			LotjaGi1g1v0452700	LotjaGi4g1v0370500
LotjaGi3g1v0208000	LotjaGi4g1v0044600_LC	LotjaGi1g1v0787500		LotjaGi1g1v0334400_LC	LotjaGi1g1v0649300			LotjaGi1g1v0457600	LotjaGi1g1v0129700
LotjaGi3g1v0220800	LotjaGi4g1v0381200_LC	LotjaGi1g1v0787700		LotjaGi1g1v0334500	LotjaGi1g1v0668100			LotjaGi1g1v0459700	LotjaGi1g1v0572700
LotjaGi3g1v0233100	LotjaGi1g1v0591900_LC	LotjaGi1g1v0788600		LotjaGi1g1v0334900	LotjaGi1g1v0668300			LotjaGi1g1v0461200	LotjaGi6g1v0300000
LotjaGi3g1v0239800	LotjaGi3g1v0201500	LotjaGi1g1v0789000		LotjaGi1g1v0335800	LotjaGi1g1v0669000_LC			LotjaGi1g1v0462900	LotjaGi4g1v0077900
LotjaGi3g1v0243400_LC	LotjaGi1g1v0451500	LotjaGi1g1v0790600_LC		LotjaGi1g1v0336800_LC	LotjaGi1g1v0674700_LC			LotjaGi1g1v0471800	LotjaGi2g1v0331300
LotjaGi3g1v0243700_LC	LotjaGi2g1v0040900_LC	LotjaGi1g1v0799200		LotjaGi1g1v0338300	LotjaGi1g1v0676100			LotjaGi1g1v0474900	LotjaGi3g1v0508300
LotjaGi3g1v0246500_LC	LotjaGi1g1v0531400	LotjaGi2g1v0002600		LotjaGi1g1v0340900	LotjaGi1g1v0676900			LotjaGi1g1v0479600	LotjaGi5g1v0042900_LC
LotjaGi3g1v0282300	LotjaGi1g1v0071800	LotjaGi2g1v0003400		LotjaGi1g1v0341800	LotjaGi1g1v0681200			LotjaGi1g1v0479900	LotjaGi4g1v0391800
LotjaGi3g1v0289800_LC	LotjaGi1g1v0613500_LC	LotjaGi2g1v0010100		LotjaGi1g1v0342800_LC	LotjaGi1g1v0681300			LotjaGi1g1v0480000	LotjaGi1g1v0082600
LotjaGi3g1v0292600	LotjaGi4g1v0115700	LotjaGi2g1v0018600		LotjaGi1g1v0344100_LC	LotjaGi1g1v0681900			LotjaGi1g1v0481100	LotjaGi4g1v0378200
LotjaGi3g1v0297800	LotjaGi5g1v0006500_LC	LotjaGi2g1v0023300		LotjaGi1g1v0347300_LC	LotjaGi1g1v0683300			LotjaGi1g1v0484800	LotjaGi3g1v0138500_LC
LotjaGi3g1v0312800	LotjaGi3g1v0365800	LotjaGi2g1v0024900		LotjaGi1g1v0348000	LotjaGi1g1v0684500			LotjaGi1g1v0486200	LotjaGi1g1v0734200
LotjaGi3g1v0312900	LotjaGi3g1v0134800_LC	LotjaGi2g1v0061800		LotjaGi1g1v0348700	LotjaGi1g1v0685100			LotjaGi1g1v0491200	LotjaGi6g1v0309500
LotjaGi3g1v0314500	LotjaGi1g1v0778600	LotjaGi2g1v0074600		LotjaGi1g1v0350900_LC	LotjaGi1g1v0685900_LC			LotjaGi1g1v0498400_LC	LotjaGi3g1v0451500_LC
LotjaGi3g1v0319400	LotjaGi4g1v0116400	LotjaGi2g1v0077700		LotjaGi1g1v0351600	LotjaGi1g1v0686700			LotjaGi1g1v0499300	LotjaGi2g1v0415700
LotjaGi3g1v0359100	LotjaGi4g1v0143100_LC	LotjaGi2g1v0091200		LotjaGi1g1v0352700_LC	LotjaGi1g1v0687300			LotjaGi1g1v0499900	LotjaGi5g1v0115200
LotjaGi3g1v0363200_LC	LotjaGi2g1v0246400	LotjaGi2g1v0097600		LotjaGi1g1v0356500	LotjaGi1g1v0689000			LotjaGi1g1v0502600	LotjaGi3g1v0361600
LotjaGi3g1v0378300_LC	LotjaGi1g1v0245000	LotjaGi2g1v0099000		LotjaGi1g1v0357500	LotjaGi1g1v0690000			LotjaGi1g1v0504600	LotjaGi2g1v0152900
LotjaGi3g1v0394300	LotjaGi4g1v0284200	LotjaGi2g1v0106500		LotjaGi1g1v0358700_LC	LotjaGi1g1v0691400			LotjaGi1g1v0508300	LotjaGi3g1v0316300
LotjaGi3g1v0399800	LotjaGi5g1v0062400	LotjaGi2g1v0124700		LotjaGi1g1v0359000	LotjaGi1g1v0692400			LotjaGi1g1v0508400_LC	LotjaGi3g1v0030500
LotjaGi3g1v0403500_LC	LotjaGi2g1v0231600	LotjaGi2g1v0124800		LotjaGi1g1v0359200	LotjaGi1g1v0697500			LotjaGi1g1v0515700	LotjaGi4g1v0086500
LotjaGi3g1v0405300	LotjaGi1g1v0120600	LotjaGi2g1v0125000		LotjaGi1g1v0362100	LotjaGi1g1v0698900			LotjaGi1g1v0516600_LC	LotjaGi6g1v0343200
LotjaGi3g1v0407800	LotjaGi2g1v0231700	LotjaGi2g1v0126500		LotjaGi1g1v0362200	LotjaGi1g1v0699300			LotjaGi1g1v0517100	LotjaGi3g1v0431900
LotjaGi3g1v0432500	LotjaGi1g1v0727300	LotjaGi2g1v0131900_LC		LotjaGi1g1v0363700	LotjaGi1g1v0700600			LotjaGi1g1v0517300	LotjaGi6g1v0006600
LotjaGi3g1v0437700	LotjaGi5g1v0335200_LC	LotjaGi2g1v0137400		LotjaGi1g1v0365200	LotjaGi1g1v0703600			LotjaGi1g1v0517400	LotjaGi3g1v0322800
LotjaGi3g1v0439400	LotjaGi1g1v0300000_LC	LotjaGi2g1v0139800		LotjaGi1g1v0366700_LC	LotjaGi1g1v0711600_LC			LotjaGi1g1v0522000	LotjaGi3g1v0182700
LotjaGi3g1v0447500_LC	LotjaGi4g1v0210200	LotjaGi2g1v0141600		LotjaGi1g1v0367900	LotjaGi1g1v0712800			LotjaGi1g1v0522300	LotjaGi6g1v0339200
LotjaGi3g1v0447700	LotjaGi4g1v0044700	LotjaGi2g1v0149700		LotjaGi1g1v0369400_LC	LotjaGi1g1v0713700			LotjaGi1g1v0522600	LotjaGi1g1v0599900
LotjaGi3g1v0449330	LotjaGi2g1v0326200	LotjaGi2g1v0152900		LotjaGi1g1v0370100	LotjaGi1g1v0713900			LotjaGi1g1v0523200	LotjaGi1g1v0698900
LotjaGi3g1v0449360	LotjaGi6g1v0105200	LotjaGi2g1v0154300		LotjaGi1g1v0373200	LotjaGi1g1v0714900			LotjaGi1g1v0523800	LotjaGi1g1v0689800
LotjaGi3g1v0450300	LotjaGi1g1v0696500	LotjaGi2g1v0156300		LotjaGi1g1v0374200	LotjaGi1g1v0718600			LotjaGi1g1v0525500	LotjaGi2g1v0120800
LotjaGi3g1v0455100	LotjaGi1g1v0327800	LotjaGi2g1v0163900		LotjaGi1g1v0376000	LotjaGi1g1v0720300			LotjaGi1g1v0525900	LotjaGi1g1v0245100_LC
LotjaGi3g1v0462000	LotjaGi4g1v0339000	LotjaGi2g1v0169000		LotjaGi1g1v0376300	LotjaGi1g1v0723700			LotjaGi1g1v0526100	LotjaGi1g1v0558600
LotjaGi3g1v0462900	LotjaGi1g1v0725500	LotjaGi2g1v0176700		LotjaGi1g1v0376800	LotjaGi1g1v0723800			LotjaGi1g1v0528400	LotjaGi2g1v0427000
LotjaGi3g1v0476100_LC	LotjaGi1g1v0721300	LotjaGi2g1v0177700_LC		LotjaGi1g1v0377000	LotjaGi1g1v0726100			LotjaGi1g1v0531400	LotjaGi4g1v0077200
LotjaGi3g1v0533300	LotjaGi1g1v0695400_LC	LotjaGi2g1v0182300		LotjaGi1g1v0378500	LotjaGi1g1v0729400			LotjaGi1g1v0537800	LotjaGi5g1v0110200_LC
LotjaGi3g1v0547500	LotjaGi2g1v0097600	LotjaGi2g1v0184400		LotjaGi1g1v0379700	LotjaGi1g1v0731600			LotjaGi1g1v0538900	LotjaGi4g1v0024500
LotjaGi3g1v0553800	LotjaGi3g1v0185200	LotjaGi2g1v0191100		LotjaGi1g1v0380300	LotjaGi1g1v0734700			LotjaGi1g1v0540900_LC	LotjaGi3g1v0455650
LotjaGi3g1v0554000_LC	LotjaGi1g1v0689000	LotjaGi2g1v0192400		LotjaGi1g1v0380600	LotjaGi1g1v0735200			LotjaGi1g1v0545300	LotjaGi3g1v0195300
LotjaGi3g1v0554600	LotjaGi4g1v0195100	LotjaGi2g1v0200500		LotjaGi1g1v0380900	LotjaGi1g1v0736300_LC			LotjaGi1g1v0545400	LotjaGi2g1v0008900
LotjaGi4g1v0018800	LotjaGi1g1v0323200	LotjaGi2g1v0202500_LC		LotjaGi1g1v0381200	LotjaGi1g1v0737100			LotjaGi1g1v0545600	LotjaGi3g1v0508500
LotjaGi4g1v0022600	LotjaGi5g1v0253300	LotjaGi2g1v0219200		LotjaGi1g1v0383200	LotjaGi1g1v0738400			LotjaGi1g1v0550200	LotjaGi1g1v0752100
LotjaGi4g1v0030800	LotjaGi1g1v0104200_LC	LotjaGi2g1v0223900		LotjaGi1g1v0390700	LotjaGi1g1v0741400			LotjaGi1g1v0550400	LotjaGi5g1v0113500_LC
LotjaGi4g1v0030900	LotjaGi4g1v0133000	LotjaGi2g1v0231600		LotjaGi1g1v0391200	LotjaGi1g1v0752100			LotjaGi1g1v0561500	LotjaGi6g1v0342700
LotjaGi4g1v0031000	LotjaGi6g1v0366200_LC	LotjaGi2g1v0231700		LotjaGi1g1v0396700	LotjaGi1g1v0752300			LotjaGi1g1v0570900	LotjaGi4g1v0268200_LC
LotjaGi4g1v0040500	LotjaGi6g1v0206900	LotjaGi2g1v0234600		LotjaGi1g1v0397000	LotjaGi1g1v0753700			LotjaGi1g1v0572000	LotjaGi2g1v0397000
LotjaGi4g1v0044700	LotjaGi1g1v0684300	LotjaGi2g1v0238200		LotjaGi1g1v0397600	LotjaGi1g1v0754000			LotjaGi1g1v0572600_LC	LotjaGi3g1v0257000
LotjaGi4g1v0052500	LotjaGi3g1v0247300_LC	LotjaGi2g1v0246900		LotjaGi1g1v0398700	LotjaGi1g1v0754300			LotjaGi1g1v0574000	LotjaGi1g1v0536500
LotjaGi4g1v0059500	LotjaGi1g1v0255700_LC	LotjaGi2g1v0247000		LotjaGi1g1v0398800_LC	LotjaGi1g1v0756000			LotjaGi1g1v0576500	LotjaGi4g1v0157700_LC
LotjaGi4g1v0075700	LotjaGi3g1v0201700	LotjaGi2g1v0248500		LotjaGi1g1v0409900	LotjaGi1g1v0760500			LotjaGi1g1v0578400	LotjaGi3g1v0105100_LC
LotjaGi4g1v0077400	LotjaGi4g1v0354800	LotjaGi2g1v0257300_LC		LotjaGi1g1v0412100	LotjaGi1g1v0762800			LotjaGi1g1v0578900	LotjaGi2g1v0107100
LotjaGi4g1v0077500	LotjaGi1g1v0532300_LC	LotjaGi2g1v0265700		LotjaGi1g1v0414500	LotjaGi1g1v0763300			LotjaGi1g1v0579200	LotjaGi4g1v0079600
LotjaGi4g1v0085200	LotjaGi4g1v0059500	LotjaGi2g1v0279100		LotjaGi1g1v0415100_LC	LotjaGi1g1v0775000			LotjaGi1g1v0586300	LotjaGi3g1v0433800
LotjaGi4g1v0085900_LC	LotjaGi6g1v0027500	LotjaGi2g1v0283600		LotjaGi1g1v0416200	LotjaGi1g1v0780200			LotjaGi1g1v0591100	LotjaGi2g1v0323800
LotjaGi4g1v0087200	LotjaGi2g1v0405900	LotjaGi2g1v0285700		LotjaGi1g1v0416300	LotjaGi1g1v0783400			LotjaGi1g1v0591900_LC	LotjaGi3g1v0314300_LC
LotjaGi4g1v0088300	LotjaGi1g1v0576500	LotjaGi2g1v0287700		LotjaGi1g1v0418400	LotjaGi1g1v0783700_LC			LotjaGi1g1v0593400	LotjaGi3g1v0477800_LC
LotjaGi4g1v0091800	LotjaGi4g1v0012000	LotjaGi2g1v0293800		LotjaGi1g1v0420000	LotjaGi1g1v0788100			LotjaGi1g1v0593800	LotjaGi4g1v0104100_LC
LotjaGi4g1v0099600	LotjaGi2g1v0414600_LC	LotjaGi2g1v0293900		LotjaGi1g1v0421100	LotjaGi1g1v0791000			LotjaGi1g1v0594100	LotjaGi5g1v0242200
LotjaGi4g1v0105400	LotjaGi4g1v0246500	LotjaGi2g1v0305100		LotjaGi1g1v0421700	LotjaGi1g1v0791600			LotjaGi1g1v0594900	LotjaGi6g1v0252800
LotjaGi4g1v0105900	LotjaGi3g1v0555300	LotjaGi2g1v0311500		LotjaGi1g1v0422900	LotjaGi2g1v0011600			LotjaGi1g1v0595200	LotjaGi4g1v0096700
LotjaGi4g1v0123100	LotjaGi6g1v0354600	LotjaGi2g1v0311600		LotjaGi1g1v0424600	LotjaGi2g1v0017800			LotjaGi1g1v0601000	LotjaGi4g1v0377800_LC
LotjaGi4g1v0124800	LotjaGi4g1v0222650	LotjaGi2g1v0314400		LotjaGi1g1v0425200_LC	LotjaGi2g1v0021500			LotjaGi1g1v0601300	LotjaGi1g1v0675600
LotjaGi4g1v0130500	LotjaGi1g1v0216400_LC	LotjaGi2g1v0315900		LotjaGi1g1v0427400	LotjaGi2g1v0055500_LC			LotjaGi1g1v0603100	LotjaGi3g1v0189000
LotjaGi4g1v0131100_LC	LotjaGi1g1v0726800	LotjaGi2g1v0324000		LotjaGi1g1v0427600	LotjaGi2g1v0058400			LotjaGi1g1v0607200	LotjaGi5g1v0144000
LotjaGi4g1v0133000	LotjaGi1g1v0526100	LotjaGi2g1v0324100		LotjaGi1g1v0429100	LotjaGi2g1v0058500			LotjaGi1g1v0610000	LotjaGi3g1v0244000
LotjaGi4g1v0142800	LotjaGi1g1v0168700	LotjaGi2g1v0326200		LotjaGi1g1v0429200	LotjaGi2g1v0058600_LC			LotjaGi1g1v0610300	LotjaGi1g1v0155100
LotjaGi4g1v0142900	LotjaGi6g1v0223900	LotjaGi2g1v0328200_LC		LotjaGi1g1v0432800	LotjaGi2g1v0060200			LotjaGi1g1v0610500	LotjaGi4g1v0434700_LC
LotjaGi4g1v0162100	LotjaGi4g1v0099600	LotjaGi2g1v0340700		LotjaGi1g1v0434600	LotjaGi2g1v0066500			LotjaGi1g1v0613400	LotjaGi4g1v0344900
LotjaGi4g1v0172700	LotjaGi3g1v0202100	LotjaGi2g1v0369200_LC		LotjaGi1g1v0438600	LotjaGi2g1v0066900_LC			LotjaGi1g1v0613500_LC	LotjaGi1g1v0152000
LotjaGi4g1v0191000	LotjaGi2g1v0293900	LotjaGi2g1v0377400		LotjaGi1g1v0443800	LotjaGi2g1v0068000			LotjaGi1g1v0618300	LotjaGi3g1v0406200
LotjaGi4g1v0201900	LotjaGi3g1v0474500_LC	LotjaGi2g1v0386300		LotjaGi1g1v0447900	LotjaGi2g1v0069400_LC			LotjaGi1g1v0619800_LC	LotjaGi1g1v0176600
LotjaGi4g1v0211800	LotjaGi3g1v0493500	LotjaGi2g1v0389300_LC		LotjaGi1g1v0450200	LotjaGi2g1v0080700_LC			LotjaGi1g1v0626100	LotjaGi2g1v0319100_LC
LotjaGi4g1v0249000	LotjaGi6g1v0303000	LotjaGi2g1v0389500		LotjaGi1g1v0451500	LotjaGi2g1v0082500			LotjaGi1g1v0627900	LotjaGi3g1v0437700
LotjaGi4g1v0268100	LotjaGi5g1v0299900	LotjaGi2g1v0391500		LotjaGi1g1v0452600	LotjaGi2g1v0084400			LotjaGi1g1v0630200	LotjaGi1g1v0100400_LC
LotjaGi4g1v0268200_LC	LotjaGi2g1v0279300_LC	LotjaGi2g1v0391600		LotjaGi1g1v0452700	LotjaGi2g1v0092100			LotjaGi1g1v0639700	LotjaGi5g1v0093300
LotjaGi4g1v0268300	LotjaGi1g1v0017300	LotjaGi2g1v0395200_LC		LotjaGi1g1v0453400	LotjaGi2g1v0096900			LotjaGi1g1v0642800	LotjaGi6g1v0194600
LotjaGi4g1v0274300	LotjaGi6g1v0027800	LotjaGi2g1v0399200		LotjaGi1g1v0458900	LotjaGi2g1v0097700			LotjaGi1g1v0646300	LotjaGi3g1v0285200
LotjaGi4g1v0280500	LotjaGi5g1v0340100	LotjaGi2g1v0402300		LotjaGi1g1v0459700	LotjaGi2g1v0099400_LC			LotjaGi1g1v0647000	LotjaGi4g1v0346500
LotjaGi4g1v0281200	LotjaGi6g1v0302900	LotjaGi2g1v0404900		LotjaGi1g1v0460800	LotjaGi2g1v0104500			LotjaGi1g1v0650000	LotjaGi3g1v0324500
LotjaGi4g1v0281800	LotjaGi2g1v0255500	LotjaGi2g1v0413200		LotjaGi1g1v0463000	LotjaGi2g1v0107100			LotjaGi1g1v0653000	LotjaGi5g1v0011500
LotjaGi4g1v0288300	LotjaGi2g1v0061800	LotjaGi2g1v0413600		LotjaGi1g1v0463600	LotjaGi2g1v0109900_LC			LotjaGi1g1v0654900	LotjaGi1g1v0115200
LotjaGi4g1v0293700	LotjaGi5g1v0085100	LotjaGi2g1v0414600_LC		LotjaGi1g1v0465100	LotjaGi2g1v0110800_LC			LotjaGi1g1v0658000	LotjaGi3g1v0441900
LotjaGi4g1v0296200	LotjaGi5g1v0178400	LotjaGi2g1v0414800		LotjaGi1g1v0472100	LotjaGi2g1v0121500			LotjaGi1g1v0663900	LotjaGi4g1v0293600
LotjaGi4g1v0302000_LC	LotjaGi1g1v0325800	LotjaGi2g1v0420500_LC		LotjaGi1g1v0474900	LotjaGi2g1v0124000			LotjaGi1g1v0664200	LotjaGi1g1v0648400
LotjaGi4g1v0308700	LotjaGi6g1v0195200	LotjaGi2g1v0420700		LotjaGi1g1v0477400	LotjaGi2g1v0127200			LotjaGi1g1v0667300	LotjaGi3g1v0094200
LotjaGi4g1v0309600	LotjaGi4g1v0058400	LotjaGi2g1v0423200		LotjaGi1g1v0478000	LotjaGi2g1v0128200			LotjaGi1g1v0667700	LotjaGi1g1v0237200
LotjaGi4g1v0312000	LotjaGi3g1v0027300	LotjaGi2g1v0425300		LotjaGi1g1v0479600	LotjaGi2g1v0129500			LotjaGi1g1v0668400	LotjaGi5g1v0015600_LC
LotjaGi4g1v0313900	LotjaGi4g1v0448700	LotjaGi2g1v0427200		LotjaGi1g1v0479900	LotjaGi2g1v0129600			LotjaGi1g1v0668500	LotjaGi3g1v0115400
LotjaGi4g1v0318900	LotjaGi1g1v0452600	LotjaGi2g1v0431200		LotjaGi1g1v0480000	LotjaGi2g1v0130700			LotjaGi1g1v0671200	LotjaGi1g1v0763300
LotjaGi4g1v0319200	LotjaGi6g1v0308700	LotjaGi2g1v0433600		LotjaGi1g1v0482800	LotjaGi2g1v0131500_LC			LotjaGi1g1v0673100	LotjaGi3g1v0124200
LotjaGi4g1v0331800	LotjaGi3g1v0005700	LotjaGi2g1v0440500		LotjaGi1g1v0484800	LotjaGi2g1v0132100			LotjaGi1g1v0673200_LC	LotjaGi4g1v0156500
LotjaGi4g1v0333400	LotjaGi5g1v0255800	LotjaGi2g1v0445700		LotjaGi1g1v0486200	LotjaGi2g1v0132700			LotjaGi1g1v0679500	LotjaGi3g1v0295000
LotjaGi4g1v0340300	LotjaGi1g1v0594900	LotjaGi2g1v0448100		LotjaGi1g1v0488200	LotjaGi2g1v0133300			LotjaGi1g1v0680900	LotjaGi3g1v0224500
LotjaGi4g1v0343900	LotjaGi1g1v0673200_LC	LotjaGi2g1v0449400		LotjaGi1g1v0491200	LotjaGi2g1v0133500			LotjaGi1g1v0684300	LotjaGi3g1v0403100
LotjaGi4g1v0344900	LotjaGi1g1v0123500	LotjaGi2g1v0450100		LotjaGi1g1v0492800_LC	LotjaGi2g1v0134300			LotjaGi1g1v0690800	LotjaGi4g1v0132700
LotjaGi4g1v0351300	LotjaGi1g1v0578400	LotjaGi3g1v0000800		LotjaGi1g1v0496900	LotjaGi2g1v0134400			LotjaGi1g1v0691200	LotjaGi1g1v0114900
LotjaGi4g1v0379600	LotjaGi2g1v0164000_LC	LotjaGi3g1v0001700		LotjaGi1g1v0499300	LotjaGi2g1v0143900			LotjaGi1g1v0692000	LotjaGi5g1v0061100
LotjaGi4g1v0380900	LotjaGi6g1v0105600	LotjaGi3g1v0004200		LotjaGi1g1v0499700	LotjaGi2g1v0146400			LotjaGi1g1v0693000_LC	LotjaGi4g1v0007500
LotjaGi4g1v0400100	LotjaGi1g1v0668500	LotjaGi3g1v0005100		LotjaGi1g1v0499900	LotjaGi2g1v0152800			LotjaGi1g1v0695400_LC	LotjaGi3g1v0024100
LotjaGi4g1v0407400	LotjaGi3g1v0351700	LotjaGi3g1v0011300		LotjaGi1g1v0503400	LotjaGi2g1v0157600			LotjaGi1g1v0696200	LotjaGi1g1v0788100
LotjaGi4g1v0431000	LotjaGi3g1v0315400	LotjaGi3g1v0013300		LotjaGi1g1v0503800	LotjaGi2g1v0160200			LotjaGi1g1v0696500	LotjaGi1g1v0784900
LotjaGi4g1v0441000	LotjaGi4g1v0449000	LotjaGi3g1v0013500		LotjaGi1g1v0508300	LotjaGi2g1v0160700_LC			LotjaGi1g1v0698000	LotjaGi5g1v0056000
LotjaGi4g1v0443300	LotjaGi1g1v0690800	LotjaGi3g1v0024200		LotjaGi1g1v0508400_LC	LotjaGi2g1v0164500_LC			LotjaGi1g1v0698100	LotjaGi2g1v0082500
LotjaGi4g1v0449400_LC	LotjaGi6g1v0314700	LotjaGi3g1v0027300		LotjaGi1g1v0512700	LotjaGi2g1v0166700_LC			LotjaGi1g1v0700200_LC	LotjaGi3g1v0493200
LotjaGi4g1v0449600	LotjaGi3g1v0474000	LotjaGi3g1v0027400		LotjaGi1g1v0516600_LC	LotjaGi2g1v0172000_LC			LotjaGi1g1v0700600	LotjaGi4g1v0028700
LotjaGi4g1v0460000	LotjaGi3g1v0408400	LotjaGi3g1v0033700		LotjaGi1g1v0517000	LotjaGi2g1v0178000			LotjaGi1g1v0710000_LC	LotjaGi3g1v0463700_LC
LotjaGi4g1v0460500	LotjaGi4g1v0033000_LC	LotjaGi3g1v0047100		LotjaGi1g1v0517100	LotjaGi2g1v0178700			LotjaGi1g1v0713300	LotjaGi3g1v0522700
LotjaGi5g1v0010600	LotjaGi6g1v0007700	LotjaGi3g1v0062700_LC		LotjaGi1g1v0517300	LotjaGi2g1v0188100			LotjaGi1g1v0715700	LotjaGi2g1v0170400
LotjaGi5g1v0027200	LotjaGi4g1v0188500	LotjaGi3g1v0062800		LotjaGi1g1v0517400	LotjaGi2g1v0190900			LotjaGi1g1v0715800	LotjaGi3g1v0097800
LotjaGi5g1v0036600_LC	LotjaGi5g1v0315600	LotjaGi3g1v0066500		LotjaGi1g1v0519800	LotjaGi2g1v0193100			LotjaGi1g1v0717500	LotjaGi6g1v0246700
LotjaGi5g1v0046300_LC	LotjaGi3g1v0167600	LotjaGi3g1v0071600		LotjaGi1g1v0522300	LotjaGi2g1v0210200			LotjaGi1g1v0720700	LotjaGi5g1v0263700
LotjaGi5g1v0046400	LotjaGi1g1v0434600	LotjaGi3g1v0080500		LotjaGi1g1v0523300	LotjaGi2g1v0211200			LotjaGi1g1v0721300	LotjaGi1g1v0605600
LotjaGi5g1v0069200_LC	LotjaGi5g1v0095500	LotjaGi3g1v0086300_LC		LotjaGi1g1v0523800	LotjaGi2g1v0215600			LotjaGi1g1v0725500	LotjaGi3g1v0115500_LC
LotjaGi5g1v0083200_LC	LotjaGi2g1v0163900	LotjaGi3g1v0091700_LC		LotjaGi1g1v0525000_LC	LotjaGi2g1v0216000			LotjaGi1g1v0726800	LotjaGi4g1v0431000
LotjaGi5g1v0083600	LotjaGi3g1v0323400	LotjaGi3g1v0098400		LotjaGi1g1v0525500	LotjaGi2g1v0221100			LotjaGi1g1v0730500_LC	LotjaGi2g1v0433600
LotjaGi5g1v0085100	LotjaGi6g1v0335900	LotjaGi3g1v0100800		LotjaGi1g1v0525900	LotjaGi2g1v0222400			LotjaGi1g1v0732500	LotjaGi5g1v0091300
LotjaGi5g1v0089300	LotjaGi6g1v0149000	LotjaGi3g1v0109700		LotjaGi1g1v0526100	LotjaGi2g1v0224400			LotjaGi1g1v0735700	LotjaGi3g1v0391500_LC
LotjaGi5g1v0092000	LotjaGi2g1v0240300	LotjaGi3g1v0117800_LC		LotjaGi1g1v0528100	LotjaGi2g1v0230200_LC			LotjaGi1g1v0740500	LotjaGi1g1v0637900
LotjaGi5g1v0102100	LotjaGi2g1v0176200	LotjaGi3g1v0130700		LotjaGi1g1v0528400	LotjaGi2g1v0232600			LotjaGi1g1v0746200_LC	LotjaGi2g1v0269100
LotjaGi5g1v0106700	LotjaGi5g1v0184800	LotjaGi3g1v0134800_LC		LotjaGi1g1v0531400	LotjaGi2g1v0233600			LotjaGi1g1v0746600_LC	LotjaGi1g1v0339900
LotjaGi5g1v0126000_LC	LotjaGi1g1v0635200_LC	LotjaGi3g1v0137100		LotjaGi1g1v0531700	LotjaGi2g1v0234400			LotjaGi1g1v0747300_LC	LotjaGi6g1v0019600_LC
LotjaGi5g1v0156900_LC	LotjaGi3g1v0005100	LotjaGi3g1v0162400_LC		LotjaGi1g1v0532100	LotjaGi2g1v0235000			LotjaGi1g1v0748500	LotjaGi6g1v0074500_LC
LotjaGi5g1v0162800_LC	LotjaGi4g1v0328600_LC	LotjaGi3g1v0167600		LotjaGi1g1v0532300_LC	LotjaGi2g1v0239200			LotjaGi1g1v0749000	LotjaGi1g1v0710100
LotjaGi5g1v0182100	LotjaGi2g1v0361100	LotjaGi3g1v0181100		LotjaGi1g1v0534500_LC	LotjaGi2g1v0244900			LotjaGi1g1v0752500	LotjaGi1g1v0734700
LotjaGi5g1v0184800	LotjaGi1g1v0149200	LotjaGi3g1v0185200		LotjaGi1g1v0538000_LC	LotjaGi2g1v0245000			LotjaGi1g1v0756200_LC	LotjaGi5g1v0254000
LotjaGi5g1v0187100	LotjaGi1g1v0798100	LotjaGi3g1v0187600		LotjaGi1g1v0539200	LotjaGi2g1v0245900			LotjaGi1g1v0756300_LC	LotjaGi6g1v0233800
LotjaGi5g1v0196600_LC	LotjaGi4g1v0281800	LotjaGi3g1v0195600		LotjaGi1g1v0539600	LotjaGi2g1v0246500			LotjaGi1g1v0756900	LotjaGi5g1v0257700
LotjaGi5g1v0210700	LotjaGi4g1v0443300	LotjaGi3g1v0197400		LotjaGi1g1v0540900_LC	LotjaGi2g1v0247500			LotjaGi1g1v0760900	LotjaGi1g1v0071600_LC
LotjaGi5g1v0217900	LotjaGi1g1v0255600_LC	LotjaGi3g1v0201500		LotjaGi1g1v0545300	LotjaGi2g1v0248600_LC			LotjaGi1g1v0764700	LotjaGi6g1v0311600
LotjaGi5g1v0237500	LotjaGi1g1v0438600	LotjaGi3g1v0201700		LotjaGi1g1v0545400	LotjaGi2g1v0248900			LotjaGi1g1v0776100	LotjaGi3g1v0359600
LotjaGi5g1v0253300	LotjaGi4g1v0369800	LotjaGi3g1v0208000		LotjaGi1g1v0545600	LotjaGi2g1v0249700			LotjaGi1g1v0778100	LotjaGi5g1v0242700
LotjaGi5g1v0262200	LotjaGi1g1v0133700	LotjaGi3g1v0216600_LC		LotjaGi1g1v0548400	LotjaGi2g1v0251400			LotjaGi1g1v0778600	LotjaGi2g1v0104500
LotjaGi5g1v0269700	LotjaGi4g1v0399900	LotjaGi3g1v0218300		LotjaGi1g1v0550200	LotjaGi2g1v0251600			LotjaGi1g1v0779100	LotjaGi1g1v0723700
LotjaGi5g1v0288500	LotjaGi5g1v0102100	LotjaGi3g1v0229500		LotjaGi1g1v0550400	LotjaGi2g1v0253300			LotjaGi1g1v0780600	LotjaGi3g1v0290800
LotjaGi5g1v0301700	LotjaGi4g1v0077400	LotjaGi3g1v0233100		LotjaGi1g1v0555000	LotjaGi2g1v0257900			LotjaGi1g1v0781500	LotjaGi1g1v0404600
LotjaGi5g1v0304400	LotjaGi4g1v0453800	LotjaGi3g1v0233800		LotjaGi1g1v0565000	LotjaGi2g1v0259600			LotjaGi1g1v0786000_LC	LotjaGi3g1v0308500
LotjaGi5g1v0305500	LotjaGi1g1v0545600	LotjaGi3g1v0236000		LotjaGi1g1v0570900	LotjaGi2g1v0260800			LotjaGi1g1v0787100	LotjaGi2g1v0205900
LotjaGi5g1v0306900_LC	LotjaGi4g1v0249900	LotjaGi3g1v0239800		LotjaGi1g1v0572000	LotjaGi2g1v0265300			LotjaGi1g1v0787900	LotjaGi1g1v0422000
LotjaGi5g1v0307200	LotjaGi4g1v0033200	LotjaGi3g1v0243400_LC		LotjaGi1g1v0572600_LC	LotjaGi2g1v0265600			LotjaGi1g1v0789000	LotjaGi1g1v0246500
LotjaGi5g1v0319300	LotjaGi1g1v0245400	LotjaGi3g1v0246500_LC		LotjaGi1g1v0573500	LotjaGi2g1v0269100			LotjaGi1g1v0792600	LotjaGi2g1v0203000
LotjaGi5g1v0319400	LotjaGi1g1v0607200	LotjaGi3g1v0262000		LotjaGi1g1v0576300_LC	LotjaGi2g1v0272700			LotjaGi1g1v0795200	LotjaGi3g1v0159700
LotjaGi5g1v0321500	LotjaGi6g1v0344400	LotjaGi3g1v0282300		LotjaGi1g1v0576500	LotjaGi2g1v0275800			LotjaGi1g1v0796000	LotjaGi3g1v0487700_LC
LotjaGi5g1v0328700_LC	LotjaGi1g1v0594100	LotjaGi3g1v0284500		LotjaGi1g1v0578400	LotjaGi2g1v0279000			LotjaGi1g1v0798100	LotjaGi1g1v0728500
LotjaGi5g1v0330000	LotjaGi1g1v0708100	LotjaGi3g1v0289800_LC		LotjaGi1g1v0578900	LotjaGi2g1v0280400			LotjaGi2g1v0002200	LotjaGi4g1v0301900_LC
LotjaGi5g1v0330600	LotjaGi2g1v0005400	LotjaGi3g1v0292600		LotjaGi1g1v0579200	LotjaGi2g1v0282600			LotjaGi2g1v0004200_LC	LotjaGi2g1v0130900_LC
LotjaGi5g1v0347400	LotjaGi5g1v0173100	LotjaGi3g1v0297800		LotjaGi1g1v0580000	LotjaGi2g1v0285200			LotjaGi2g1v0005400	LotjaGi3g1v0461600
LotjaGi5g1v0349900	LotjaGi1g1v0717500	LotjaGi3g1v0312800		LotjaGi1g1v0581400_LC	LotjaGi2g1v0286200			LotjaGi2g1v0011100_LC	LotjaGi1g1v0714900
LotjaGi5g1v0356500	LotjaGi3g1v0032800	LotjaGi3g1v0312900		LotjaGi1g1v0582000	LotjaGi2g1v0291300			LotjaGi2g1v0011300	LotjaGi3g1v0247000_LC
LotjaGi5g1v0356600_LC	LotjaGi4g1v0088300	LotjaGi3g1v0314500		LotjaGi1g1v0582800_LC	LotjaGi2g1v0291500			LotjaGi2g1v0017000	LotjaGi5g1v0072000
LotjaGi5g1v0356700_LC	LotjaGi3g1v0337500	LotjaGi3g1v0318900		LotjaGi1g1v0585200	LotjaGi2g1v0292400			LotjaGi2g1v0046400_LC	LotjaGi4g1v0381400
LotjaGi6g1v0026200	LotjaGi6g1v0262900	LotjaGi3g1v0319400		LotjaGi1g1v0586300	LotjaGi2g1v0294100			LotjaGi2g1v0057200	LotjaGi1g1v0385700
LotjaGi6g1v0032600	LotjaGi3g1v0363500	LotjaGi3g1v0321700		LotjaGi1g1v0586500_LC	LotjaGi2g1v0296800_LC			LotjaGi2g1v0061800	LotjaGi4g1v0226400
LotjaGi6g1v0035800	LotjaGi3g1v0404800	LotjaGi3g1v0328100		LotjaGi1g1v0591100	LotjaGi2g1v0297300_LC			LotjaGi2g1v0066000_LC	LotjaGi4g1v0021900
LotjaGi6g1v0038500_LC	LotjaGi5g1v0358700	LotjaGi3g1v0329500		LotjaGi1g1v0591900_LC	LotjaGi2g1v0301500			LotjaGi2g1v0068800_LC	LotjaGi6g1v0226000
LotjaGi6g1v0043000	LotjaGi1g1v0003900	LotjaGi3g1v0338300		LotjaGi1g1v0593100	LotjaGi2g1v0302900			LotjaGi2g1v0072700	LotjaGi6g1v0009500
LotjaGi6g1v0050600	LotjaGi2g1v0386800	LotjaGi3g1v0339500_LC		LotjaGi1g1v0593400	LotjaGi2g1v0303000			LotjaGi2g1v0074600	LotjaGi6g1v0036600
LotjaGi6g1v0056200	LotjaGi1g1v0586300	LotjaGi3g1v0349800		LotjaGi1g1v0593800	LotjaGi2g1v0304500			LotjaGi2g1v0089000	LotjaGi2g1v0263100
LotjaGi6g1v0070900	LotjaGi2g1v0359900_LC	LotjaGi3g1v0351700		LotjaGi1g1v0594100	LotjaGi2g1v0306700			LotjaGi2g1v0093900	LotjaGi1g1v0404200
LotjaGi6g1v0076000	LotjaGi5g1v0306900_LC	LotjaGi3g1v0363200_LC		LotjaGi1g1v0594900	LotjaGi2g1v0307300			LotjaGi2g1v0099200	LotjaGi5g1v0293100_LC
LotjaGi6g1v0077600	LotjaGi0g1v0001100	LotjaGi3g1v0370500_LC		LotjaGi1g1v0595200	LotjaGi2g1v0308300			LotjaGi2g1v0099500	LotjaGi1g1v0060800
LotjaGi6g1v0085500	LotjaGi2g1v0183900	LotjaGi3g1v0371000		LotjaGi1g1v0601000	LotjaGi2g1v0309900			LotjaGi2g1v0099600	LotjaGi6g1v0226200
LotjaGi6g1v0086300	LotjaGi5g1v0229000	LotjaGi3g1v0377300		LotjaGi1g1v0601300	LotjaGi2g1v0310600			LotjaGi2g1v0104400	LotjaGi3g1v0180300
LotjaGi6g1v0096900	LotjaGi3g1v0418400	LotjaGi3g1v0378300_LC		LotjaGi1g1v0603000	LotjaGi2g1v0312800			LotjaGi2g1v0125100	LotjaGi3g1v0443000
LotjaGi6g1v0106500	LotjaGi4g1v0061900	LotjaGi3g1v0390100		LotjaGi1g1v0603400_LC	LotjaGi2g1v0316600_LC			LotjaGi2g1v0126000	LotjaGi2g1v0291500
LotjaGi6g1v0106600	LotjaGi3g1v0066500	LotjaGi3g1v0393300		LotjaGi1g1v0607200	LotjaGi2g1v0316900			LotjaGi2g1v0126200_LC	LotjaGi4g1v0168900
LotjaGi6g1v0118400	LotjaGi4g1v0460000	LotjaGi3g1v0396300		LotjaGi1g1v0610000	LotjaGi2g1v0317000			LotjaGi2g1v0131800_LC	LotjaGi4g1v0294400
LotjaGi6g1v0120600_LC	LotjaGi1g1v0160300	LotjaGi3g1v0403500_LC		LotjaGi1g1v0610100	LotjaGi2g1v0317100			LotjaGi2g1v0137400	LotjaGi3g1v0227000
LotjaGi6g1v0152200_LC	LotjaGi1g1v0579200	LotjaGi3g1v0405300		LotjaGi1g1v0611900	LotjaGi2g1v0317700			LotjaGi2g1v0139100	LotjaGi5g1v0187100
LotjaGi6g1v0180800	LotjaGi1g1v0180200	LotjaGi3g1v0411900		LotjaGi1g1v0613400	LotjaGi2g1v0319100_LC			LotjaGi2g1v0141600	LotjaGi4g1v0307500
LotjaGi6g1v0193400	LotjaGi6g1v0361000	LotjaGi3g1v0414000		LotjaGi1g1v0613500_LC	LotjaGi2g1v0319800			LotjaGi2g1v0152100	LotjaGi3g1v0509900
LotjaGi6g1v0193500	LotjaGi5g1v0195400	LotjaGi3g1v0414350		LotjaGi1g1v0616100	LotjaGi2g1v0323800			LotjaGi2g1v0161100	LotjaGi1g1v0511700
LotjaGi6g1v0195200	LotjaGi3g1v0243700_LC	LotjaGi3g1v0418400		LotjaGi1g1v0619800_LC	LotjaGi2g1v0327600			LotjaGi2g1v0163900	LotjaGi6g1v0315400
LotjaGi6g1v0195300	LotjaGi3g1v0216600_LC	LotjaGi3g1v0420600_LC		LotjaGi1g1v0622700	LotjaGi2g1v0333000_LC			LotjaGi2g1v0169000	LotjaGi2g1v0257900
LotjaGi6g1v0208500	LotjaGi0g1v0000800	LotjaGi3g1v0432500		LotjaGi1g1v0623800	LotjaGi2g1v0333100_LC			LotjaGi2g1v0175800	LotjaGi3g1v0413700_LC
LotjaGi6g1v0209500	LotjaGi3g1v0380600	LotjaGi3g1v0437700		LotjaGi1g1v0624000	LotjaGi2g1v0333300			LotjaGi2g1v0176200	LotjaGi3g1v0465700
LotjaGi6g1v0219700	LotjaGi5g1v0003200	LotjaGi3g1v0437800		LotjaGi1g1v0626100	LotjaGi2g1v0340200			LotjaGi2g1v0177700_LC	LotjaGi5g1v0308600
LotjaGi6g1v0221100	LotjaGi6g1v0102500	LotjaGi3g1v0445500		LotjaGi1g1v0626300_LC	LotjaGi2g1v0345800			LotjaGi2g1v0178500_LC	LotjaGi6g1v0016700_LC
LotjaGi6g1v0232700	LotjaGi4g1v0273200	LotjaGi3g1v0447600		LotjaGi1g1v0627900	LotjaGi2g1v0349600			LotjaGi2g1v0182300	LotjaGi3g1v0182800
LotjaGi6g1v0246600	LotjaGi4g1v0197000	LotjaGi3g1v0447700		LotjaGi1g1v0628900	LotjaGi2g1v0352100			LotjaGi2g1v0183900	LotjaGi1g1v0106800
LotjaGi6g1v0248200	LotjaGi1g1v0427600	LotjaGi3g1v0449330		LotjaGi1g1v0630100	LotjaGi2g1v0357100			LotjaGi2g1v0187400	LotjaGi6g1v0026700
LotjaGi6g1v0249100	LotjaGi3g1v0193000_LC	LotjaGi3g1v0449360		LotjaGi1g1v0630200	LotjaGi2g1v0357400_LC			LotjaGi2g1v0190500	LotjaGi1g1v0010700
LotjaGi6g1v0257600	LotjaGi1g1v0132500	LotjaGi3g1v0451700		LotjaGi1g1v0630500	LotjaGi2g1v0358500			LotjaGi2g1v0190800	LotjaGi5g1v0179600
LotjaGi6g1v0260100	LotjaGi2g1v0072700	LotjaGi3g1v0457600_LC		LotjaGi1g1v0633500_LC	LotjaGi2g1v0358600			LotjaGi2g1v0196300	LotjaGi5g1v0014500
LotjaGi6g1v0268700	LotjaGi3g1v0372700	LotjaGi3g1v0460400		LotjaGi1g1v0635200_LC	LotjaGi2g1v0368200			LotjaGi2g1v0196400	LotjaGi6g1v0254700
LotjaGi6g1v0298000	LotjaGi2g1v0202500_LC	LotjaGi3g1v0460600		LotjaGi1g1v0636100	LotjaGi2g1v0368600			LotjaGi2g1v0198100	LotjaGi1g1v0790600_LC
LotjaGi6g1v0302300	LotjaGi1g1v0297800	LotjaGi3g1v0460700		LotjaGi1g1v0638800	LotjaGi2g1v0392700			LotjaGi2g1v0198700_LC	LotjaGi5g1v0117300
LotjaGi6g1v0302400	LotjaGi5g1v0228600	LotjaGi3g1v0462000		LotjaGi1g1v0639500	LotjaGi2g1v0394000			LotjaGi2g1v0200400	LotjaGi2g1v0222400
LotjaGi6g1v0307900	LotjaGi6g1v0054000_LC	LotjaGi3g1v0462100		LotjaGi1g1v0639700	LotjaGi2g1v0394500			LotjaGi2g1v0200500	LotjaGi4g1v0138700
LotjaGi6g1v0310900	LotjaGi3g1v0476100_LC	LotjaGi3g1v0465700		LotjaGi1g1v0640300	LotjaGi2g1v0400400			LotjaGi2g1v0206500	LotjaGi2g1v0134400
LotjaGi6g1v0311600	LotjaGi5g1v0056500	LotjaGi3g1v0473600		LotjaGi1g1v0641900	LotjaGi2g1v0403500_LC			LotjaGi2g1v0209000	LotjaGi1g1v0384300
LotjaGi6g1v0321500	LotjaGi4g1v0075700	LotjaGi3g1v0476000		LotjaGi1g1v0642100	LotjaGi2g1v0406200			LotjaGi2g1v0209800	LotjaGi5g1v0252200
LotjaGi6g1v0329600	LotjaGi1g1v0314900	LotjaGi3g1v0476100_LC		LotjaGi1g1v0642800	LotjaGi2g1v0407900			LotjaGi2g1v0211900	LotjaGi1g1v0756000
LotjaGi6g1v0330700	LotjaGi3g1v0365000	LotjaGi3g1v0487100		LotjaGi1g1v0643700	LotjaGi2g1v0411700			LotjaGi2g1v0213700	LotjaGi5g1v0098000
LotjaGi6g1v0335200_LC	LotjaGi3g1v0391900_LC	LotjaGi3g1v0504300		LotjaGi1g1v0646300	LotjaGi2g1v0412700			LotjaGi2g1v0214100	LotjaGi3g1v0486300
LotjaGi6g1v0344400	LotjaGi1g1v0306400	LotjaGi3g1v0523400_LC		LotjaGi1g1v0646400_LC	LotjaGi2g1v0415700			LotjaGi2g1v0214300	LotjaGi1g1v0312800
LotjaGi6g1v0345300	LotjaGi2g1v0380400	LotjaGi3g1v0527500		LotjaGi1g1v0647000	LotjaGi2g1v0422000			LotjaGi2g1v0214700	LotjaGi3g1v0122700
LotjaGi6g1v0354100	LotjaGi1g1v0593400	LotjaGi3g1v0533300		LotjaGi1g1v0650000	LotjaGi2g1v0424000			LotjaGi2g1v0216500_LC	LotjaGi6g1v0066900_LC
LotjaGi6g1v0358300_LC	LotjaGi4g1v0105400	LotjaGi3g1v0542800		LotjaGi1g1v0651300	LotjaGi2g1v0429600			LotjaGi2g1v0218200	LotjaGi3g1v0325100
LotjaGiM1v0005300	LotjaGi2g1v0389500	LotjaGi3g1v0547500		LotjaGi1g1v0651400	LotjaGi2g1v0431800			LotjaGi2g1v0219000	LotjaGi4g1v0277000
		LotjaGi3g1v0552900		LotjaGi1g1v0651500_LC	LotjaGi2g1v0435100_LC			LotjaGi2g1v0224600	LotjaGi1g1v0687300
		LotjaGi3g1v0553800		LotjaGi1g1v0651600	LotjaGi2g1v0436200			LotjaGi2g1v0225500	LotjaGi1g1v0088400
		LotjaGi3g1v0554000_LC		LotjaGi1g1v0653000	LotjaGi2g1v0437300			LotjaGi2g1v0225600	LotjaGi1g1v0149100
		LotjaGi4g1v0012000		LotjaGi1g1v0657300	LotjaGi2g1v0457300			LotjaGi2g1v0225900	LotjaGi4g1v0279200_LC
		LotjaGi4g1v0022600		LotjaGi1g1v0658000	LotjaGi2g1v0460400			LotjaGi2g1v0226900	LotjaGi6g1v0052600_LC
		LotjaGi4g1v0026000		LotjaGi1g1v0661400	LotjaGi3g1v0002700			LotjaGi2g1v0231100	LotjaGi2g1v0332800_LC
		LotjaGi4g1v0030800		LotjaGi1g1v0664200	LotjaGi3g1v0003300			LotjaGi2g1v0231600	LotjaGi1g1v0468000
		LotjaGi4g1v0030900		LotjaGi1g1v0664600	LotjaGi3g1v0008500			LotjaGi2g1v0233800	LotjaGi3g1v0276900
		LotjaGi4g1v0031000		LotjaGi1g1v0664700_LC	LotjaGi3g1v0008900			LotjaGi2g1v0234000	LotjaGi1g1v0703600
		LotjaGi4g1v0033400		LotjaGi1g1v0667700	LotjaGi3g1v0009600			LotjaGi2g1v0236800	LotjaGi3g1v0540100
		LotjaGi4g1v0038200		LotjaGi1g1v0668500	LotjaGi3g1v0010900			LotjaGi2g1v0237900	LotjaGi4g1v0309700
		LotjaGi4g1v0040500		LotjaGi1g1v0670000	LotjaGi3g1v0012400			LotjaGi2g1v0240300	LotjaGi4g1v0378300
		LotjaGi4g1v0041400		LotjaGi1g1v0671300	LotjaGi3g1v0012500			LotjaGi2g1v0241600	LotjaGi1g1v0243500
		LotjaGi4g1v0044700		LotjaGi1g1v0673200_LC	LotjaGi3g1v0020000			LotjaGi2g1v0246400	LotjaGi4g1v0085900_LC
		LotjaGi4g1v0045000		LotjaGi1g1v0679500	LotjaGi3g1v0020700			LotjaGi2g1v0252700	LotjaGi3g1v0373500_LC
		LotjaGi4g1v0050900		LotjaGi1g1v0682900	LotjaGi3g1v0024100			LotjaGi2g1v0255500	LotjaGi1g1v0384100
		LotjaGi4g1v0057000		LotjaGi1g1v0684300	LotjaGi3g1v0030500			LotjaGi2g1v0257400	LotjaGi4g1v0407600
		LotjaGi4g1v0059500		LotjaGi1g1v0686400	LotjaGi3g1v0031100			LotjaGi2g1v0259200	LotjaGi1g1v0315500
		LotjaGi4g1v0059700		LotjaGi1g1v0690800	LotjaGi3g1v0034200			LotjaGi2g1v0259500_LC	LotjaGi6g1v0277100
		LotjaGi4g1v0060700		LotjaGi1g1v0690900	LotjaGi3g1v0035600			LotjaGi2g1v0260500	LotjaGi5g1v0214000_LC
		LotjaGi4g1v0064100		LotjaGi1g1v0691200	LotjaGi3g1v0036400			LotjaGi2g1v0260600	LotjaGi2g1v0292400
		LotjaGi4g1v0075700		LotjaGi1g1v0692000	LotjaGi3g1v0037200_LC			LotjaGi2g1v0260900	LotjaGi3g1v0409800
		LotjaGi4g1v0077400		LotjaGi1g1v0693000_LC	LotjaGi3g1v0043300_LC			LotjaGi2g1v0263650	LotjaGi2g1v0069600_LC
		LotjaGi4g1v0077500		LotjaGi1g1v0693100	LotjaGi3g1v0043570			LotjaGi2g1v0268000	LotjaGi2g1v0133300
		LotjaGi4g1v0085200		LotjaGi1g1v0695400_LC	LotjaGi3g1v0046800			LotjaGi2g1v0278100	LotjaGi5g1v0356500
		LotjaGi4g1v0085900_LC		LotjaGi1g1v0696500	LotjaGi3g1v0050600			LotjaGi2g1v0279300_LC	LotjaGi6g1v0245800
		LotjaGi4g1v0087200		LotjaGi1g1v0698000	LotjaGi3g1v0059300			LotjaGi2g1v0281500	LotjaGi3g1v0188000
		LotjaGi4g1v0088300		LotjaGi1g1v0698500	LotjaGi3g1v0060400			LotjaGi2g1v0283100	LotjaGi1g1v0405500
		LotjaGi4g1v0091800		LotjaGi1g1v0700200_LC	LotjaGi3g1v0060900			LotjaGi2g1v0286100	LotjaGi1g1v0617700
		LotjaGi4g1v0099600		LotjaGi1g1v0701400_LC	LotjaGi3g1v0062900			LotjaGi2g1v0286300	LotjaGi3g1v0392500
		LotjaGi4g1v0099700		LotjaGi1g1v0704900	LotjaGi3g1v0068600			LotjaGi2g1v0287500	LotjaGi5g1v0328700_LC
		LotjaGi4g1v0105900		LotjaGi1g1v0705700	LotjaGi3g1v0069300			LotjaGi2g1v0288800	LotjaGi3g1v0012400
		LotjaGi4g1v0114400		LotjaGi1g1v0705800	LotjaGi3g1v0077100			LotjaGi2g1v0292500	LotjaGi6g1v0097000
		LotjaGi4g1v0123100		LotjaGi1g1v0705900	LotjaGi3g1v0077200			LotjaGi2g1v0299400	LotjaGi3g1v0176000
		LotjaGi4g1v0124800		LotjaGi1g1v0708100	LotjaGi3g1v0086000			LotjaGi2g1v0299500_LC	LotjaGi2g1v0092100
		LotjaGi4g1v0130500		LotjaGi1g1v0708800_LC	LotjaGi3g1v0088800			LotjaGi2g1v0300600	LotjaGi5g1v0210200
		LotjaGi4g1v0133000		LotjaGi1g1v0709800	LotjaGi3g1v0091400_LC			LotjaGi2g1v0302300	LotjaGi2g1v0394300
		LotjaGi4g1v0142800		LotjaGi1g1v0710000_LC	LotjaGi3g1v0092600			LotjaGi2g1v0305100	LotjaGi1g1v0678700
		LotjaGi4g1v0142900		LotjaGi1g1v0712600_LC	LotjaGi3g1v0094700			LotjaGi2g1v0306400	LotjaGi5g1v0248500
		LotjaGi4g1v0147000_LC		LotjaGi1g1v0713300	LotjaGi3g1v0094800			LotjaGi2g1v0306900	LotjaGi3g1v0189300
		LotjaGi4g1v0162100		LotjaGi1g1v0714200	LotjaGi3g1v0097800			LotjaGi2g1v0308400	LotjaGi1g1v0102300
		LotjaGi4g1v0172700		LotjaGi1g1v0715300	LotjaGi3g1v0099000			LotjaGi2g1v0308500	LotjaGi4g1v0444700
		LotjaGi4g1v0190900		LotjaGi1g1v0717500	LotjaGi3g1v0105100_LC			LotjaGi2g1v0311600	LotjaGi3g1v0174100
		LotjaGi4g1v0201900		LotjaGi1g1v0720700	LotjaGi3g1v0106300			LotjaGi2g1v0313200	LotjaGi3g1v0414900
		LotjaGi4g1v0211800		LotjaGi1g1v0721500	LotjaGi3g1v0109300_LC			LotjaGi2g1v0314400	LotjaGi2g1v0358600
		LotjaGi4g1v0218900		LotjaGi1g1v0722600	LotjaGi3g1v0112700			LotjaGi2g1v0315700	LotjaGi4g1v0120900
		LotjaGi4g1v0222650		LotjaGi1g1v0725500	LotjaGi3g1v0115400			LotjaGi2g1v0318600	LotjaGi3g1v0306600_LC
		LotjaGi4g1v0238000		LotjaGi1g1v0725700	LotjaGi3g1v0120800			LotjaGi2g1v0318700	LotjaGi5g1v0322000
		LotjaGi4g1v0249000		LotjaGi1g1v0725800	LotjaGi3g1v0121700			LotjaGi2g1v0319600	LotjaGi5g1v0044200
		LotjaGi4g1v0257800		LotjaGi1g1v0726800	LotjaGi3g1v0122700			LotjaGi2g1v0323600	LotjaGi2g1v0431800
		LotjaGi4g1v0268100		LotjaGi1g1v0727300	LotjaGi3g1v0129700			LotjaGi2g1v0324000	LotjaGi6g1v0312300
		LotjaGi4g1v0268300		LotjaGi1g1v0727400	LotjaGi3g1v0130400			LotjaGi2g1v0324100	LotjaGi5g1v0317600
		LotjaGi4g1v0274300		LotjaGi1g1v0727700	LotjaGi3g1v0133100			LotjaGi2g1v0324200	LotjaGi2g1v0317100
		LotjaGi4g1v0281800		LotjaGi1g1v0727800	LotjaGi3g1v0133400_LC			LotjaGi2g1v0324300	LotjaGi1g1v0583800
		LotjaGi4g1v0288300		LotjaGi1g1v0732500	LotjaGi3g1v0133500			LotjaGi2g1v0324400	LotjaGi3g1v0164500
		LotjaGi4g1v0293700		LotjaGi1g1v0732900	LotjaGi3g1v0143800			LotjaGi2g1v0325300	LotjaGi2g1v0021500
		LotjaGi4g1v0296200		LotjaGi1g1v0734300	LotjaGi3g1v0145900			LotjaGi2g1v0325400	LotjaGi2g1v0191100
		LotjaGi4g1v0298900		LotjaGi1g1v0735700	LotjaGi3g1v0152800_LC			LotjaGi2g1v0326000	LotjaGi2g1v0122100
		LotjaGi4g1v0304800		LotjaGi1g1v0739100_LC	LotjaGi3g1v0159700			LotjaGi2g1v0326200	LotjaGi3g1v0098300
		LotjaGi4g1v0308700		LotjaGi1g1v0744300_LC	LotjaGi3g1v0164500			LotjaGi2g1v0328400	LotjaGi5g1v0262600_LC
		LotjaGi4g1v0311700		LotjaGi1g1v0747300_LC	LotjaGi3g1v0165800			LotjaGi2g1v0333800	LotjaGi2g1v0326500
		LotjaGi4g1v0312000		LotjaGi1g1v0748500	LotjaGi3g1v0166200_LC			LotjaGi2g1v0334600	LotjaGi2g1v0259600
		LotjaGi4g1v0318900		LotjaGi1g1v0754500	LotjaGi3g1v0168300			LotjaGi2g1v0340700	LotjaGi5g1v0152800
		LotjaGi4g1v0319200		LotjaGi1g1v0754800	LotjaGi3g1v0174100			LotjaGi2g1v0341100_LC	LotjaGi5g1v0248400_LC
		LotjaGi4g1v0327800		LotjaGi1g1v0756200_LC	LotjaGi3g1v0176000			LotjaGi2g1v0341200	LotjaGi3g1v0494600
		LotjaGi4g1v0333400		LotjaGi1g1v0756300_LC	LotjaGi3g1v0178000			LotjaGi2g1v0350000	LotjaGi2g1v0377400
		LotjaGi4g1v0338500		LotjaGi1g1v0760000	LotjaGi3g1v0178200			LotjaGi2g1v0354800	LotjaGi5g1v0293200_LC
		LotjaGi4g1v0339000		LotjaGi1g1v0760100	LotjaGi3g1v0178400			LotjaGi2g1v0356400	LotjaGi6g1v0059800_LC
		LotjaGi4g1v0340300		LotjaGi1g1v0769500	LotjaGi3g1v0182900			LotjaGi2g1v0359700	LotjaGi1g1v0720200
		LotjaGi4g1v0343900		LotjaGi1g1v0776100	LotjaGi3g1v0185000			LotjaGi2g1v0359900_LC	LotjaGi1g1v0073800
		LotjaGi4g1v0349800		LotjaGi1g1v0777600	LotjaGi3g1v0188000			LotjaGi2g1v0361100	LotjaGi3g1v0224700_LC
		LotjaGi4g1v0351300		LotjaGi1g1v0778600	LotjaGi3g1v0191200			LotjaGi2g1v0361900	LotjaGi3g1v0076400
		LotjaGi4g1v0368400		LotjaGi1g1v0779100	LotjaGi3g1v0192300			LotjaGi2g1v0363200	LotjaGi3g1v0510700_LC
		LotjaGi4g1v0368450		LotjaGi1g1v0780600	LotjaGi3g1v0193300			LotjaGi2g1v0372000	LotjaGi5g1v0232700_LC
		LotjaGi4g1v0369800		LotjaGi1g1v0782300_LC	LotjaGi3g1v0195000			LotjaGi2g1v0379600	LotjaGi6g1v0079300
		LotjaGi4g1v0379600		LotjaGi1g1v0785900	LotjaGi3g1v0195300			LotjaGi2g1v0380400	LotjaGi2g1v0409400
		LotjaGi4g1v0380900		LotjaGi1g1v0786000_LC	LotjaGi3g1v0196100			LotjaGi2g1v0380500	LotjaGi6g1v0289900
		LotjaGi4g1v0381200_LC		LotjaGi1g1v0787100	LotjaGi3g1v0198100			LotjaGi2g1v0382000	LotjaGi1g1v0583900
		LotjaGi4g1v0400100		LotjaGi1g1v0787500	LotjaGi3g1v0198200			LotjaGi2g1v0383600	LotjaGi3g1v0541800
		LotjaGi4g1v0410700		LotjaGi1g1v0787700	LotjaGi3g1v0201300			LotjaGi2g1v0383700	LotjaGi4g1v0043400
		LotjaGi4g1v0412400		LotjaGi1g1v0787900	LotjaGi3g1v0203400			LotjaGi2g1v0385200	LotjaGi5g1v0192300_LC
		LotjaGi4g1v0420400		LotjaGi1g1v0788600	LotjaGi3g1v0204300			LotjaGi2g1v0386800	LotjaGi1g1v0109000
		LotjaGi4g1v0427900		LotjaGi1g1v0789000	LotjaGi3g1v0206000			LotjaGi2g1v0389300_LC	LotjaGi4g1v0207500
		LotjaGi4g1v0441000		LotjaGi1g1v0795200	LotjaGi3g1v0207900			LotjaGi2g1v0390500	LotjaGi2g1v0129600
		LotjaGi4g1v0443300		LotjaGi1g1v0796300	LotjaGi3g1v0217700			LotjaGi2g1v0391500	LotjaGi4g1v0027000_LC
		LotjaGi4g1v0445600		LotjaGi1g1v0798100	LotjaGi3g1v0218900			LotjaGi2g1v0396200	LotjaGi2g1v0286200
		LotjaGi4g1v0449600		LotjaGi2g1v0002200	LotjaGi3g1v0222500			LotjaGi2g1v0398000	LotjaGi2g1v0063700
		LotjaGi4g1v0454100		LotjaGi2g1v0003400	LotjaGi3g1v0222900			LotjaGi2g1v0399000	LotjaGi2g1v0006300
		LotjaGi4g1v0456400		LotjaGi2g1v0003900_LC	LotjaGi3g1v0224100			LotjaGi2g1v0399900	LotjaGi4g1v0390700
		LotjaGi4g1v0460000		LotjaGi2g1v0004200_LC	LotjaGi3g1v0224300			LotjaGi2g1v0402000	LotjaGi1g1v0434700
		LotjaGi4g1v0464300		LotjaGi2g1v0005400	LotjaGi3g1v0230400			LotjaGi2g1v0405200	LotjaGi2g1v0329400
		LotjaGi5g1v0021600		LotjaGi2g1v0009000	LotjaGi3g1v0241300_LC			LotjaGi2g1v0405900	LotjaGi6g1v0273600_LC
		LotjaGi5g1v0024900		LotjaGi2g1v0010100	LotjaGi3g1v0242800			LotjaGi2g1v0408600	LotjaGi3g1v0263700
		LotjaGi5g1v0032600_LC		LotjaGi2g1v0011100_LC	LotjaGi3g1v0247100			LotjaGi2g1v0409800	LotjaGi4g1v0242700_LC
		LotjaGi5g1v0034900		LotjaGi2g1v0011300	LotjaGi3g1v0251700_LC			LotjaGi2g1v0412000	LotjaGi5g1v0310300
		LotjaGi5g1v0046400		LotjaGi2g1v0016100	LotjaGi3g1v0253900			LotjaGi2g1v0412600_LC	LotjaGi3g1v0339300
		LotjaGi5g1v0046500		LotjaGi2g1v0016500_LC	LotjaGi3g1v0257000			LotjaGi2g1v0414600_LC	LotjaGi2g1v0083300
		LotjaGi5g1v0047800		LotjaGi2g1v0016700	LotjaGi3g1v0260900			LotjaGi2g1v0414800	LotjaGi3g1v0178200
		LotjaGi5g1v0049600		LotjaGi2g1v0017000	LotjaGi3g1v0263700			LotjaGi2g1v0427500	LotjaGi2g1v0275800
		LotjaGi5g1v0051600		LotjaGi2g1v0018600	LotjaGi3g1v0265800_LC			LotjaGi2g1v0451800	LotjaGi4g1v0007400
		LotjaGi5g1v0054700		LotjaGi2g1v0023300	LotjaGi3g1v0267100_LC			LotjaGi2g1v0454900	LotjaGi5g1v0248600
		LotjaGi5g1v0054800		LotjaGi2g1v0024100	LotjaGi3g1v0270800_LC			LotjaGi2g1v0458000	LotjaGi4g1v0176700_LC
		LotjaGi5g1v0055200		LotjaGi2g1v0024900	LotjaGi3g1v0277300			LotjaGi2g1v0460400	LotjaGi3g1v0478800
		LotjaGi5g1v0057300		LotjaGi2g1v0026400_LC	LotjaGi3g1v0279100			LotjaGi3g1v0001700	LotjaGi1g1v0387600
		LotjaGi5g1v0069200_LC		LotjaGi2g1v0052800	LotjaGi3g1v0284700			LotjaGi3g1v0002500	LotjaGi5g1v0263400_LC
		LotjaGi5g1v0074800		LotjaGi2g1v0054100	LotjaGi3g1v0285200			LotjaGi3g1v0005700	LotjaGi1g1v0394500
		LotjaGi5g1v0076100		LotjaGi2g1v0057200	LotjaGi3g1v0285400			LotjaGi3g1v0006400	LotjaGi4g1v0400000
		LotjaGi5g1v0083600		LotjaGi2g1v0061800	LotjaGi3g1v0286500_LC			LotjaGi3g1v0011400	LotjaGi1g1v0630300
		LotjaGi5g1v0085100		LotjaGi2g1v0066000_LC	LotjaGi3g1v0289600			LotjaGi3g1v0015100	LotjaGi1g1v0464500_LC
		LotjaGi5g1v0086400		LotjaGi2g1v0068800_LC	LotjaGi3g1v0290800			LotjaGi3g1v0015200	LotjaGi1g1v0633400
		LotjaGi5g1v0092000		LotjaGi2g1v0072700	LotjaGi3g1v0295000			LotjaGi3g1v0019700	LotjaGi6g1v0256100
		LotjaGi5g1v0097500		LotjaGi2g1v0074500	LotjaGi3g1v0296500_LC			LotjaGi3g1v0022100	LotjaGi3g1v0165500
		LotjaGi5g1v0102100		LotjaGi2g1v0074600	LotjaGi3g1v0306600_LC			LotjaGi3g1v0024200	LotjaGi1g1v0183500
		LotjaGi5g1v0102900		LotjaGi2g1v0075600	LotjaGi3g1v0308500			LotjaGi3g1v0025900	LotjaGi2g1v0005900_LC
		LotjaGi5g1v0106400		LotjaGi2g1v0077300_LC	LotjaGi3g1v0308600			LotjaGi3g1v0027300	LotjaGi3g1v0129700
		LotjaGi5g1v0106700		LotjaGi2g1v0082300	LotjaGi3g1v0315300			LotjaGi3g1v0030400	LotjaGi3g1v0337300_LC
		LotjaGi5g1v0109200		LotjaGi2g1v0089000	LotjaGi3g1v0317100			LotjaGi3g1v0038300	LotjaGi2g1v0067000
		LotjaGi5g1v0156900_LC		LotjaGi2g1v0091200	LotjaGi3g1v0317700			LotjaGi3g1v0038500	LotjaGi1g1v0107800
		LotjaGi5g1v0162800_LC		LotjaGi2g1v0097600	LotjaGi3g1v0319300			LotjaGi3g1v0041200	LotjaGi5g1v0279800_LC
		LotjaGi5g1v0173900		LotjaGi2g1v0098000_LC	LotjaGi3g1v0320800			LotjaGi3g1v0043550	LotjaGi1g1v0029000
		LotjaGi5g1v0178400		LotjaGi2g1v0099000	LotjaGi3g1v0321600			LotjaGi3g1v0043570	LotjaGi1g1v0520600
		LotjaGi5g1v0182100		LotjaGi2g1v0099200	LotjaGi3g1v0322200			LotjaGi3g1v0044600	LotjaGi3g1v0353100_LC
		LotjaGi5g1v0184200		LotjaGi2g1v0099500	LotjaGi3g1v0325100			LotjaGi3g1v0047300	LotjaGi2g1v0047300
		LotjaGi5g1v0187100		LotjaGi2g1v0099600	LotjaGi3g1v0325500			LotjaGi3g1v0052400_LC	LotjaGi1g1v0102200
		LotjaGi5g1v0190500		LotjaGi2g1v0101200	LotjaGi3g1v0328400			LotjaGi3g1v0062700_LC	LotjaGi1g1v0412100
		LotjaGi5g1v0196600_LC		LotjaGi2g1v0104200	LotjaGi3g1v0339200			LotjaGi3g1v0062800	LotjaGi6g1v0034700
		LotjaGi5g1v0210700		LotjaGi2g1v0104400	LotjaGi3g1v0340800			LotjaGi3g1v0063700	LotjaGi6g1v0196400_LC
		LotjaGi5g1v0217900		LotjaGi2g1v0106600	LotjaGi3g1v0345700			LotjaGi3g1v0064600	LotjaGi1g1v0613800_LC
		LotjaGi5g1v0231900		LotjaGi2g1v0115300_LC	LotjaGi3g1v0352200			LotjaGi3g1v0065800	LotjaGi1g1v0219900_LC
		LotjaGi5g1v0253300		LotjaGi2g1v0117400	LotjaGi3g1v0354500			LotjaGi3g1v0066500	LotjaGi5g1v0234500
		LotjaGi5g1v0258500		LotjaGi2g1v0117900_LC	LotjaGi3g1v0355700			LotjaGi3g1v0067100	LotjaGi6g1v0292100
		LotjaGi5g1v0262200		LotjaGi2g1v0120300	LotjaGi3g1v0356300			LotjaGi3g1v0070200	LotjaGi2g1v0318000
		LotjaGi5g1v0265400		LotjaGi2g1v0122200	LotjaGi3g1v0356700			LotjaGi3g1v0070300	LotjaGi2g1v0313500_LC
		LotjaGi5g1v0265500_LC		LotjaGi2g1v0122300_LC	LotjaGi3g1v0358300			LotjaGi3g1v0070500	LotjaGi2g1v0245000
		LotjaGi5g1v0267800_LC		LotjaGi2g1v0123800	LotjaGi3g1v0358600			LotjaGi3g1v0071600	LotjaGi5g1v0302500
		LotjaGi5g1v0269600_LC		LotjaGi2g1v0126000	LotjaGi3g1v0359600			LotjaGi3g1v0073400	LotjaGi2g1v0040900_LC
		LotjaGi5g1v0269700		LotjaGi2g1v0126200_LC	LotjaGi3g1v0359700			LotjaGi3g1v0078900	LotjaGi1g1v0010400
		LotjaGi5g1v0298000		LotjaGi2g1v0126500	LotjaGi3g1v0361600			LotjaGi3g1v0079300_LC	LotjaGi6g1v0348200_LC
		LotjaGi5g1v0301700		LotjaGi2g1v0129000_LC	LotjaGi3g1v0361800			LotjaGi3g1v0084200	LotjaGi2g1v0316300
		LotjaGi5g1v0302500		LotjaGi2g1v0131800_LC	LotjaGi3g1v0366800			LotjaGi3g1v0086500	LotjaGi3g1v0112700
		LotjaGi5g1v0303100		LotjaGi2g1v0131900_LC	LotjaGi3g1v0367600			LotjaGi3g1v0087300	LotjaGi1g1v0260300_LC
		LotjaGi5g1v0304400		LotjaGi2g1v0135800_LC	LotjaGi3g1v0368200			LotjaGi3g1v0087500	LotjaGi5g1v0122400
		LotjaGi5g1v0305500		LotjaGi2g1v0137400	LotjaGi3g1v0369100			LotjaGi3g1v0087700	LotjaGi1g1v0408100
		LotjaGi5g1v0306900_LC		LotjaGi2g1v0137500	LotjaGi3g1v0370800			LotjaGi3g1v0089000	LotjaGi3g1v0308600
		LotjaGi5g1v0315600		LotjaGi2g1v0139800	LotjaGi3g1v0373500_LC			LotjaGi3g1v0092000	LotjaGi1g1v0188400
		LotjaGi5g1v0319400		LotjaGi2g1v0141600	LotjaGi3g1v0375400			LotjaGi3g1v0094300	LotjaGi1g1v0547000
		LotjaGi5g1v0321500		LotjaGi2g1v0144600	LotjaGi3g1v0375700_LC			LotjaGi3g1v0098400	LotjaGi1g1v0304200_LC
		LotjaGi5g1v0321600		LotjaGi2g1v0145300	LotjaGi3g1v0376000			LotjaGi3g1v0099700	LotjaGi4g1v0063800
		LotjaGi5g1v0328700_LC		LotjaGi2g1v0148000	LotjaGi3g1v0376500			LotjaGi3g1v0099800	LotjaGi1g1v0712800
		LotjaGi5g1v0329800		LotjaGi2g1v0149700	LotjaGi3g1v0378700			LotjaGi3g1v0100800	LotjaGi2g1v0001800
		LotjaGi5g1v0330000		LotjaGi2g1v0152100	LotjaGi3g1v0379800			LotjaGi3g1v0103700	LotjaGi2g1v0229500
		LotjaGi5g1v0335200_LC		LotjaGi2g1v0152900	LotjaGi3g1v0386100			LotjaGi3g1v0106800	LotjaGi6g1v0076000
		LotjaGi5g1v0337500		LotjaGi2g1v0154300	LotjaGi3g1v0389700_LC			LotjaGi3g1v0112500	LotjaGi3g1v0555000
		LotjaGi5g1v0339200		LotjaGi2g1v0156300	LotjaGi3g1v0391700			LotjaGi3g1v0114200	LotjaGi1g1v0735200
		LotjaGi5g1v0340100		LotjaGi2g1v0162100	LotjaGi3g1v0392900			LotjaGi3g1v0116800	LotjaGi4g1v0254000
		LotjaGi5g1v0340500		LotjaGi2g1v0162700_LC	LotjaGi3g1v0394100			LotjaGi3g1v0126500	LotjaGi2g1v0336500
		LotjaGi5g1v0347400		LotjaGi2g1v0163900	LotjaGi3g1v0398000			LotjaGi3g1v0129400	LotjaGi3g1v0012500
		LotjaGi5g1v0349900		LotjaGi2g1v0164000_LC	LotjaGi3g1v0403100			LotjaGi3g1v0134900_LC	LotjaGi1g1v0552800_LC
		LotjaGi5g1v0356500		LotjaGi2g1v0169000	LotjaGi3g1v0404700			LotjaGi3g1v0141200_LC	LotjaGi2g1v0316600_LC
		LotjaGi5g1v0356700_LC		LotjaGi2g1v0169700	LotjaGi3g1v0407500			LotjaGi3g1v0141300	LotjaGi1g1v0085100_LC
		LotjaGi5g1v0362200		LotjaGi2g1v0172900	LotjaGi3g1v0409700			LotjaGi3g1v0146100_LC	LotjaGi3g1v0037400
		LotjaGi6g1v0017800		LotjaGi2g1v0175800	LotjaGi3g1v0409800			LotjaGi3g1v0148100	LotjaGi2g1v0429600
		LotjaGi6g1v0024500		LotjaGi2g1v0177700_LC	LotjaGi3g1v0409900			LotjaGi3g1v0152100	LotjaGi1g1v0539300
		LotjaGi6g1v0026200		LotjaGi2g1v0177900_LC	LotjaGi3g1v0410200			LotjaGi3g1v0160300_LC	LotjaGi4g1v0450200_LC
		LotjaGi6g1v0032600		LotjaGi2g1v0178500_LC	LotjaGi3g1v0412400			LotjaGi3g1v0163600	LotjaGi5g1v0249500
		LotjaGi6g1v0033600_LC		LotjaGi2g1v0179300	LotjaGi3g1v0413100			LotjaGi3g1v0167900	LotjaGi4g1v0056800
		LotjaGi6g1v0035800		LotjaGi2g1v0182300	LotjaGi3g1v0413200_LC			LotjaGi3g1v0176500	LotjaGi5g1v0005800
		LotjaGi6g1v0043000		LotjaGi2g1v0182400_LC	LotjaGi3g1v0414900			LotjaGi3g1v0182300	LotjaGi6g1v0078500
		LotjaGi6g1v0047200		LotjaGi2g1v0184400	LotjaGi3g1v0415100			LotjaGi3g1v0187300	LotjaGi2g1v0437000
		LotjaGi6g1v0050600		LotjaGi2g1v0185400	LotjaGi3g1v0420100			LotjaGi3g1v0190600	LotjaGi3g1v0097700
		LotjaGi6g1v0051100		LotjaGi2g1v0187400	LotjaGi3g1v0429100			LotjaGi3g1v0191800	LotjaGi3g1v0369700
		LotjaGi6g1v0054000_LC		LotjaGi2g1v0187800_LC	LotjaGi3g1v0431900			LotjaGi3g1v0192500_LC	LotjaGi3g1v0322200
		LotjaGi6g1v0056200		LotjaGi2g1v0190500	LotjaGi3g1v0433800			LotjaGi3g1v0193000_LC	LotjaGi4g1v0299400
		LotjaGi6g1v0066800		LotjaGi2g1v0190800	LotjaGi3g1v0435800			LotjaGi3g1v0195800_LC	LotjaGi3g1v0404200
		LotjaGi6g1v0070900		LotjaGi2g1v0191100	LotjaGi3g1v0435900			LotjaGi3g1v0197400	LotjaGi1g1v0521900
		LotjaGi6g1v0071600		LotjaGi2g1v0196300	LotjaGi3g1v0436700			LotjaGi3g1v0200500	LotjaGi3g1v0329000
		LotjaGi6g1v0075700		LotjaGi2g1v0196400	LotjaGi3g1v0441900			LotjaGi3g1v0202100	LotjaGi2g1v0333100_LC
		LotjaGi6g1v0076000		LotjaGi2g1v0198700_LC	LotjaGi3g1v0443150			LotjaGi3g1v0202200	LotjaGi3g1v0370000
		LotjaGi6g1v0077600		LotjaGi2g1v0199500_LC	LotjaGi3g1v0445300			LotjaGi3g1v0209800	LotjaGi4g1v0293500_LC
		LotjaGi6g1v0084600		LotjaGi2g1v0200400	LotjaGi3g1v0445400_LC			LotjaGi3g1v0214100_LC	LotjaGi3g1v0145400_LC
		LotjaGi6g1v0086300		LotjaGi2g1v0200500	LotjaGi3g1v0448100			LotjaGi3g1v0214200_LC	LotjaGi1g1v0689000
		LotjaGi6g1v0087700		LotjaGi2g1v0200900	LotjaGi3g1v0449700			LotjaGi3g1v0214400	LotjaGi5g1v0296000
		LotjaGi6g1v0087800		LotjaGi2g1v0202400	LotjaGi3g1v0450900			LotjaGi3g1v0214600	LotjaGi2g1v0166300_LC
		LotjaGi6g1v0096900		LotjaGi2g1v0202500_LC	LotjaGi3g1v0454600			LotjaGi3g1v0216600_LC	LotjaGi3g1v0510000
		LotjaGi6g1v0097400		LotjaGi2g1v0204200	LotjaGi3g1v0455500			LotjaGi3g1v0217700	LotjaGi3g1v0099000
		LotjaGi6g1v0105600		LotjaGi2g1v0204400	LotjaGi3g1v0457700			LotjaGi3g1v0222800	LotjaGi1g1v0556300
		LotjaGi6g1v0106500		LotjaGi2g1v0209000	LotjaGi3g1v0462200			LotjaGi3g1v0226300	LotjaGi6g1v0339100
		LotjaGi6g1v0106600		LotjaGi2g1v0209800	LotjaGi3g1v0470000			LotjaGi3g1v0229600	LotjaGi4g1v0095400
		LotjaGi6g1v0109900_LC		LotjaGi2g1v0212900	LotjaGi3g1v0471200			LotjaGi3g1v0233800	LotjaGi6g1v0115700_LC
		LotjaGi6g1v0144000		LotjaGi2g1v0214100	LotjaGi3g1v0471900			LotjaGi3g1v0236300_LC	LotjaGi1g1v0117800
		LotjaGi6g1v0152200_LC		LotjaGi2g1v0214700	LotjaGi3g1v0472500			LotjaGi3g1v0247300_LC	LotjaGi6g1v0251200_LC
		LotjaGi6g1v0152400_LC		LotjaGi2g1v0218500	LotjaGi3g1v0483200			LotjaGi3g1v0251800	LotjaGi5g1v0126100_LC
		LotjaGi6g1v0152500		LotjaGi2g1v0219200	LotjaGi3g1v0486300			LotjaGi3g1v0262100	LotjaGi6g1v0181300_LC
		LotjaGi6g1v0180800		LotjaGi2g1v0221900_LC	LotjaGi3g1v0493200			LotjaGi3g1v0277500_LC	LotjaGi4g1v0161800_LC
		LotjaGi6g1v0184900		LotjaGi2g1v0222100_LC	LotjaGi3g1v0494400_LC			LotjaGi3g1v0288200	LotjaGi4g1v0109600
		LotjaGi6g1v0191700		LotjaGi2g1v0223900	LotjaGi3g1v0494600			LotjaGi3g1v0291700	LotjaGi3g1v0226900
		LotjaGi6g1v0193400		LotjaGi2g1v0224600	LotjaGi3g1v0494700			LotjaGi3g1v0291800	LotjaGi1g1v0217400
		LotjaGi6g1v0193500		LotjaGi2g1v0225500	LotjaGi3g1v0495200			LotjaGi3g1v0297800	LotjaGi3g1v0555500
		LotjaGi6g1v0195200		LotjaGi2g1v0225600	LotjaGi3g1v0499500			LotjaGi3g1v0303600	LotjaGi1g1v0772800_LC
		LotjaGi6g1v0195300		LotjaGi2g1v0228800	LotjaGi3g1v0502300			LotjaGi3g1v0308200	LotjaGi3g1v0452400
		LotjaGi6g1v0203300		LotjaGi2g1v0231600	LotjaGi3g1v0507100			LotjaGi3g1v0318100	LotjaGi4g1v0076400_LC
		LotjaGi6g1v0205400		LotjaGi2g1v0231700	LotjaGi3g1v0509900			LotjaGi3g1v0320400	LotjaGi2g1v0118200
		LotjaGi6g1v0208500		LotjaGi2g1v0234600	LotjaGi3g1v0510000			LotjaGi3g1v0320800	LotjaGi4g1v0018700_LC
		LotjaGi6g1v0219700		LotjaGi2g1v0237900	LotjaGi3g1v0510100_LC			LotjaGi3g1v0323400	LotjaGi1g1v0117400_LC
		LotjaGi6g1v0221100		LotjaGi2g1v0238200	LotjaGi3g1v0510200_LC			LotjaGi3g1v0323500_LC	LotjaGi5g1v0180300_LC
		LotjaGi6g1v0223400		LotjaGi2g1v0240300	LotjaGi3g1v0510700_LC			LotjaGi3g1v0327000_LC	LotjaGi3g1v0091400_LC
		LotjaGi6g1v0223900		LotjaGi2g1v0242500	LotjaGi3g1v0513200			LotjaGi3g1v0337500	LotjaGi2g1v0160200
		LotjaGi6g1v0224300		LotjaGi2g1v0246400	LotjaGi3g1v0514600			LotjaGi3g1v0337600_LC	LotjaGi5g1v0204900
		LotjaGi6g1v0231300		LotjaGi2g1v0246800	LotjaGi3g1v0519100			LotjaGi3g1v0342700	LotjaGi1g1v0182500
		LotjaGi6g1v0232700		LotjaGi2g1v0246900	LotjaGi3g1v0520500			LotjaGi3g1v0345700	LotjaGi1g1v0364500
		LotjaGi6g1v0246600		LotjaGi2g1v0247000	LotjaGi3g1v0524700			LotjaGi3g1v0347100	LotjaGi4g1v0222650
		LotjaGi6g1v0248200		LotjaGi2g1v0248500	LotjaGi3g1v0530000			LotjaGi3g1v0350900	LotjaGi5g1v0101000_LC
		LotjaGi6g1v0251900		LotjaGi2g1v0250200	LotjaGi3g1v0540000			LotjaGi3g1v0354200	LotjaGi6g1v0268800
		LotjaGi6g1v0260100		LotjaGi2g1v0252700	LotjaGi3g1v0540100			LotjaGi3g1v0355800	LotjaGi3g1v0180500
		LotjaGi6g1v0262100		LotjaGi2g1v0255500	LotjaGi3g1v0541800			LotjaGi3g1v0358200	LotjaGi6g1v0059900
		LotjaGi6g1v0262900		LotjaGi2g1v0257300_LC	LotjaGi3g1v0545900			LotjaGi3g1v0362200	LotjaGi1g1v0018700
		LotjaGi6g1v0268700		LotjaGi2g1v0257400	LotjaGi3g1v0551600			LotjaGi3g1v0363500	LotjaGi4g1v0463600_LC
		LotjaGi6g1v0274500		LotjaGi2g1v0260600	LotjaGi3g1v0553700			LotjaGi3g1v0365000	LotjaGi1g1v0649300
		LotjaGi6g1v0302900		LotjaGi2g1v0260900	LotjaGi3g1v0554100			LotjaGi3g1v0365100_LC	LotjaGi1g1v0538400_LC
		LotjaGi6g1v0307900		LotjaGi2g1v0262100	LotjaGi3g1v0555000			LotjaGi3g1v0365800	LotjaGi1g1v0657300
		LotjaGi6g1v0310900		LotjaGi2g1v0265100	LotjaGi3g1v0556500			LotjaGi3g1v0372700	LotjaGi2g1v0267400
		LotjaGi6g1v0311600		LotjaGi2g1v0268000	LotjaGi4g1v0003100			LotjaGi3g1v0372800	LotjaGi3g1v0389700_LC
		LotjaGi6g1v0314700		LotjaGi2g1v0278100	LotjaGi4g1v0006100_LC			LotjaGi3g1v0380600	LotjaGi4g1v0073300
		LotjaGi6g1v0320500		LotjaGi2g1v0279100	LotjaGi4g1v0006200			LotjaGi3g1v0388100	LotjaGi6g1v0179500_LC
		LotjaGi6g1v0321500		LotjaGi2g1v0279300_LC	LotjaGi4g1v0007700			LotjaGi3g1v0388600	LotjaGi4g1v0243200_LC
		LotjaGi6g1v0329600		LotjaGi2g1v0280500	LotjaGi4g1v0012100			LotjaGi3g1v0391900_LC	LotjaGi1g1v0169300
		LotjaGi6g1v0330700		LotjaGi2g1v0280600	LotjaGi4g1v0013800			LotjaGi3g1v0397200	LotjaGi1g1v0163800
		LotjaGi6g1v0335200_LC		LotjaGi2g1v0280700	LotjaGi4g1v0015100			LotjaGi3g1v0401900	LotjaGi3g1v0382000
		LotjaGi6g1v0344400		LotjaGi2g1v0283100	LotjaGi4g1v0018700_LC			LotjaGi3g1v0402300	LotjaGi2g1v0403500_LC
		LotjaGi6g1v0345300		LotjaGi2g1v0283300	LotjaGi4g1v0019300			LotjaGi3g1v0404000_LC	LotjaGi6g1v0207400_LC
		LotjaGi6g1v0354100		LotjaGi2g1v0283600	LotjaGi4g1v0030400			LotjaGi3g1v0405300	LotjaGi5g1v0356600_LC
		LotjaGi6g1v0354200		LotjaGi2g1v0286100	LotjaGi4g1v0030700			LotjaGi3g1v0407800	LotjaGi5g1v0356700_LC
		LotjaGi1g1v0572600_LC		LotjaGi2g1v0288800	LotjaGi4g1v0031400_LC			LotjaGi3g1v0408400	LotjaGi2g1v0434800
		LotjaGi4g1v0095900		LotjaGi2g1v0289650	LotjaGi4g1v0031500_LC			LotjaGi3g1v0409700	LotjaGi5g1v0192200_LC
		LotjaGi6g1v0106200		LotjaGi2g1v0289800	LotjaGi4g1v0038100			LotjaGi3g1v0418400	LotjaGi1g1v0623900_LC
		LotjaGi2g1v0141600		LotjaGi2g1v0292500	LotjaGi4g1v0038200			LotjaGi3g1v0425900	LotjaGi6g1v0285800_LC
		LotjaGi6g1v0288600		LotjaGi2g1v0293800	LotjaGi4g1v0040100_LC			LotjaGi3g1v0426500	LotjaGi1g1v0362100
		LotjaGi5g1v0072100		LotjaGi2g1v0293900	LotjaGi4g1v0043400			LotjaGi3g1v0426600	LotjaGi1g1v0147800
		LotjaGi1g1v0756300_LC		LotjaGi2g1v0295200	LotjaGi4g1v0043500_LC			LotjaGi3g1v0426800	LotjaGi1g1v0614800_LC
		LotjaGi2g1v0317100		LotjaGi2g1v0296300_LC	LotjaGi4g1v0043700			LotjaGi3g1v0427600_LC	LotjaGi1g1v0053100
		LotjaGi3g1v0224700_LC		LotjaGi2g1v0299000	LotjaGi4g1v0044900_LC			LotjaGi3g1v0429000	LotjaGi1g1v0700500
		LotjaGi1g1v0488500_LC		LotjaGi2g1v0299400	LotjaGi4g1v0048000			LotjaGi3g1v0433600	LotjaGi1g1v0467500
		LotjaGi3g1v0187300		LotjaGi2g1v0299500_LC	LotjaGi4g1v0050800			LotjaGi3g1v0435000_LC	LotjaGi4g1v0170600_LC
		LotjaGi3g1v0086500		LotjaGi2g1v0300600	LotjaGi4g1v0051800			LotjaGi3g1v0436900	LotjaGi4g1v0158600
		LotjaGi1g1v0145600_LC		LotjaGi2g1v0303200_LC	LotjaGi4g1v0052200_LC			LotjaGi3g1v0437000	LotjaGi6g1v0076700_LC
		LotjaGi2g1v0190500		LotjaGi2g1v0304700	LotjaGi4g1v0056800			LotjaGi3g1v0437600	LotjaGi2g1v0152800
		LotjaGi2g1v0319600		LotjaGi2g1v0305100	LotjaGi4g1v0064600			LotjaGi3g1v0439700	LotjaGi5g1v0113900_LC
		LotjaGi3g1v0070500		LotjaGi2g1v0305800	LotjaGi4g1v0070400			LotjaGi3g1v0445200	LotjaGi4g1v0079200_LC
		LotjaGi2g1v0224600		LotjaGi2g1v0306400	LotjaGi4g1v0072700			LotjaGi3g1v0449200_LC	LotjaGi1g1v0573700_LC
		LotjaGi6g1v0258100		LotjaGi2g1v0308400	LotjaGi4g1v0073300			LotjaGi3g1v0449360	LotjaGi4g1v0228500_LC
		LotjaGi4g1v0135700		LotjaGi2g1v0308500	LotjaGi4g1v0076200			LotjaGi3g1v0453000	LotjaGi5g1v0314400
		LotjaGi2g1v0234600		LotjaGi2g1v0311500	LotjaGi4g1v0076400_LC			LotjaGi3g1v0453500	LotjaGi5g1v0034600
		LotjaGi5g1v0267800_LC		LotjaGi2g1v0311600	LotjaGi4g1v0077200			LotjaGi3g1v0454400_LC	LotjaGi2g1v0061700
		LotjaGi6g1v0051900		LotjaGi2g1v0311800	LotjaGi4g1v0079100			LotjaGi3g1v0455100
		LotjaGi2g1v0380500		LotjaGi2g1v0315600	LotjaGi4g1v0091200_LC			LotjaGi3g1v0457800
		LotjaGi3g1v0251800		LotjaGi2g1v0315700	LotjaGi4g1v0093100			LotjaGi3g1v0458600
		LotjaGi2g1v0390500		LotjaGi2g1v0315900	LotjaGi4g1v0095900			LotjaGi3g1v0459500
		LotjaGi1g1v0008000		LotjaGi2g1v0318600	LotjaGi4g1v0096500			LotjaGi3g1v0460300
		LotjaGi4g1v0445600		LotjaGi2g1v0318700	LotjaGi4g1v0105100			LotjaGi3g1v0462800
		LotjaGi1g1v0029100		LotjaGi2g1v0319600	LotjaGi4g1v0105800			LotjaGi3g1v0463200_LC
		LotjaGi4g1v0330900		LotjaGi2g1v0320900	LotjaGi4g1v0108500_LC			LotjaGi3g1v0465000
		LotjaGi5g1v0014500		LotjaGi2g1v0322300	LotjaGi4g1v0109600			LotjaGi3g1v0468000
		LotjaGi2g1v0427500		LotjaGi2g1v0322600	LotjaGi4g1v0113400			LotjaGi3g1v0468300
		LotjaGi6g1v0248200		LotjaGi2g1v0322700	LotjaGi4g1v0120600			LotjaGi3g1v0474000
		LotjaGi2g1v0288800		LotjaGi2g1v0323300	LotjaGi4g1v0120900			LotjaGi3g1v0474500_LC
		LotjaGi6g1v0192400		LotjaGi2g1v0324000	LotjaGi4g1v0124200			LotjaGi3g1v0478900
		LotjaGi4g1v0170600_LC		LotjaGi2g1v0324100	LotjaGi4g1v0127300			LotjaGi3g1v0479300
		LotjaGi5g1v0304400		LotjaGi2g1v0324200	LotjaGi4g1v0128700			LotjaGi3g1v0483700
		LotjaGi1g1v0243500		LotjaGi2g1v0324400	LotjaGi4g1v0129900			LotjaGi3g1v0490600
		LotjaGi1g1v0063200		LotjaGi2g1v0325400	LotjaGi4g1v0134500			LotjaGi3g1v0490700
		LotjaGi6g1v0307900		LotjaGi2g1v0325700	LotjaGi4g1v0137500			LotjaGi3g1v0493500
		LotjaGi2g1v0063700		LotjaGi2g1v0326000	LotjaGi4g1v0138700			LotjaGi3g1v0498500
		LotjaGi5g1v0326600		LotjaGi2g1v0326200	LotjaGi4g1v0157700_LC			LotjaGi3g1v0500100
		LotjaGi1g1v0471800		LotjaGi2g1v0328200_LC	LotjaGi4g1v0161600			LotjaGi3g1v0502100_LC
		LotjaGi3g1v0547500		LotjaGi2g1v0328400	LotjaGi4g1v0164700			LotjaGi3g1v0502300
		LotjaGi2g1v0333800		LotjaGi2g1v0329800	LotjaGi4g1v0165100			LotjaGi3g1v0504300
		LotjaGi1g1v0642800		LotjaGi2g1v0331200	LotjaGi4g1v0170600_LC			LotjaGi3g1v0504500
		LotjaGi6g1v0095100		LotjaGi2g1v0333600	LotjaGi4g1v0184400_LC			LotjaGi3g1v0505900
		LotjaGi2g1v0145900		LotjaGi2g1v0333800	LotjaGi4g1v0193600_LC			LotjaGi3g1v0509000
		LotjaGi2g1v0315700		LotjaGi2g1v0337600_LC	LotjaGi4g1v0207500			LotjaGi3g1v0518600
		LotjaGi2g1v0314400		LotjaGi2g1v0338800	LotjaGi4g1v0208900			LotjaGi3g1v0519500
		LotjaGi5g1v0054800		LotjaGi2g1v0338900_LC	LotjaGi4g1v0213900			LotjaGi3g1v0520200
		LotjaGi4g1v0431800		LotjaGi2g1v0340700	LotjaGi4g1v0215900			LotjaGi3g1v0521600
		LotjaGi3g1v0533300		LotjaGi2g1v0340900	LotjaGi4g1v0216400			LotjaGi3g1v0523400_LC
		LotjaGi5g1v0298500		LotjaGi2g1v0341100_LC	LotjaGi4g1v0217400			LotjaGi3g1v0524000_LC
		LotjaGi6g1v0221100		LotjaGi2g1v0341200	LotjaGi4g1v0219400			LotjaGi3g1v0533300
		LotjaGi3g1v0071600		LotjaGi2g1v0341400	LotjaGi4g1v0220200_LC			LotjaGi3g1v0533400
		LotjaGi6g1v0248300_LC		LotjaGi2g1v0343300	LotjaGi4g1v0222650			LotjaGi3g1v0535200
		LotjaGi3g1v0496400		LotjaGi2g1v0344900	LotjaGi4g1v0224000			LotjaGi3g1v0541600
		LotjaGi3g1v0505900		LotjaGi2g1v0347100	LotjaGi4g1v0226400			LotjaGi3g1v0544600
		LotjaGi6g1v0040800		LotjaGi2g1v0347500_LC	LotjaGi4g1v0227900			LotjaGi3g1v0544700
		LotjaGi3g1v0229600		LotjaGi2g1v0351000	LotjaGi4g1v0228700			LotjaGi3g1v0546200
		LotjaGi1g1v0732500		LotjaGi2g1v0354800	LotjaGi4g1v0230300			LotjaGi3g1v0547500
		LotjaGi1g1v0573100		LotjaGi2g1v0355400	LotjaGi4g1v0232000			LotjaGi3g1v0549600
		LotjaGi4g1v0268300		LotjaGi2g1v0356400	LotjaGi4g1v0236000			LotjaGi3g1v0552900
		LotjaGi4g1v0464300		LotjaGi2g1v0356800	LotjaGi4g1v0243200_LC			LotjaGi3g1v0555300
		LotjaGi1g1v0048000		LotjaGi2g1v0359900_LC	LotjaGi4g1v0243700			LotjaGi4g1v0008700
		LotjaGi4g1v0116600		LotjaGi2g1v0361100	LotjaGi4g1v0244100			LotjaGi4g1v0010100
		LotjaGi4g1v0045000		LotjaGi2g1v0361900	LotjaGi4g1v0250200			LotjaGi4g1v0020100
		LotjaGi2g1v0149700		LotjaGi2g1v0363200	LotjaGi4g1v0254000			LotjaGi4g1v0026300
		LotjaGi2g1v0383600		LotjaGi2g1v0364100	LotjaGi4g1v0263000			LotjaGi4g1v0026600
		LotjaGi5g1v0199400		LotjaGi2g1v0366500	LotjaGi4g1v0272400			LotjaGi4g1v0029900
		LotjaGi1g1v0778100		LotjaGi2g1v0369200_LC	LotjaGi4g1v0277000			LotjaGi4g1v0030000
		LotjaGi1g1v0619800_LC		LotjaGi2g1v0370900_LC	LotjaGi4g1v0279200_LC			LotjaGi4g1v0030900
		LotjaGi4g1v0293700		LotjaGi2g1v0377400	LotjaGi4g1v0285000_LC			LotjaGi4g1v0031700_LC
		LotjaGi3g1v0504500		LotjaGi2g1v0379600	LotjaGi4g1v0291700			LotjaGi4g1v0033000_LC
		LotjaGi1g1v0657300		LotjaGi2g1v0379800	LotjaGi4g1v0293000_LC			LotjaGi4g1v0033200
		LotjaGi3g1v0463200_LC		LotjaGi2g1v0380400	LotjaGi4g1v0293600			LotjaGi4g1v0033500
		LotjaGi1g1v0390700		LotjaGi2g1v0380500	LotjaGi4g1v0294400			LotjaGi4g1v0044400
		LotjaGi1g1v0031000		LotjaGi2g1v0382000	LotjaGi4g1v0298900			LotjaGi4g1v0044600_LC
		LotjaGi1g1v0182900		LotjaGi2g1v0385200	LotjaGi4g1v0299000			LotjaGi4g1v0044700
		LotjaGi2g1v0160200		LotjaGi2g1v0386300	LotjaGi4g1v0299400			LotjaGi4g1v0045000
		LotjaGi1g1v0182200		LotjaGi2g1v0386800	LotjaGi4g1v0299700_LC			LotjaGi4g1v0045300
		LotjaGi2g1v0229500		LotjaGi2g1v0387100	LotjaGi4g1v0300800_LC			LotjaGi4g1v0045500
		LotjaGi2g1v0257300_LC		LotjaGi2g1v0387200	LotjaGi4g1v0301700			LotjaGi4g1v0047500
		LotjaGi3g1v0246500_LC		LotjaGi2g1v0389300_LC	LotjaGi4g1v0306300			LotjaGi4g1v0048000
		LotjaGi2g1v0300600		LotjaGi2g1v0389500	LotjaGi4g1v0307500			LotjaGi4g1v0050100
		LotjaGi5g1v0110500_LC		LotjaGi2g1v0391500	LotjaGi4g1v0309700			LotjaGi4g1v0053100
		LotjaGi3g1v0192500_LC		LotjaGi2g1v0391600	LotjaGi4g1v0313900			LotjaGi4g1v0058400
		LotjaGi4g1v0365500		LotjaGi2g1v0395100_LC	LotjaGi4g1v0315100			LotjaGi4g1v0058700_LC
		LotjaGi4g1v0243200_LC		LotjaGi2g1v0395200_LC	LotjaGi4g1v0317700			LotjaGi4g1v0060000
		LotjaGi6g1v0097500		LotjaGi2g1v0395600	LotjaGi4g1v0320800			LotjaGi4g1v0061900
		LotjaGi1g1v0441400		LotjaGi2g1v0396300	LotjaGi4g1v0321100			LotjaGi4g1v0062400
		LotjaGi1g1v0527600_LC		LotjaGi2g1v0398900	LotjaGi4g1v0323500			LotjaGi4g1v0070000
		LotjaGi4g1v0047500		LotjaGi2g1v0399900	LotjaGi4g1v0327400			LotjaGi4g1v0070100_LC
		LotjaGi3g1v0262100		LotjaGi2g1v0402000	LotjaGi4g1v0329200			LotjaGi4g1v0072500_LC
		LotjaGi2g1v0263650		LotjaGi2g1v0404900	LotjaGi4g1v0331400			LotjaGi4g1v0075700
		LotjaGi6g1v0019600_LC		LotjaGi2g1v0405900	LotjaGi4g1v0331700_LC			LotjaGi4g1v0077500
		LotjaGi1g1v0209300		LotjaGi2g1v0407600	LotjaGi4g1v0333000			LotjaGi4g1v0080400_LC
		LotjaGi6g1v0096900		LotjaGi2g1v0408400	LotjaGi4g1v0339400			LotjaGi4g1v0088300
		LotjaGi3g1v0403500_LC		LotjaGi2g1v0408600	LotjaGi4g1v0339600			LotjaGi4g1v0092900
		LotjaGi1g1v0352700_LC		LotjaGi2g1v0409800	LotjaGi4g1v0339800			LotjaGi4g1v0093200_LC
		LotjaGi1g1v0276700_LC		LotjaGi2g1v0412000	LotjaGi4g1v0340400_LC			LotjaGi4g1v0099000
		LotjaGi2g1v0278100		LotjaGi2g1v0413600	LotjaGi4g1v0341700_LC			LotjaGi4g1v0099600
		LotjaGi3g1v0327000_LC		LotjaGi2g1v0414600_LC	LotjaGi4g1v0346500			LotjaGi4g1v0100600
		LotjaGi4g1v0050800		LotjaGi2g1v0414800	LotjaGi4g1v0350700_LC			LotjaGi4g1v0102200
		LotjaGi5g1v0106700		LotjaGi2g1v0415000	LotjaGi4g1v0360500			LotjaGi4g1v0106400
		LotjaGi1g1v0216700		LotjaGi2g1v0419500_LC	LotjaGi4g1v0362700			LotjaGi4g1v0110000
		LotjaGi1g1v0397000		LotjaGi2g1v0420400	LotjaGi4g1v0362900			LotjaGi4g1v0110300
		LotjaGi5g1v0056600_LC		LotjaGi2g1v0423200	LotjaGi4g1v0365500			LotjaGi4g1v0110500
		LotjaGi5g1v0054700		LotjaGi2g1v0425300	LotjaGi4g1v0367200_LC			LotjaGi4g1v0111300
		LotjaGi1g1v0528400		LotjaGi2g1v0426900	LotjaGi4g1v0367700			LotjaGi4g1v0111600
		LotjaGi1g1v0404500		LotjaGi2g1v0427200	LotjaGi4g1v0374300			LotjaGi4g1v0113500
		LotjaGi4g1v0288300		LotjaGi2g1v0427500	LotjaGi4g1v0376300			LotjaGi4g1v0114400
		LotjaGi2g1v0299500_LC		LotjaGi2g1v0432800	LotjaGi4g1v0376650			LotjaGi4g1v0116000
		LotjaGi4g1v0104100_LC		LotjaGi2g1v0437500	LotjaGi4g1v0381700			LotjaGi4g1v0116400
		LotjaGi3g1v0374200		LotjaGi2g1v0439300	LotjaGi4g1v0383000			LotjaGi4g1v0116600
		LotjaGi4g1v0217200		LotjaGi2g1v0439400	LotjaGi4g1v0383700			LotjaGi4g1v0122300
		LotjaGi5g1v0163200		LotjaGi2g1v0440500	LotjaGi4g1v0389500			LotjaGi4g1v0123400
		LotjaGi2g1v0329400		LotjaGi2g1v0442400	LotjaGi4g1v0390700			LotjaGi4g1v0124800
		LotjaGi3g1v0439500_LC		LotjaGi2g1v0443000	LotjaGi4g1v0391300			LotjaGi4g1v0127600
		LotjaGi5g1v0089300		LotjaGi2g1v0448100	LotjaGi4g1v0391500			LotjaGi4g1v0128300
		LotjaGi3g1v0554000_LC		LotjaGi2g1v0454200	LotjaGi4g1v0393700			LotjaGi4g1v0129600
		LotjaGi1g1v0525500		LotjaGi2g1v0454900	LotjaGi4g1v0393800			LotjaGi4g1v0133000
		LotjaGi2g1v0130700		LotjaGi2g1v0458000	LotjaGi4g1v0394300_LC			LotjaGi4g1v0135700
		LotjaGi5g1v0347400		LotjaGi2g1v0459300	LotjaGi4g1v0396000			LotjaGi4g1v0142800
		LotjaGi1g1v0679500		LotjaGi2g1v0461700_LC	LotjaGi4g1v0401600_LC			LotjaGi4g1v0143000
		LotjaGi4g1v0340300		LotjaGi3g1v0000800	LotjaGi4g1v0403800			LotjaGi4g1v0143100_LC
		LotjaGi6g1v0172800_LC		LotjaGi3g1v0001700	LotjaGi4g1v0405900			LotjaGi4g1v0146600
		LotjaGi1g1v0392600		LotjaGi3g1v0002600	LotjaGi4g1v0406200			LotjaGi4g1v0149400
		LotjaGi2g1v0152800		LotjaGi3g1v0002900_LC	LotjaGi4g1v0407200			LotjaGi4g1v0152800
		LotjaGi2g1v0319800		LotjaGi3g1v0005100	LotjaGi4g1v0407600			LotjaGi4g1v0154900
		LotjaGi1g1v0585200		LotjaGi3g1v0005700	LotjaGi4g1v0409400			LotjaGi4g1v0155500
		LotjaGi1g1v0239900		LotjaGi3g1v0006400	LotjaGi4g1v0416100			LotjaGi4g1v0164800
		LotjaGi4g1v0124800		LotjaGi3g1v0006600	LotjaGi4g1v0417100			LotjaGi4g1v0165500_LC
		LotjaGi6g1v0315400		LotjaGi3g1v0011300	LotjaGi4g1v0418500			LotjaGi4g1v0188500
		LotjaGi1g1v0787900		LotjaGi3g1v0011400	LotjaGi4g1v0418700			LotjaGi4g1v0189800
		LotjaGi4g1v0313600_LC		LotjaGi3g1v0012600	LotjaGi4g1v0425600			LotjaGi4g1v0190000
		LotjaGi3g1v0070300		LotjaGi3g1v0012800_LC	LotjaGi4g1v0432000			LotjaGi4g1v0192900
		LotjaGi1g1v0074300		LotjaGi3g1v0013500	LotjaGi4g1v0433800_LC			LotjaGi4g1v0195100
		LotjaGi4g1v0027000_LC		LotjaGi3g1v0013600	LotjaGi4g1v0434000_LC			LotjaGi4g1v0197000
		LotjaGi6g1v0354100		LotjaGi3g1v0015200	LotjaGi4g1v0434700_LC			LotjaGi4g1v0201600
		LotjaGi4g1v0106400		LotjaGi3g1v0021400	LotjaGi4g1v0438300			LotjaGi4g1v0207300_LC
		LotjaGi1g1v0467400		LotjaGi3g1v0022100	LotjaGi4g1v0441500			LotjaGi4g1v0207400
		LotjaGi6g1v0198000		LotjaGi3g1v0022700	LotjaGi4g1v0450200_LC			LotjaGi4g1v0210200
		LotjaGi5g1v0356600_LC		LotjaGi3g1v0023700	LotjaGi4g1v0450300_LC			LotjaGi4g1v0212500
		LotjaGi1g1v0499300		LotjaGi3g1v0024200	LotjaGi4g1v0453300			LotjaGi4g1v0217200
		LotjaGi3g1v0453500		LotjaGi3g1v0025900	LotjaGi4g1v0454500			LotjaGi4g1v0224800
		LotjaGi0g1v0000100		LotjaGi3g1v0027300	LotjaGi4g1v0463700			LotjaGi4g1v0226000
		LotjaGi2g1v0280700		LotjaGi3g1v0027400	LotjaGi4g1v0464500			LotjaGi4g1v0227200
		LotjaGi4g1v0274300		LotjaGi3g1v0029000	LotjaGi5g1v0002400			LotjaGi4g1v0234500
		LotjaGi1g1v0498400_LC		LotjaGi3g1v0030400	LotjaGi5g1v0003400			LotjaGi4g1v0236000
		LotjaGi3g1v0353100_LC		LotjaGi3g1v0032500	LotjaGi5g1v0003500			LotjaGi4g1v0236500_LC
		LotjaGi5g1v0102900		LotjaGi3g1v0039800	LotjaGi5g1v0005400			LotjaGi4g1v0238000
		LotjaGi3g1v0073400		LotjaGi3g1v0041200	LotjaGi5g1v0005800			LotjaGi4g1v0244300
		LotjaGi2g1v0193100		LotjaGi3g1v0041600	LotjaGi5g1v0008800			LotjaGi4g1v0246500
		LotjaGi4g1v0247900		LotjaGi3g1v0047300	LotjaGi5g1v0010900			LotjaGi4g1v0246600
		LotjaGi5g1v0225300		LotjaGi3g1v0049400	LotjaGi5g1v0011500			LotjaGi4g1v0247900
		LotjaGi5g1v0040900		LotjaGi3g1v0051700	LotjaGi5g1v0023400			LotjaGi4g1v0249200_LC
		LotjaGi4g1v0207300_LC		LotjaGi3g1v0052200	LotjaGi5g1v0026800			LotjaGi4g1v0249900
		LotjaGi5g1v0102000		LotjaGi3g1v0052400_LC	LotjaGi5g1v0027600			LotjaGi4g1v0258100
		LotjaGi5g1v0218300		LotjaGi3g1v0059500	LotjaGi5g1v0029000			LotjaGi4g1v0262100
		LotjaGi2g1v0419100		LotjaGi3g1v0062700_LC	LotjaGi5g1v0038100			LotjaGi4g1v0264000
		LotjaGi4g1v0299400		LotjaGi3g1v0062800	LotjaGi5g1v0042800_LC			LotjaGi4g1v0264600_LC
		LotjaGi1g1v0664600		LotjaGi3g1v0064600	LotjaGi5g1v0044200			LotjaGi4g1v0268300
		LotjaGi2g1v0191100		LotjaGi3g1v0064700	LotjaGi5g1v0047300			LotjaGi4g1v0273200
		LotjaGi6g1v0315200		LotjaGi3g1v0065800	LotjaGi5g1v0047400			LotjaGi4g1v0277200
		LotjaGi5g1v0101000_LC		LotjaGi3g1v0066400_LC	LotjaGi5g1v0047700			LotjaGi4g1v0280900
		LotjaGi2g1v0311600		LotjaGi3g1v0066500	LotjaGi5g1v0050900			LotjaGi4g1v0281500
		LotjaGi2g1v0293800		LotjaGi3g1v0067100	LotjaGi5g1v0061300			LotjaGi4g1v0281800
		LotjaGi1g1v0305600		LotjaGi3g1v0070200	LotjaGi5g1v0069900_LC			LotjaGi4g1v0284200
		LotjaGi1g1v0136900		LotjaGi3g1v0071600	LotjaGi5g1v0070300			LotjaGi4g1v0289500
		LotjaGi6g1v0268700		LotjaGi3g1v0073400	LotjaGi5g1v0070700			LotjaGi4g1v0291400
		LotjaGi1g1v0415100_LC		LotjaGi3g1v0076200	LotjaGi5g1v0077900			LotjaGi4g1v0293000_LC
		LotjaGi1g1v0383200		LotjaGi3g1v0076300	LotjaGi5g1v0082600_LC			LotjaGi4g1v0293300_LC
		LotjaGi5g1v0208200		LotjaGi3g1v0078000	LotjaGi5g1v0085400_LC			LotjaGi4g1v0293700
		LotjaGi2g1v0306400		LotjaGi3g1v0078900	LotjaGi5g1v0089300			LotjaGi4g1v0294800
		LotjaGi2g1v0002200		LotjaGi3g1v0079300_LC	LotjaGi5g1v0093300			LotjaGi4g1v0296600
		LotjaGi5g1v0254000		LotjaGi3g1v0079400	LotjaGi5g1v0093600			LotjaGi4g1v0299200
		LotjaGi2g1v0302300		LotjaGi3g1v0086300_LC	LotjaGi5g1v0098000			LotjaGi4g1v0299300
		LotjaGi2g1v0247000		LotjaGi3g1v0087300	LotjaGi5g1v0099800			LotjaGi4g1v0303000
		LotjaGi4g1v0344900		LotjaGi3g1v0089000	LotjaGi5g1v0100000			LotjaGi4g1v0303100
		LotjaGi1g1v0713300		LotjaGi3g1v0090800	LotjaGi5g1v0101700			LotjaGi4g1v0309600
		LotjaGi6g1v0261400		LotjaGi3g1v0094300	LotjaGi5g1v0102500			LotjaGi4g1v0313600_LC
		LotjaGi3g1v0320800		LotjaGi3g1v0098400	LotjaGi5g1v0108300			LotjaGi4g1v0317400
		LotjaGi1g1v0667700		LotjaGi3g1v0099700	LotjaGi5g1v0117300			LotjaGi4g1v0322200
		LotjaGi2g1v0011100_LC		LotjaGi3g1v0100800	LotjaGi5g1v0118400			LotjaGi4g1v0322900
		LotjaGi6g1v0059800_LC		LotjaGi3g1v0101600	LotjaGi5g1v0129600_LC			LotjaGi4g1v0325900
		LotjaGi6g1v0310900		LotjaGi3g1v0102900	LotjaGi5g1v0135300			LotjaGi4g1v0326500
		LotjaGi5g1v0328700_LC		LotjaGi3g1v0106800	LotjaGi5g1v0136300_LC			LotjaGi4g1v0328600_LC
		LotjaGi2g1v0225500		LotjaGi3g1v0109700	LotjaGi5g1v0140400			LotjaGi4g1v0328700
		LotjaGi3g1v0217700		LotjaGi3g1v0110700	LotjaGi5g1v0144500			LotjaGi4g1v0330900
		LotjaGi4g1v0410100		LotjaGi3g1v0114200	LotjaGi5g1v0144600			LotjaGi4g1v0332600
		LotjaGi2g1v0233600		LotjaGi3g1v0116800	LotjaGi5g1v0150700			LotjaGi4g1v0333400
		LotjaGi4g1v0296200		LotjaGi3g1v0117600	LotjaGi5g1v0151000			LotjaGi4g1v0333900
		LotjaGi6g1v0297400		LotjaGi3g1v0123200	LotjaGi5g1v0152800			LotjaGi4g1v0339000
		LotjaGi4g1v0122300		LotjaGi3g1v0125000	LotjaGi5g1v0154800			LotjaGi4g1v0340300
		LotjaGi1g1v0362200		LotjaGi3g1v0127800	LotjaGi5g1v0156700			LotjaGi4g1v0346000
		LotjaGi4g1v0129600		LotjaGi3g1v0128000_LC	LotjaGi5g1v0162500			LotjaGi4g1v0347600
		LotjaGi5g1v0047200		LotjaGi3g1v0128900	LotjaGi5g1v0163900			LotjaGi4g1v0348200
		LotjaGi5g1v0098300		LotjaGi3g1v0129400	LotjaGi5g1v0165200			LotjaGi4g1v0351300
		LotjaGi4g1v0401300		LotjaGi3g1v0131000	LotjaGi5g1v0174700			LotjaGi4g1v0354800
		LotjaGi4g1v0299200		LotjaGi3g1v0134800_LC	LotjaGi5g1v0174800			LotjaGi4g1v0365400
		LotjaGi5g1v0340300		LotjaGi3g1v0134900_LC	LotjaGi5g1v0175200			LotjaGi4g1v0367500
		LotjaGi5g1v0329800		LotjaGi3g1v0135600	LotjaGi5g1v0179100			LotjaGi4g1v0368800
		LotjaGi6g1v0292100		LotjaGi3g1v0136300_LC	LotjaGi5g1v0179600			LotjaGi4g1v0369800
		LotjaGi5g1v0249500		LotjaGi3g1v0137100	LotjaGi5g1v0184000			LotjaGi4g1v0372300
		LotjaGi4g1v0293000_LC		LotjaGi3g1v0138900	LotjaGi5g1v0188500_LC			LotjaGi4g1v0372500
		LotjaGi6g1v0117000_LC		LotjaGi3g1v0141200_LC	LotjaGi5g1v0188800			LotjaGi4g1v0381100_LC
		LotjaGi4g1v0417000		LotjaGi3g1v0141800	LotjaGi5g1v0189800			LotjaGi4g1v0391200
		LotjaGi5g1v0241700		LotjaGi3g1v0146600	LotjaGi5g1v0191800			LotjaGi4g1v0396900
		LotjaGi2g1v0372000		LotjaGi3g1v0150200	LotjaGi5g1v0192300_LC			LotjaGi4g1v0399400
		LotjaGi5g1v0091900		LotjaGi3g1v0152100	LotjaGi5g1v0192800_LC			LotjaGi4g1v0399900
		LotjaGi4g1v0109600		LotjaGi3g1v0156100	LotjaGi5g1v0193300_LC			LotjaGi4g1v0400300
		LotjaGi1g1v0380900		LotjaGi3g1v0162400_LC	LotjaGi5g1v0197100			LotjaGi4g1v0400800
		LotjaGi6g1v0253000		LotjaGi3g1v0167600	LotjaGi5g1v0203000			LotjaGi4g1v0401300
		LotjaGi1g1v0304200_LC		LotjaGi3g1v0167900	LotjaGi5g1v0204200			LotjaGi4g1v0407200
		LotjaGi2g1v0377400		LotjaGi3g1v0169600	LotjaGi5g1v0204300			LotjaGi4g1v0408400
		LotjaGi4g1v0459600		LotjaGi3g1v0176500	LotjaGi5g1v0204900			LotjaGi4g1v0408500
		LotjaGi5g1v0204900		LotjaGi3g1v0177900_LC	LotjaGi5g1v0205600			LotjaGi4g1v0409100
		LotjaGi4g1v0449600		LotjaGi3g1v0181100	LotjaGi5g1v0206000			LotjaGi4g1v0410100
		LotjaGi3g1v0549600		LotjaGi3g1v0181300	LotjaGi5g1v0210200			LotjaGi4g1v0410700
		LotjaGi2g1v0323800		LotjaGi3g1v0182300	LotjaGi5g1v0214000_LC			LotjaGi4g1v0413400
		LotjaGi1g1v0364500		LotjaGi3g1v0182500	LotjaGi5g1v0215400			LotjaGi4g1v0417000
		LotjaGi3g1v0087500		LotjaGi3g1v0185200	LotjaGi5g1v0221800			LotjaGi4g1v0420600
		LotjaGi3g1v0106800		LotjaGi3g1v0187300	LotjaGi5g1v0224600			LotjaGi4g1v0420700
		LotjaGi6g1v0125400_LC		LotjaGi3g1v0187500_LC	LotjaGi5g1v0225600			LotjaGi4g1v0424100_LC
		LotjaGi5g1v0237500		LotjaGi3g1v0187600	LotjaGi5g1v0231500			LotjaGi4g1v0424300_LC
		LotjaGi4g1v0380900		LotjaGi3g1v0192400	LotjaGi5g1v0232400			LotjaGi4g1v0427600
		LotjaGi1g1v0484800		LotjaGi3g1v0192500_LC	LotjaGi5g1v0234500			LotjaGi4g1v0428700
		LotjaGi1g1v0358700_LC		LotjaGi3g1v0193000_LC	LotjaGi5g1v0235200_LC			LotjaGi4g1v0429500
		LotjaGi5g1v0088800		LotjaGi3g1v0195600	LotjaGi5g1v0236800			LotjaGi4g1v0430700
		LotjaGi1g1v0523200		LotjaGi3g1v0195800_LC	LotjaGi5g1v0237000			LotjaGi4g1v0430800
		LotjaGi6g1v0043000		LotjaGi3g1v0196800	LotjaGi5g1v0237600			LotjaGi4g1v0431800
		LotjaGi2g1v0318600		LotjaGi3g1v0197400	LotjaGi5g1v0242200			LotjaGi4g1v0432900_LC
		LotjaGi3g1v0533400		LotjaGi3g1v0201500	LotjaGi5g1v0242700			LotjaGi4g1v0441000
		LotjaGi2g1v0385200		LotjaGi3g1v0201700	LotjaGi5g1v0247200			LotjaGi4g1v0443300
		LotjaGi3g1v0180300		LotjaGi3g1v0202100	LotjaGi5g1v0248400_LC			LotjaGi4g1v0444600
		LotjaGi4g1v0211800		LotjaGi3g1v0208000	LotjaGi5g1v0248500			LotjaGi4g1v0445600
		LotjaGi5g1v0245800		LotjaGi3g1v0209800	LotjaGi5g1v0248600			LotjaGi4g1v0448700
		LotjaGi4g1v0227200		LotjaGi3g1v0216600_LC	LotjaGi5g1v0249500			LotjaGi4g1v0449000
		LotjaGi3g1v0289800_LC		LotjaGi3g1v0218200	LotjaGi5g1v0252200			LotjaGi4g1v0453800
		LotjaGi2g1v0451800		LotjaGi3g1v0218300	LotjaGi5g1v0254000			LotjaGi4g1v0454500
		LotjaGi5g1v0003600		LotjaGi3g1v0230600_LC	LotjaGi5g1v0257700			LotjaGi4g1v0454700
		LotjaGi1g1v0310800_LC		LotjaGi3g1v0231500	LotjaGi5g1v0257800			LotjaGi4g1v0459600
		LotjaGi1g1v0649300		LotjaGi3g1v0233800	LotjaGi5g1v0260100_LC			LotjaGi4g1v0460000
		LotjaGi3g1v0355800		LotjaGi3g1v0236300_LC	LotjaGi5g1v0260800			LotjaGi4g1v0463550
		LotjaGi3g1v0463700_LC		LotjaGi3g1v0239800	LotjaGi5g1v0263400_LC			LotjaGi4g1v0464300
		LotjaGi6g1v0134300		LotjaGi3g1v0243400_LC	LotjaGi5g1v0263700			LotjaGi4g1v0465400
		LotjaGi2g1v0412000		LotjaGi3g1v0246500_LC	LotjaGi5g1v0266200_LC			LotjaGi5g1v0002700
		LotjaGi2g1v0394700		LotjaGi3g1v0247300_LC	LotjaGi5g1v0267600			LotjaGi5g1v0003200
		LotjaGi3g1v0494600		LotjaGi3g1v0251800	LotjaGi5g1v0274800			LotjaGi5g1v0003600
		LotjaGi1g1v0332100		LotjaGi3g1v0253400_LC	LotjaGi5g1v0277300			LotjaGi5g1v0003700
		LotjaGi1g1v0365200		LotjaGi3g1v0253600_LC	LotjaGi5g1v0279500			LotjaGi5g1v0006500_LC
		LotjaGi1g1v0217400		LotjaGi3g1v0255400_LC	LotjaGi5g1v0279800_LC			LotjaGi5g1v0018800
		LotjaGi1g1v0102200		LotjaGi3g1v0259400_LC	LotjaGi5g1v0280400			LotjaGi5g1v0024700
		LotjaGi3g1v0345700		LotjaGi3g1v0262000	LotjaGi5g1v0283200			LotjaGi5g1v0033300
		LotjaGi5g1v0257700		LotjaGi3g1v0262100	LotjaGi5g1v0285900			LotjaGi5g1v0034000
		LotjaGi4g1v0293500_LC		LotjaGi3g1v0262900	LotjaGi5g1v0290900			LotjaGi5g1v0040900
		LotjaGi4g1v0114400		LotjaGi3g1v0274500	LotjaGi5g1v0291000			LotjaGi5g1v0043100
		LotjaGi6g1v0277100		LotjaGi3g1v0277500_LC	LotjaGi5g1v0292800			LotjaGi5g1v0045200
		LotjaGi2g1v0326000		LotjaGi3g1v0281100	LotjaGi5g1v0295000			LotjaGi5g1v0046100
		LotjaGi1g1v0311500		LotjaGi3g1v0282300	LotjaGi5g1v0298500			LotjaGi5g1v0046500
		LotjaGi3g1v0436900		LotjaGi3g1v0289800_LC	LotjaGi5g1v0301200_LC			LotjaGi5g1v0047200
		LotjaGi2g1v0311500		LotjaGi3g1v0290200	LotjaGi5g1v0303500			LotjaGi5g1v0047600
		LotjaGi3g1v0086300_LC		LotjaGi3g1v0291700	LotjaGi5g1v0308600			LotjaGi5g1v0047700
		LotjaGi3g1v0462900		LotjaGi3g1v0292500_LC	LotjaGi5g1v0311100			LotjaGi5g1v0051000
		LotjaGi1g1v0273300		LotjaGi3g1v0292600	LotjaGi5g1v0313100_LC			LotjaGi5g1v0051600
		LotjaGi1g1v0365000		LotjaGi3g1v0297000_LC	LotjaGi5g1v0314400			LotjaGi5g1v0054800
		LotjaGi1g1v0646300		LotjaGi3g1v0297800	LotjaGi5g1v0314700			LotjaGi5g1v0054900
		LotjaGi6g1v0008100		LotjaGi3g1v0308200	LotjaGi5g1v0318400			LotjaGi5g1v0055200
		LotjaGi1g1v0654700		LotjaGi3g1v0309300	LotjaGi5g1v0322000			LotjaGi5g1v0056400
		LotjaGi4g1v0102200		LotjaGi3g1v0311400_LC	LotjaGi5g1v0322600			LotjaGi5g1v0056500
		LotjaGi3g1v0116800		LotjaGi3g1v0312700	LotjaGi5g1v0323300			LotjaGi5g1v0056600_LC
		LotjaGi3g1v0047300		LotjaGi3g1v0312800	LotjaGi5g1v0325200			LotjaGi5g1v0057300
		LotjaGi6g1v0202500		LotjaGi3g1v0312900	LotjaGi5g1v0334200			LotjaGi5g1v0058600_LC
		LotjaGi3g1v0426800		LotjaGi3g1v0314500	LotjaGi5g1v0338100			LotjaGi5g1v0060300
		LotjaGi6g1v0324500		LotjaGi3g1v0317600	LotjaGi5g1v0343200			LotjaGi5g1v0062400
		LotjaGi2g1v0318000		LotjaGi3g1v0318000	LotjaGi5g1v0359000			LotjaGi5g1v0062600
		LotjaGi1g1v0788100		LotjaGi3g1v0318100	LotjaGi5g1v0359400			LotjaGi5g1v0065100
		LotjaGi6g1v0231000		LotjaGi3g1v0318900	LotjaGi5g1v0359500			LotjaGi5g1v0068100
		LotjaGi4g1v0463600_LC		LotjaGi3g1v0319400	LotjaGi6g1v0001800_LC			LotjaGi5g1v0069200_LC
		LotjaGi6g1v0341200		LotjaGi3g1v0320200	LotjaGi6g1v0005000			LotjaGi5g1v0072100
		LotjaGi3g1v0165500		LotjaGi3g1v0320400	LotjaGi6g1v0010600			LotjaGi5g1v0082500_LC
		LotjaGi1g1v0079900		LotjaGi3g1v0321400	LotjaGi6g1v0012100			LotjaGi5g1v0085100
		LotjaGi3g1v0163600		LotjaGi3g1v0322900_LC	LotjaGi6g1v0019600_LC			LotjaGi5g1v0088800
		LotjaGi1g1v0728500		LotjaGi3g1v0323400	LotjaGi6g1v0026700			LotjaGi5g1v0089300
		LotjaGi6g1v0311600		LotjaGi3g1v0323500_LC	LotjaGi6g1v0028300			LotjaGi5g1v0089600
		LotjaGi6g1v0040600		LotjaGi3g1v0327000_LC	LotjaGi6g1v0033200			LotjaGi5g1v0091900
		LotjaGi3g1v0008900		LotjaGi3g1v0328100	LotjaGi6g1v0036600			LotjaGi5g1v0095500
		LotjaGi3g1v0164500		LotjaGi3g1v0332900	LotjaGi6g1v0038300_LC			LotjaGi5g1v0095600_LC
		LotjaGi4g1v0454700		LotjaGi3g1v0337500	LotjaGi6g1v0039600			LotjaGi5g1v0098300
		LotjaGi3g1v0407800		LotjaGi3g1v0337600_LC	LotjaGi6g1v0040500			LotjaGi5g1v0102000
		LotjaGi1g1v0474900		LotjaGi3g1v0338300	LotjaGi6g1v0042100			LotjaGi5g1v0102900
		LotjaGi3g1v0099800		LotjaGi3g1v0339500_LC	LotjaGi6g1v0045500			LotjaGi5g1v0110400_LC
		LotjaGi1g1v0344100_LC		LotjaGi3g1v0341400	LotjaGi6g1v0055900			LotjaGi5g1v0110500_LC
		LotjaGi5g1v0261600		LotjaGi3g1v0342700	LotjaGi6g1v0059800_LC			LotjaGi5g1v0132000
		LotjaGi5g1v0242700		LotjaGi3g1v0347100	LotjaGi6g1v0059900			LotjaGi5g1v0136400
		LotjaGi1g1v0412100		LotjaGi3g1v0350600	LotjaGi6g1v0060400			LotjaGi5g1v0139700_LC
		LotjaGi1g1v0176500		LotjaGi3g1v0350900	LotjaGi6g1v0061900_LC			LotjaGi5g1v0140800
		LotjaGi3g1v0455100		LotjaGi3g1v0351700	LotjaGi6g1v0066900_LC			LotjaGi5g1v0152100
		LotjaGi2g1v0299400		LotjaGi3g1v0354200	LotjaGi6g1v0067800			LotjaGi5g1v0162800_LC
		LotjaGi4g1v0351300		LotjaGi3g1v0355800	LotjaGi6g1v0076700_LC			LotjaGi5g1v0163200
		LotjaGi5g1v0167000		LotjaGi3g1v0357300_LC	LotjaGi6g1v0078500			LotjaGi5g1v0164300
		LotjaGi4g1v0420700		LotjaGi3g1v0357400	LotjaGi6g1v0082800			LotjaGi5g1v0167000
		LotjaGi2g1v0460400		LotjaGi3g1v0362200	LotjaGi6g1v0097000			LotjaGi5g1v0167900
		LotjaGi1g1v0246800		LotjaGi3g1v0363200_LC	LotjaGi6g1v0104100_LC			LotjaGi5g1v0169500
		LotjaGi6g1v0016700_LC		LotjaGi3g1v0363500	LotjaGi6g1v0107500			LotjaGi5g1v0173100
		LotjaGi1g1v0006800_LC		LotjaGi3g1v0364200_LC	LotjaGi6g1v0110300			LotjaGi5g1v0177700
		LotjaGi2g1v0269100		LotjaGi3g1v0365000	LotjaGi6g1v0110900_LC			LotjaGi5g1v0179400
		LotjaGi1g1v0651600		LotjaGi3g1v0365100_LC	LotjaGi6g1v0114500			LotjaGi5g1v0184400
		LotjaGi5g1v0356700_LC		LotjaGi3g1v0365800	LotjaGi6g1v0145300			LotjaGi5g1v0184800
		LotjaGi2g1v0458000		LotjaGi3g1v0370500_LC	LotjaGi6g1v0145500			LotjaGi5g1v0187200
		LotjaGi3g1v0030500		LotjaGi3g1v0371000	LotjaGi6g1v0145600			LotjaGi5g1v0189600
		LotjaGi6g1v0092600		LotjaGi3g1v0371300	LotjaGi6g1v0147700			LotjaGi5g1v0194100
		LotjaGi1g1v0479900		LotjaGi3g1v0372400	LotjaGi6g1v0147900			LotjaGi5g1v0195400
		LotjaGi4g1v0226400		LotjaGi3g1v0372700	LotjaGi6g1v0154800			LotjaGi5g1v0195700
		LotjaGi4g1v0048000		LotjaGi3g1v0374200	LotjaGi6g1v0155700			LotjaGi5g1v0196400
		LotjaGi6g1v0076700_LC		LotjaGi3g1v0380600	LotjaGi6g1v0155800			LotjaGi5g1v0198600
		LotjaGi5g1v0356500		LotjaGi3g1v0383800	LotjaGi6g1v0155900			LotjaGi5g1v0208200
		LotjaGi1g1v0144200		LotjaGi3g1v0384900	LotjaGi6g1v0156500_LC			LotjaGi5g1v0213200
		LotjaGi3g1v0094300		LotjaGi3g1v0387800	LotjaGi6g1v0158600_LC			LotjaGi5g1v0213800
		LotjaGi1g1v0520600		LotjaGi3g1v0388600	LotjaGi6g1v0161200			LotjaGi5g1v0213900_LC
		LotjaGi1g1v0515700		LotjaGi3g1v0390100	LotjaGi6g1v0165500			LotjaGi5g1v0215200
		LotjaGi1g1v0550200		LotjaGi3g1v0390800	LotjaGi6g1v0165600			LotjaGi5g1v0216400
		LotjaGi1g1v0274200		LotjaGi3g1v0396300	LotjaGi6g1v0177100			LotjaGi5g1v0218300
		LotjaGi3g1v0067100		LotjaGi3g1v0397100	LotjaGi6g1v0181300_LC			LotjaGi5g1v0224200
		LotjaGi6g1v0246600		LotjaGi3g1v0399800	LotjaGi6g1v0194600			LotjaGi5g1v0225300
		LotjaGi1g1v0752100		LotjaGi3g1v0402300	LotjaGi6g1v0196400_LC			LotjaGi5g1v0225700
		LotjaGi2g1v0018600		LotjaGi3g1v0403500_LC	LotjaGi6g1v0197800			LotjaGi5g1v0226900
		LotjaGi2g1v0241600		LotjaGi3g1v0405300	LotjaGi6g1v0206300			LotjaGi5g1v0228600
		LotjaGi4g1v0257800		LotjaGi3g1v0407800	LotjaGi6g1v0207400_LC			LotjaGi5g1v0229000
		LotjaGi4g1v0128300		LotjaGi3g1v0411600	LotjaGi6g1v0208600_LC			LotjaGi5g1v0232400
		LotjaGi3g1v0064600		LotjaGi3g1v0414350	LotjaGi6g1v0208800			LotjaGi5g1v0234100_LC
		LotjaGi5g1v0295400		LotjaGi3g1v0418400	LotjaGi6g1v0211100			LotjaGi5g1v0236500
		LotjaGi4g1v0317400		LotjaGi3g1v0418600	LotjaGi6g1v0214100_LC			LotjaGi5g1v0236900
		LotjaGi6g1v0179500_LC		LotjaGi3g1v0420500	LotjaGi6g1v0215500_LC			LotjaGi5g1v0237500
		LotjaGi1g1v0097000_LC		LotjaGi3g1v0420600_LC	LotjaGi6g1v0225700			LotjaGi5g1v0241100
		LotjaGi2g1v0427000		LotjaGi3g1v0426500	LotjaGi6g1v0226000			LotjaGi5g1v0241400
		LotjaGi6g1v0115700_LC		LotjaGi3g1v0426600	LotjaGi6g1v0226200			LotjaGi5g1v0241700
		LotjaGi6g1v0066900_LC		LotjaGi3g1v0426800	LotjaGi6g1v0232200			LotjaGi5g1v0248300
		LotjaGi1g1v0457600		LotjaGi3g1v0427600_LC	LotjaGi6g1v0234200			LotjaGi5g1v0251100
		LotjaGi6g1v0090100		LotjaGi3g1v0429000	LotjaGi6g1v0245700			LotjaGi5g1v0253200
		LotjaGi1g1v0435100		LotjaGi3g1v0429400	LotjaGi6g1v0245800			LotjaGi5g1v0255800
		LotjaGi1g1v0595200		LotjaGi3g1v0432500	LotjaGi6g1v0247900			LotjaGi5g1v0256200
		LotjaGi5g1v0232400		LotjaGi3g1v0435000_LC	LotjaGi6g1v0251200_LC			LotjaGi5g1v0261600
		LotjaGi5g1v0122400		LotjaGi3g1v0436900	LotjaGi6g1v0251300			LotjaGi5g1v0263100
		LotjaGi6g1v0358300_LC		LotjaGi3g1v0437000	LotjaGi6g1v0254700			LotjaGi5g1v0267800_LC
		LotjaGi1g1v0651400		LotjaGi3g1v0439700	LotjaGi6g1v0256100			LotjaGi5g1v0268000
		LotjaGi1g1v0116600		LotjaGi3g1v0440600	LotjaGi6g1v0258000			LotjaGi5g1v0268700
		LotjaGi2g1v0214100		LotjaGi3g1v0442400	LotjaGi6g1v0258100			LotjaGi5g1v0269800_LC
		LotjaGi3g1v0437600		LotjaGi3g1v0445500	LotjaGi6g1v0268400			LotjaGi5g1v0273300
		LotjaGi6g1v0303100		LotjaGi3g1v0447700	LotjaGi6g1v0268500			LotjaGi5g1v0273900
		LotjaGi2g1v0232600		LotjaGi3g1v0449000	LotjaGi6g1v0268800			LotjaGi5g1v0276500
		LotjaGi1g1v0005100		LotjaGi3g1v0449200_LC	LotjaGi6g1v0274100			LotjaGi5g1v0279400
		LotjaGi1g1v0610500		LotjaGi3g1v0449330	LotjaGi6g1v0276300			LotjaGi5g1v0281800
		LotjaGi6g1v0205000		LotjaGi3g1v0449360	LotjaGi6g1v0277100			LotjaGi5g1v0283500
		LotjaGi5g1v0279800_LC		LotjaGi3g1v0452200	LotjaGi6g1v0292100			LotjaGi5g1v0283800
		LotjaGi6g1v0063900		LotjaGi3g1v0453000	LotjaGi6g1v0293300_LC			LotjaGi5g1v0294100
		LotjaGi5g1v0301200_LC		LotjaGi3g1v0453500	LotjaGi6g1v0295000			LotjaGi5g1v0295400
		LotjaGi4g1v0278200_LC		LotjaGi3g1v0455100	LotjaGi6g1v0295200			LotjaGi5g1v0296700
		LotjaGi3g1v0167900		LotjaGi3g1v0458600	LotjaGi6g1v0296400			LotjaGi5g1v0298500
		LotjaGi2g1v0429600		LotjaGi3g1v0459500	LotjaGi6g1v0302000_LC			LotjaGi5g1v0299900
		LotjaGi5g1v0092000		LotjaGi3g1v0462000	LotjaGi6g1v0303100			LotjaGi5g1v0301200_LC
		LotjaGi1g1v0738400		LotjaGi3g1v0462900	LotjaGi6g1v0303200			LotjaGi5g1v0304400
		LotjaGi3g1v0358200		LotjaGi3g1v0463000	LotjaGi6g1v0312300			LotjaGi5g1v0306900_LC
		LotjaGi3g1v0510000		LotjaGi3g1v0463200_LC	LotjaGi6g1v0315400			LotjaGi5g1v0307900
		LotjaGi4g1v0073300		LotjaGi3g1v0465300	LotjaGi6g1v0315500			LotjaGi5g1v0310100
		LotjaGi5g1v0179600		LotjaGi3g1v0468000	LotjaGi6g1v0320000			LotjaGi5g1v0312400
		LotjaGi5g1v0263100		LotjaGi3g1v0468300	LotjaGi6g1v0323300_LC			LotjaGi5g1v0312500
		LotjaGi3g1v0214400		LotjaGi3g1v0468500_LC	LotjaGi6g1v0323400			LotjaGi5g1v0314700
		LotjaGi3g1v0426700		LotjaGi3g1v0469700	LotjaGi6g1v0325000			LotjaGi5g1v0315600
		LotjaGi3g1v0307800		LotjaGi3g1v0474000	LotjaGi6g1v0326300			LotjaGi5g1v0319700
		LotjaGi4g1v0123100		LotjaGi3g1v0474500_LC	LotjaGi6g1v0331100			LotjaGi5g1v0321500
		LotjaGi6g1v0268800		LotjaGi3g1v0476000	LotjaGi6g1v0338000			LotjaGi5g1v0323400
		LotjaGi3g1v0001700		LotjaGi3g1v0476100_LC	LotjaGi6g1v0339200			LotjaGi5g1v0326000
		LotjaGi6g1v0076000		LotjaGi3g1v0478900	LotjaGi6g1v0339900			LotjaGi5g1v0326600
		LotjaGi4g1v0149400		LotjaGi3g1v0479300	LotjaGi6g1v0341500			LotjaGi5g1v0329800
		LotjaGi2g1v0313200		LotjaGi3g1v0483700	LotjaGi6g1v0344300			LotjaGi5g1v0340300
		LotjaGi1g1v0638000_LC		LotjaGi3g1v0490600	LotjaGi6g1v0348700			LotjaGi5g1v0340500
		LotjaGi2g1v0226900		LotjaGi3g1v0490700	LotjaGi6g1v0349800_LC			LotjaGi5g1v0341200
		LotjaGi4g1v0108500_LC		LotjaGi3g1v0493500	LotjaGi6g1v0350100			LotjaGi5g1v0352600_LC
		LotjaGi1g1v0369200		LotjaGi3g1v0496500	LotjaGi6g1v0350200			LotjaGi5g1v0354000
		LotjaGi1g1v0734300		LotjaGi3g1v0498500	LotjaGi6g1v0351600			LotjaGi5g1v0355800
		LotjaGi1g1v0349400_LC		LotjaGi3g1v0500100	LotjaGi6g1v0355050			LotjaGi5g1v0358700
		LotjaGi4g1v0228500_LC		LotjaGi3g1v0500500				LotjaGi5g1v0363300
		LotjaGi4g1v0070000		LotjaGi3g1v0502100_LC				LotjaGi6g1v0001400_LC
		LotjaGi1g1v0626100		LotjaGi3g1v0504500				LotjaGi6g1v0007700
		LotjaGi3g1v0114200		LotjaGi3g1v0504600				LotjaGi6g1v0008100
		LotjaGi4g1v0420400		LotjaGi3g1v0505900				LotjaGi6g1v0008300
		LotjaGi1g1v0561500		LotjaGi3g1v0509000				LotjaGi6g1v0010900_LC
		LotjaGi3g1v0437700		LotjaGi3g1v0509200				LotjaGi6g1v0011000_LC
		LotjaGi1g1v0258700		LotjaGi3g1v0511100				LotjaGi6g1v0020700_LC
		LotjaGi6g1v0341800		LotjaGi3g1v0518600				LotjaGi6g1v0026400
		LotjaGi6g1v0071300		LotjaGi3g1v0521600				LotjaGi6g1v0027500
		LotjaGi6g1v0219600		LotjaGi3g1v0524000_LC				LotjaGi6g1v0027700_LC
		LotjaGi2g1v0358600		LotjaGi3g1v0528200				LotjaGi6g1v0027800
		LotjaGi5g1v0340500		LotjaGi3g1v0528500				LotjaGi6g1v0030600
		LotjaGi1g1v0316100		LotjaGi3g1v0529800				LotjaGi6g1v0033500
		LotjaGi1g1v0639700		LotjaGi3g1v0533300				LotjaGi6g1v0039600
		LotjaGi4g1v0031700_LC		LotjaGi3g1v0536300				LotjaGi6g1v0040600
		LotjaGi6g1v0296300		LotjaGi3g1v0541600				LotjaGi6g1v0040800
		LotjaGi5g1v0182100		LotjaGi3g1v0542800				LotjaGi6g1v0041600
		LotjaGi3g1v0208000		LotjaGi3g1v0546200				LotjaGi6g1v0045800
		LotjaGi3g1v0524000_LC		LotjaGi3g1v0547500				LotjaGi6g1v0050500
		LotjaGi1g1v0550400		LotjaGi3g1v0549400				LotjaGi6g1v0051900
		LotjaGi5g1v0136400		LotjaGi3g1v0549600				LotjaGi6g1v0054000_LC
		LotjaGi1g1v0312900_LC		LotjaGi3g1v0549700				LotjaGi6g1v0056700
		LotjaGi5g1v0194100		LotjaGi3g1v0552900				LotjaGi6g1v0060900
		LotjaGi2g1v0448100		LotjaGi3g1v0553200				LotjaGi6g1v0062500_LC
		LotjaGi4g1v0390700		LotjaGi3g1v0553800				LotjaGi6g1v0063900
		LotjaGi4g1v0064600		LotjaGi3g1v0554000_LC				LotjaGi6g1v0067000_LC
		LotjaGi6g1v0208500		LotjaGi3g1v0554200				LotjaGi6g1v0067100
		LotjaGi1g1v0050700_LC		LotjaGi3g1v0554300_LC				LotjaGi6g1v0071300
		LotjaGi5g1v0043100		LotjaGi3g1v0554400				LotjaGi6g1v0080700
		LotjaGi1g1v0720700		LotjaGi3g1v0554500				LotjaGi6g1v0087700
		LotjaGi1g1v0095000		LotjaGi3g1v0555300				LotjaGi6g1v0089000
		LotjaGi2g1v0440500		LotjaGi3g1v0557400_LC				LotjaGi6g1v0090100
		LotjaGi5g1v0354000		LotjaGi4g1v0002300				LotjaGi6g1v0090300_LC
		LotjaGi6g1v0087700		LotjaGi4g1v0004200				LotjaGi6g1v0092600
		LotjaGi3g1v0432500		LotjaGi4g1v0008700				LotjaGi6g1v0095100
		LotjaGi4g1v0277000		LotjaGi4g1v0012000				LotjaGi6g1v0097500
		LotjaGi2g1v0389300_LC		LotjaGi4g1v0020100				LotjaGi6g1v0100000
		LotjaGi4g1v0111600		LotjaGi4g1v0022600				LotjaGi6g1v0100400
		LotjaGi5g1v0189600		LotjaGi4g1v0023500				LotjaGi6g1v0100900
		LotjaGi1g1v0397600		LotjaGi4g1v0026300				LotjaGi6g1v0102500
		LotjaGi2g1v0092100		LotjaGi4g1v0026600				LotjaGi6g1v0102800
		LotjaGi3g1v0403100		LotjaGi4g1v0026700				LotjaGi6g1v0105200
		LotjaGi4g1v0105900		LotjaGi4g1v0027800_LC				LotjaGi6g1v0106200
		LotjaGi1g1v0101000		LotjaGi4g1v0029900				LotjaGi6g1v0111100
		LotjaGi3g1v0493200		LotjaGi4g1v0030000				LotjaGi6g1v0125400_LC
		LotjaGi1g1v0748500		LotjaGi4g1v0030800				LotjaGi6g1v0135300
		LotjaGi6g1v0181300_LC		LotjaGi4g1v0030900				LotjaGi6g1v0135500
		LotjaGi6g1v0328800		LotjaGi4g1v0031000				LotjaGi6g1v0136500_LC
		LotjaGi6g1v0135500		LotjaGi4g1v0033000_LC				LotjaGi6g1v0137000
		LotjaGi1g1v0471200		LotjaGi4g1v0033200				LotjaGi6g1v0144100
		LotjaGi6g1v0230100_LC		LotjaGi4g1v0037200				LotjaGi6g1v0149000
		LotjaGi1g1v0504600		LotjaGi4g1v0040500				LotjaGi6g1v0152300_LC
		LotjaGi1g1v0643700		LotjaGi4g1v0044400				LotjaGi6g1v0152400_LC
		LotjaGi1g1v0427900		LotjaGi4g1v0044600_LC				LotjaGi6g1v0152500
		LotjaGi3g1v0394300		LotjaGi4g1v0044700				LotjaGi6g1v0152600_LC
		LotjaGi1g1v0633400		LotjaGi4g1v0045000				LotjaGi6g1v0157600
		LotjaGi5g1v0089600		LotjaGi4g1v0047400				LotjaGi6g1v0166200
		LotjaGi3g1v0329000		LotjaGi4g1v0047500				LotjaGi6g1v0168400
		LotjaGi2g1v0412700		LotjaGi4g1v0050100				LotjaGi6g1v0173700
		LotjaGi1g1v0616100		LotjaGi4g1v0052500				LotjaGi6g1v0192400
		LotjaGi4g1v0410700		LotjaGi4g1v0058400				LotjaGi6g1v0195200
		LotjaGi2g1v0139800		LotjaGi4g1v0058700_LC				LotjaGi6g1v0195300
		LotjaGi1g1v0147800		LotjaGi4g1v0059500				LotjaGi6g1v0195900
		LotjaGi5g1v0312400		LotjaGi4g1v0059700				LotjaGi6g1v0198000
		LotjaGi2g1v0122100		LotjaGi4g1v0061400				LotjaGi6g1v0198600
		LotjaGi1g1v0117400_LC		LotjaGi4g1v0061900				LotjaGi6g1v0199400
		LotjaGi4g1v0322900		LotjaGi4g1v0063600				LotjaGi6g1v0199500
		LotjaGi1g1v0463000		LotjaGi4g1v0064100				LotjaGi6g1v0199600
		LotjaGi6g1v0180800		LotjaGi4g1v0065400				LotjaGi6g1v0201900_LC
		LotjaGi3g1v0373500_LC		LotjaGi4g1v0065500				LotjaGi6g1v0202500
		LotjaGi6g1v0157600		LotjaGi4g1v0065800				LotjaGi6g1v0206900
		LotjaGi3g1v0426600		LotjaGi4g1v0070000				LotjaGi6g1v0209300
		LotjaGi1g1v0053100		LotjaGi4g1v0070100_LC				LotjaGi6g1v0210100
		LotjaGi2g1v0152900		LotjaGi4g1v0072500_LC				LotjaGi6g1v0212100
		LotjaGi2g1v0283100		LotjaGi4g1v0072600				LotjaGi6g1v0216600
		LotjaGi6g1v0339200		LotjaGi4g1v0075600				LotjaGi6g1v0218000
		LotjaGi4g1v0365400		LotjaGi4g1v0075700				LotjaGi6g1v0219600
		LotjaGi6g1v0356300		LotjaGi4g1v0077400				LotjaGi6g1v0221000
		LotjaGi3g1v0091400_LC		LotjaGi4g1v0077500				LotjaGi6g1v0221100
		LotjaGi1g1v0107800		LotjaGi4g1v0078500				LotjaGi6g1v0223400
		LotjaGi4g1v0284700		LotjaGi4g1v0080400_LC				LotjaGi6g1v0230100_LC
		LotjaGi2g1v0046400_LC		LotjaGi4g1v0084400				LotjaGi6g1v0230900
		LotjaGi4g1v0076400_LC		LotjaGi4g1v0085900_LC				LotjaGi6g1v0231000
		LotjaGi4g1v0372500		LotjaGi4g1v0087200				LotjaGi6g1v0231200
		LotjaGi6g1v0241700		LotjaGi4g1v0088300				LotjaGi6g1v0240400
		LotjaGi5g1v0296000		LotjaGi4g1v0091800				LotjaGi6g1v0241500
		LotjaGi4g1v0091800		LotjaGi4g1v0093200_LC				LotjaGi6g1v0241600
		LotjaGi2g1v0214700		LotjaGi4g1v0094200				LotjaGi6g1v0241700
		LotjaGi1g1v0162300		LotjaGi4g1v0095200				LotjaGi6g1v0246800_LC
		LotjaGi1g1v0010400		LotjaGi4g1v0099600				LotjaGi6g1v0248200
		LotjaGi2g1v0297300_LC		LotjaGi4g1v0100600				LotjaGi6g1v0248300_LC
		LotjaGi1g1v0165200		LotjaGi4g1v0100700				LotjaGi6g1v0250700
		LotjaGi2g1v0424800		LotjaGi4g1v0102200				LotjaGi6g1v0251600
		LotjaGi3g1v0011400		LotjaGi4g1v0103400				LotjaGi6g1v0253000
		LotjaGi4g1v0303100		LotjaGi4g1v0105900				LotjaGi6g1v0258300
		LotjaGi1g1v0574000		LotjaGi4g1v0106400				LotjaGi6g1v0260900
		LotjaGi3g1v0066100		LotjaGi4g1v0110000				LotjaGi6g1v0263200
		LotjaGi1g1v0100000		LotjaGi4g1v0110300				LotjaGi6g1v0268100
		LotjaGi6g1v0047000		LotjaGi4g1v0111300				LotjaGi6g1v0280200
		LotjaGi6g1v0111100		LotjaGi4g1v0111600				LotjaGi6g1v0282700
		LotjaGi3g1v0338300		LotjaGi4g1v0113500				LotjaGi6g1v0288600
		LotjaGi6g1v0165500		LotjaGi4g1v0114000				LotjaGi6g1v0292700
		LotjaGi4g1v0031200		LotjaGi4g1v0114400				LotjaGi6g1v0293900_LC
		LotjaGi4g1v0249000		LotjaGi4g1v0116000				LotjaGi6g1v0294900
		LotjaGi3g1v0308200		LotjaGi4g1v0116400				LotjaGi6g1v0296300
		LotjaGi3g1v0449330		LotjaGi4g1v0116600				LotjaGi6g1v0297300
		LotjaGi5g1v0140800		LotjaGi4g1v0117800				LotjaGi6g1v0297400
		LotjaGi1g1v0385100		LotjaGi4g1v0122300				LotjaGi6g1v0298000
		LotjaGi2g1v0437000		LotjaGi4g1v0123100				LotjaGi6g1v0303000
		LotjaGi3g1v0449200_LC		LotjaGi4g1v0124800				LotjaGi6g1v0308700
		LotjaGi1g1v0522300		LotjaGi4g1v0126100_LC				LotjaGi6g1v0310900
		LotjaGi4g1v0428700		LotjaGi4g1v0129600				LotjaGi6g1v0313600
		LotjaGi5g1v0307200		LotjaGi4g1v0130100				LotjaGi6g1v0314700
		LotjaGi3g1v0414900		LotjaGi4g1v0130500				LotjaGi6g1v0315200
		LotjaGi4g1v0427600		LotjaGi4g1v0133000				LotjaGi6g1v0322500
		LotjaGi3g1v0490700		LotjaGi4g1v0135400				LotjaGi6g1v0323800
		LotjaGi5g1v0110200_LC		LotjaGi4g1v0138400				LotjaGi6g1v0324500
		LotjaGi1g1v0623800		LotjaGi4g1v0139100				LotjaGi6g1v0328400
		LotjaGi1g1v0715700		LotjaGi4g1v0142800				LotjaGi6g1v0328800
		LotjaGi2g1v0328200_LC		LotjaGi4g1v0142900				LotjaGi6g1v0329600
		LotjaGi4g1v0146600		LotjaGi4g1v0143000				LotjaGi6g1v0333600
		LotjaGi2g1v0383700		LotjaGi4g1v0143100_LC				LotjaGi6g1v0334000
		LotjaGi3g1v0030400		LotjaGi4g1v0146600				LotjaGi6g1v0335200_LC
		LotjaGi2g1v0341200		LotjaGi4g1v0147000_LC				LotjaGi6g1v0335900
		LotjaGi2g1v0234000		LotjaGi4g1v0149400				LotjaGi6g1v0339900
		LotjaGi6g1v0078500		LotjaGi4g1v0152800				LotjaGi6g1v0341200
		LotjaGi5g1v0302500		LotjaGi4g1v0153200				LotjaGi6g1v0342200
		LotjaGi4g1v0201900		LotjaGi4g1v0153500				LotjaGi6g1v0344400
		LotjaGi2g1v0287500		LotjaGi4g1v0157100				LotjaGi6g1v0346200
		LotjaGi5g1v0319700		LotjaGi4g1v0160200				LotjaGi6g1v0354100
		LotjaGi6g1v0045800		LotjaGi4g1v0165500_LC				LotjaGi6g1v0354600
		LotjaGi1g1v0010700		LotjaGi4g1v0167500				LotjaGi6g1v0357600
		LotjaGi2g1v0260900		LotjaGi4g1v0168700				LotjaGi6g1v0358600
		LotjaGi2g1v0104500		LotjaGi4g1v0176100				LotjaGi6g1v0361000
		LotjaGi3g1v0354200		LotjaGi4g1v0176500				LotjaGi1g1v0031000
		LotjaGi6g1v0059900		LotjaGi4g1v0188500				LotjaGi1g1v0123500
		LotjaGi3g1v0359700		LotjaGi4g1v0189800				LotjaGi1g1v0141200
		LotjaGi3g1v0454400_LC		LotjaGi4g1v0189900_LC				LotjaGi1g1v0160300
		LotjaGi2g1v0326500		LotjaGi4g1v0191000				LotjaGi1g1v0180800
		LotjaGi5g1v0322000		LotjaGi4g1v0195100				LotjaGi1g1v0220800
		LotjaGi5g1v0068100		LotjaGi4g1v0195900				LotjaGi1g1v0245300
		LotjaGi1g1v0517400		LotjaGi4g1v0197000				LotjaGi1g1v0245400
		LotjaGi3g1v0222800		LotjaGi4g1v0201600				LotjaGi1g1v0258700
		LotjaGi2g1v0237900		LotjaGi4g1v0201900				LotjaGi1g1v0309300
		LotjaGi4g1v0294800		LotjaGi4g1v0203800_LC				LotjaGi1g1v0383200
		LotjaGi3g1v0409800		LotjaGi4g1v0207300_LC				LotjaGi1g1v0434600
		LotjaGi5g1v0110400_LC		LotjaGi4g1v0207400				LotjaGi1g1v0438600
		LotjaGi2g1v0134300		LotjaGi4g1v0210200				LotjaGi1g1v0499700
		LotjaGi1g1v0415500_LC		LotjaGi4g1v0211800				LotjaGi1g1v0532300_LC
		LotjaGi5g1v0062600		LotjaGi4g1v0212500				LotjaGi1g1v0539200
		LotjaGi4g1v0379600		LotjaGi4g1v0213200				LotjaGi1g1v0635200_LC
		LotjaGi1g1v0462900		LotjaGi4g1v0216300				LotjaGi1g1v0670000
		LotjaGi3g1v0079300_LC		LotjaGi4g1v0217200				LotjaGi1g1v0705800
		LotjaGi4g1v0309600		LotjaGi4g1v0224800				LotjaGi1g1v0708100
		LotjaGi5g1v0290600		LotjaGi4g1v0226000				LotjaGi1g1v0721500
		LotjaGi2g1v0047300		LotjaGi4g1v0232800				LotjaGi1g1v0727300
		LotjaGi1g1v0184800		LotjaGi4g1v0234500				LotjaGi1g1v0754800
		LotjaGi6g1v0231200		LotjaGi4g1v0236500_LC				LotjaGi1g1v0785900
		LotjaGi5g1v0363300		LotjaGi4g1v0244300				LotjaGi2g1v0097600
		LotjaGi3g1v0546200		LotjaGi4g1v0246500				LotjaGi2g1v0099000
		LotjaGi2g1v0267400		LotjaGi4g1v0246600				LotjaGi2g1v0202500_LC
		LotjaGi6g1v0039600		LotjaGi4g1v0247900				LotjaGi2g1v0231700
		LotjaGi6g1v0070900		LotjaGi4g1v0249000				LotjaGi2g1v0246900
		LotjaGi4g1v0457700		LotjaGi4g1v0254200				LotjaGi2g1v0248500
		LotjaGi1g1v0394500		LotjaGi4g1v0255200				LotjaGi2g1v0279100
		LotjaGi2g1v0415800		LotjaGi4g1v0257700				LotjaGi2g1v0293800
		LotjaGi6g1v0339100		LotjaGi4g1v0257800				LotjaGi2g1v0293900
		LotjaGi1g1v0114900		LotjaGi4g1v0258100				LotjaGi2g1v0389500
		LotjaGi3g1v0188000		LotjaGi4g1v0262100				LotjaGi2g1v0391600
		LotjaGi1g1v0119600		LotjaGi4g1v0263800				LotjaGi2g1v0459300
		LotjaGi1g1v0601300		LotjaGi4g1v0264600_LC				LotjaGi3g1v0000800
		LotjaGi1g1v0459700		LotjaGi4g1v0268100				LotjaGi3g1v0005100
		LotjaGi3g1v0109700		LotjaGi4g1v0268300				LotjaGi3g1v0011300
		LotjaGi3g1v0391500_LC		LotjaGi4g1v0271000				LotjaGi3g1v0032800
		LotjaGi1g1v0099700		LotjaGi4g1v0273200				LotjaGi3g1v0076200
		LotjaGi2g1v0213700		LotjaGi4g1v0274300				LotjaGi3g1v0107400
		LotjaGi3g1v0308600		LotjaGi4g1v0275300				LotjaGi3g1v0134800_LC
		LotjaGi3g1v0452400		LotjaGi4g1v0279700				LotjaGi3g1v0162400_LC
		LotjaGi2g1v0208300_LC		LotjaGi4g1v0280900				LotjaGi3g1v0167600
		LotjaGi4g1v0400100		LotjaGi4g1v0281200				LotjaGi3g1v0185200
		LotjaGi5g1v0061100		LotjaGi4g1v0281500				LotjaGi3g1v0201500
		LotjaGi3g1v0462000		LotjaGi4g1v0281800				LotjaGi3g1v0201700
		LotjaGi3g1v0433800		LotjaGi4g1v0283800				LotjaGi3g1v0243400_LC
		LotjaGi1g1v0275600		LotjaGi4g1v0284200				LotjaGi3g1v0292600
		LotjaGi4g1v0114600		LotjaGi4g1v0288300				LotjaGi3g1v0312800
		LotjaGi5g1v0273300		LotjaGi4g1v0289200				LotjaGi3g1v0312900
		LotjaGi6g1v0219700		LotjaGi4g1v0293300_LC				LotjaGi3g1v0315400
		LotjaGi4g1v0056800		LotjaGi4g1v0293700				LotjaGi3g1v0351700
		LotjaGi1g1v0582200		LotjaGi4g1v0294800				LotjaGi3g1v0370500_LC
		LotjaGi1g1v0189000		LotjaGi4g1v0296200				LotjaGi3g1v0374200
		LotjaGi1g1v0405500		LotjaGi4g1v0298400				LotjaGi3g1v0404800
		LotjaGi5g1v0046300_LC		LotjaGi4g1v0300600				LotjaGi3g1v0420600_LC
		LotjaGi4g1v0099000		LotjaGi4g1v0301300				LotjaGi3g1v0476000
		LotjaGi1g1v0297400		LotjaGi4g1v0301400				LotjaGi3g1v0476100_LC
		LotjaGi6g1v0067000_LC		LotjaGi4g1v0301800				LotjaGi4g1v0012000
		LotjaGi5g1v0210200		LotjaGi4g1v0303000				LotjaGi4g1v0031000
		LotjaGi2g1v0415500		LotjaGi4g1v0304800				LotjaGi4g1v0059500
		LotjaGi4g1v0319200		LotjaGi4g1v0305000				LotjaGi4g1v0059700
		LotjaGi5g1v0294100		LotjaGi4g1v0307300_LC				LotjaGi4g1v0077400
		LotjaGi1g1v0026500		LotjaGi4g1v0307400				LotjaGi4g1v0142900
		LotjaGi5g1v0349900		LotjaGi4g1v0308700				LotjaGi4g1v0292900
		LotjaGi2g1v0259200		LotjaGi4g1v0309900				LotjaGi4g1v0304800
		LotjaGi6g1v0339900		LotjaGi4g1v0312000				LotjaGi4g1v0308700
		LotjaGi6g1v0038500_LC		LotjaGi4g1v0313600_LC				LotjaGi4g1v0343900
		LotjaGi1g1v0538900		LotjaGi4g1v0316400_LC				LotjaGi4g1v0381200_LC
		LotjaGi4g1v0040500		LotjaGi4g1v0316600				LotjaGi5g1v0021600
		LotjaGi4g1v0431000		LotjaGi4g1v0317200				LotjaGi5g1v0024900
		LotjaGi1g1v0583800		LotjaGi4g1v0317400				LotjaGi5g1v0097500
		LotjaGi4g1v0279200_LC		LotjaGi4g1v0318900				LotjaGi5g1v0102100
		LotjaGi1g1v0443800		LotjaGi4g1v0319200				LotjaGi5g1v0156900_LC
		LotjaGi5g1v0214000_LC		LotjaGi4g1v0321000				LotjaGi5g1v0178400
		LotjaGi4g1v0326500		LotjaGi4g1v0321500				LotjaGi5g1v0190500
		LotjaGi1g1v0711000		LotjaGi4g1v0322200				LotjaGi5g1v0253300
		LotjaGi1g1v0314000		LotjaGi4g1v0322900				LotjaGi5g1v0269600_LC
		LotjaGi2g1v0021500		LotjaGi4g1v0325900				LotjaGi5g1v0335200_LC
		LotjaGi5g1v0091400		LotjaGi4g1v0328600_LC				LotjaGi5g1v0340100
		LotjaGi1g1v0703600		LotjaGi4g1v0330700				LotjaGi6g1v0032600
		LotjaGi1g1v0049800		LotjaGi4g1v0331800				LotjaGi6g1v0105600
		LotjaGi1g1v0450200		LotjaGi4g1v0332400				LotjaGi6g1v0144000
		LotjaGi1g1v0167700		LotjaGi4g1v0333400				LotjaGi6g1v0152200_LC
		LotjaGi4g1v0030800		LotjaGi4g1v0333900				LotjaGi6g1v0193400
		LotjaGi4g1v0465400		LotjaGi4g1v0334300				LotjaGi6g1v0196300
		LotjaGi6g1v0245800		LotjaGi4g1v0336700				LotjaGi6g1v0223900
		LotjaGi3g1v0477800_LC		LotjaGi4g1v0339000				LotjaGi6g1v0232700
		LotjaGi4g1v0346000		LotjaGi4g1v0340300				LotjaGi6g1v0262900
		LotjaGi6g1v0074500_LC		LotjaGi4g1v0343900				LotjaGi6g1v0302900
		LotjaGi6g1v0293300_LC		LotjaGi4g1v0346000				LotjaGi6g1v0341800
		LotjaGi5g1v0126100_LC		LotjaGi4g1v0347600
		LotjaGi6g1v0135300		LotjaGi4g1v0348200
		LotjaGi3g1v0388600		LotjaGi4g1v0349800
		LotjaGi2g1v0323700		LotjaGi4g1v0351300
		LotjaGi5g1v0248500		LotjaGi4g1v0354800
		LotjaGi2g1v0427200		LotjaGi4g1v0356200
		LotjaGi5g1v0082500_LC		LotjaGi4g1v0356300
		LotjaGi5g1v0213900_LC		LotjaGi4g1v0367500
		LotjaGi1g1v0215200_LC		LotjaGi4g1v0367600
		LotjaGi2g1v0139100		LotjaGi4g1v0368450
		LotjaGi3g1v0406200		LotjaGi4g1v0369700
		LotjaGi1g1v0687300		LotjaGi4g1v0369800
		LotjaGi3g1v0214100_LC		LotjaGi4g1v0372300
		LotjaGi1g1v0429100		LotjaGi4g1v0378400
		LotjaGi1g1v0636100		LotjaGi4g1v0379600
		LotjaGi6g1v0294900		LotjaGi4g1v0380900
		LotjaGi2g1v0292500		LotjaGi4g1v0381100_LC
		LotjaGi2g1v0024400		LotjaGi4g1v0381200_LC
		LotjaGi1g1v0523800		LotjaGi4g1v0382400
		LotjaGi4g1v0022600		LotjaGi4g1v0391200
		LotjaGi1g1v0432800		LotjaGi4g1v0396900
		LotjaGi5g1v0268700		LotjaGi4g1v0399400
		LotjaGi6g1v0025100		LotjaGi4g1v0399500
		LotjaGi5g1v0047400		LotjaGi4g1v0399900
		LotjaGi5g1v0248400_LC		LotjaGi4g1v0400100
		LotjaGi5g1v0192200_LC		LotjaGi4g1v0400300
		LotjaGi1g1v0458900		LotjaGi4g1v0401300
		LotjaGi6g1v0322500		LotjaGi4g1v0403700
		LotjaGi4g1v0155500		LotjaGi4g1v0405400
		LotjaGi6g1v0077600		LotjaGi4g1v0406000
		LotjaGi6g1v0230900		LotjaGi4g1v0407700
		LotjaGi2g1v0387200		LotjaGi4g1v0408000
		LotjaGi6g1v0285800_LC		LotjaGi4g1v0408500
		LotjaGi3g1v0013500		LotjaGi4g1v0409000
		LotjaGi2g1v0001800		LotjaGi4g1v0409100
		LotjaGi1g1v0336600		LotjaGi4g1v0418900
		LotjaGi4g1v0120900		LotjaGi4g1v0420400
		LotjaGi4g1v0030700		LotjaGi4g1v0420600
		LotjaGi3g1v0520200		LotjaGi4g1v0424100_LC
		LotjaGi1g1v0160800		LotjaGi4g1v0424200_LC
		LotjaGi2g1v0379900		LotjaGi4g1v0424300_LC
		LotjaGi5g1v0046100		LotjaGi4g1v0427600
		LotjaGi1g1v0545400		LotjaGi4g1v0428700
		LotjaGi4g1v0347600		LotjaGi4g1v0428800
		LotjaGi3g1v0502100_LC		LotjaGi4g1v0431800
		LotjaGi3g1v0355700		LotjaGi4g1v0432900_LC
		LotjaGi1g1v0603100		LotjaGi4g1v0434300
		LotjaGi4g1v0230600		LotjaGi4g1v0435000
		LotjaGi5g1v0047300		LotjaGi4g1v0441000
		LotjaGi3g1v0015100		LotjaGi4g1v0443300
		LotjaGi5g1v0152800		LotjaGi4g1v0444300
		LotjaGi1g1v0618300		LotjaGi4g1v0444600
		LotjaGi1g1v0083400		LotjaGi4g1v0448700
		LotjaGi6g1v0289900		LotjaGi4g1v0449400_LC
		LotjaGi2g1v0106500		LotjaGi4g1v0449600
		LotjaGi3g1v0124200		LotjaGi4g1v0449700
		LotjaGi3g1v0117100		LotjaGi4g1v0453800
		LotjaGi5g1v0269800_LC		LotjaGi4g1v0454100
		LotjaGi3g1v0314500		LotjaGi4g1v0457700
		LotjaGi6g1v0330700		LotjaGi4g1v0459600
		LotjaGi6g1v0302300		LotjaGi4g1v0459900
		LotjaGi1g1v0312800		LotjaGi4g1v0460000
		LotjaGi2g1v0292400		LotjaGi4g1v0463550
		LotjaGi2g1v0225600		LotjaGi4g1v0464300
		LotjaGi3g1v0455500		LotjaGi4g1v0465400
		LotjaGi3g1v0487700_LC		LotjaGi5g1v0003200
		LotjaGi4g1v0307500		LotjaGi5g1v0006500_LC
		LotjaGi6g1v0144100		LotjaGi5g1v0010600
		LotjaGi1g1v0029000		LotjaGi5g1v0020000
		LotjaGi5g1v0060300		LotjaGi5g1v0021600
		LotjaGi2g1v0121500		LotjaGi5g1v0022600
		LotjaGi6g1v0060900		LotjaGi5g1v0024700
		LotjaGi1g1v0117800		LotjaGi5g1v0024900
		LotjaGi3g1v0129400		LotjaGi5g1v0026500
		LotjaGi1g1v0106400		LotjaGi5g1v0027200
		LotjaGi2g1v0211900		LotjaGi5g1v0031100
		LotjaGi1g1v0570900		LotjaGi5g1v0034000
		LotjaGi2g1v0403500_LC		LotjaGi5g1v0040900
		LotjaGi2g1v0408600		LotjaGi5g1v0042300
		LotjaGi1g1v0349300		LotjaGi5g1v0043100
		LotjaGi1g1v0335200		LotjaGi5g1v0044300
		LotjaGi3g1v0433600		LotjaGi5g1v0045400
		LotjaGi1g1v0637900		LotjaGi5g1v0046300_LC
		LotjaGi4g1v0434700_LC		LotjaGi5g1v0046500
		LotjaGi3g1v0350900		LotjaGi5g1v0048300
		LotjaGi3g1v0404000_LC		LotjaGi5g1v0051600
		LotjaGi4g1v0189800		LotjaGi5g1v0054700
		LotjaGi4g1v0254000		LotjaGi5g1v0054800
		LotjaGi6g1v0207400_LC		LotjaGi5g1v0054900
		LotjaGi6g1v0080700		LotjaGi5g1v0055200
		LotjaGi4g1v0420600		LotjaGi5g1v0056500
		LotjaGi5g1v0213200		LotjaGi5g1v0056600_LC
		LotjaGi3g1v0359600		LotjaGi5g1v0057300
		LotjaGi2g1v0275800		LotjaGi5g1v0058600_LC
		LotjaGi4g1v0079200_LC		LotjaGi5g1v0060300
		LotjaGi2g1v0291500		LotjaGi5g1v0062400
		LotjaGi1g1v0725700		LotjaGi5g1v0062600
		LotjaGi3g1v0092000		LotjaGi5g1v0067800
		LotjaGi1g1v0088400		LotjaGi5g1v0068100
		LotjaGi2g1v0405200		LotjaGi5g1v0069200_LC
		LotjaGi1g1v0422900		LotjaGi5g1v0070400
		LotjaGi1g1v0045500		LotjaGi5g1v0072100
		LotjaGi1g1v0735900_LC		LotjaGi5g1v0072600
		LotjaGi3g1v0447700		LotjaGi5g1v0074800
		LotjaGi2g1v0308400		LotjaGi5g1v0076100
		LotjaGi1g1v0339900		LotjaGi5g1v0076800
		LotjaGi2g1v0003400		LotjaGi5g1v0083600
		LotjaGi2g1v0286100		LotjaGi5g1v0085100
		LotjaGi3g1v0146100_LC		LotjaGi5g1v0086400
		LotjaGi6g1v0137000		LotjaGi5g1v0086600
		LotjaGi2g1v0178500_LC		LotjaGi5g1v0088800
		LotjaGi6g1v0221000		LotjaGi5g1v0089600
		LotjaGi1g1v0380300		LotjaGi5g1v0091900
		LotjaGi5g1v0003700		LotjaGi5g1v0092000
		LotjaGi5g1v0293100_LC		LotjaGi5g1v0095500
		LotjaGi2g1v0435100_LC		LotjaGi5g1v0097500
		LotjaGi1g1v0572700		LotjaGi5g1v0098300
		LotjaGi2g1v0234400		LotjaGi5g1v0102100
		LotjaGi1g1v0276400		LotjaGi5g1v0102200
		LotjaGi6g1v0298000		LotjaGi5g1v0102900
		LotjaGi1g1v0421300		LotjaGi5g1v0104800
		LotjaGi1g1v0064800		LotjaGi5g1v0106700
		LotjaGi2g1v0433600		LotjaGi5g1v0110400_LC
		LotjaGi2g1v0245000		LotjaGi5g1v0110500_LC
		LotjaGi3g1v0304100		LotjaGi5g1v0132000
		LotjaGi5g1v0098000		LotjaGi5g1v0136400
		LotjaGi1g1v0152000		LotjaGi5g1v0139700_LC
		LotjaGi1g1v0375800		LotjaGi5g1v0140800
		LotjaGi1g1v0696200		LotjaGi5g1v0142800
		LotjaGi1g1v0105800_LC		LotjaGi5g1v0144900
		LotjaGi3g1v0129700		LotjaGi5g1v0146500
		LotjaGi3g1v0308500		LotjaGi5g1v0152100
		LotjaGi5g1v0034000		LotjaGi5g1v0156900_LC
		LotjaGi6g1v0097000		LotjaGi5g1v0158100
		LotjaGi6g1v0156300		LotjaGi5g1v0158600
		LotjaGi5g1v0241400		LotjaGi5g1v0160300
		LotjaGi5g1v0167900		LotjaGi5g1v0162800_LC
		LotjaGi4g1v0450200_LC		LotjaGi5g1v0163200
		LotjaGi6g1v0034700		LotjaGi5g1v0167900
		LotjaGi6g1v0100000		LotjaGi5g1v0171500_LC
		LotjaGi1g1v0653000		LotjaGi5g1v0173100
		LotjaGi1g1v0627900		LotjaGi5g1v0178400
		LotjaGi6g1v0346200		LotjaGi5g1v0179400
		LotjaGi1g1v0593800		LotjaGi5g1v0179700
		LotjaGi3g1v0176000		LotjaGi5g1v0182100
		LotjaGi4g1v0407600		LotjaGi5g1v0182400
		LotjaGi6g1v0050600		LotjaGi5g1v0183300
		LotjaGi3g1v0195300		LotjaGi5g1v0184200
		LotjaGi5g1v0002700		LotjaGi5g1v0184800
		LotjaGi1g1v0538400_LC		LotjaGi5g1v0185500
		LotjaGi3g1v0363200_LC		LotjaGi5g1v0187200
		LotjaGi1g1v0516600_LC		LotjaGi5g1v0189600
		LotjaGi6g1v0165700		LotjaGi5g1v0190500
		LotjaGi2g1v0399900		LotjaGi5g1v0194100
		LotjaGi4g1v0346500		LotjaGi5g1v0195400
		LotjaGi2g1v0190800		LotjaGi5g1v0196600_LC
		LotjaGi3g1v0175700		LotjaGi5g1v0206300
		LotjaGi1g1v0790600_LC		LotjaGi5g1v0208500
		LotjaGi2g1v0171600		LotjaGi5g1v0210700
		LotjaGi3g1v0540100		LotjaGi5g1v0213200
		LotjaGi2g1v0252700		LotjaGi5g1v0213800
		LotjaGi4g1v0400300		LotjaGi5g1v0213900_LC
		LotjaGi6g1v0168400		LotjaGi5g1v0215200
		LotjaGi3g1v0257900		LotjaGi5g1v0215700_LC
		LotjaGi6g1v0247900		LotjaGi5g1v0216400
		LotjaGi4g1v0020100		LotjaGi5g1v0217300
		LotjaGi5g1v0117300		LotjaGi5g1v0218300
		LotjaGi4g1v0028700		LotjaGi5g1v0220600
		LotjaGi2g1v0396200		LotjaGi5g1v0220800
		LotjaGi6g1v0268100		LotjaGi5g1v0224200
		LotjaGi2g1v0196400		LotjaGi5g1v0225700
		LotjaGi5g1v0083600		LotjaGi5g1v0226900
		LotjaGi3g1v0498500		LotjaGi5g1v0228600
		LotjaGi3g1v0402300		LotjaGi5g1v0228700
		LotjaGi1g1v0614800_LC		LotjaGi5g1v0229000
		LotjaGi1g1v0527500		LotjaGi5g1v0231900
		LotjaGi5g1v0252200		LotjaGi5g1v0235900
		LotjaGi5g1v0213400		LotjaGi5g1v0236000
		LotjaGi1g1v0693000_LC		LotjaGi5g1v0236900
		LotjaGi3g1v0478800		LotjaGi5g1v0237500
		LotjaGi5g1v0305500		LotjaGi5g1v0248300
		LotjaGi4g1v0309700		LotjaGi5g1v0251100
		LotjaGi1g1v0630300		LotjaGi5g1v0253200
		LotjaGi3g1v0239800		LotjaGi5g1v0253300
		LotjaGi4g1v0396900		LotjaGi5g1v0255800
		LotjaGi6g1v0263200		LotjaGi5g1v0256200
		LotjaGi4g1v0299300		LotjaGi5g1v0256800
		LotjaGi1g1v0576300_LC		LotjaGi5g1v0258700
		LotjaGi3g1v0087700		LotjaGi5g1v0258800
		LotjaGi5g1v0056400		LotjaGi5g1v0262200
		LotjaGi3g1v0509900		LotjaGi5g1v0265500_LC
		LotjaGi5g1v0293200_LC		LotjaGi5g1v0266400
		LotjaGi3g1v0038300		LotjaGi5g1v0267800_LC
		LotjaGi6g1v0251600		LotjaGi5g1v0268700
		LotjaGi2g1v0057200		LotjaGi5g1v0269600_LC
		LotjaGi4g1v0158600		LotjaGi5g1v0269700
		LotjaGi6g1v0085500		LotjaGi5g1v0269800_LC
		LotjaGi5g1v0364700_LC		LotjaGi5g1v0272200
		LotjaGi1g1v0746600_LC		LotjaGi5g1v0273300
		LotjaGi2g1v0129600		LotjaGi5g1v0273900
		LotjaGi1g1v0182100_LC		LotjaGi5g1v0276500
		LotjaGi1g1v0155100		LotjaGi5g1v0279400
		LotjaGi2g1v0325400		LotjaGi5g1v0280000
		LotjaGi4g1v0164800		LotjaGi5g1v0281800
		LotjaGi3g1v0461600		LotjaGi5g1v0283500
		LotjaGi1g1v0404600		LotjaGi5g1v0285400
		LotjaGi3g1v0382000		LotjaGi5g1v0293700
		LotjaGi1g1v0100400_LC		LotjaGi5g1v0294100
		LotjaGi6g1v0147700		LotjaGi5g1v0294400
		LotjaGi1g1v0145800		LotjaGi5g1v0295400
		LotjaGi1g1v0415800		LotjaGi5g1v0295600
		LotjaGi2g1v0410800		LotjaGi5g1v0296300_LC
		LotjaGi2g1v0409800		LotjaGi5g1v0297100
		LotjaGi1g1v0418000		LotjaGi5g1v0297400
		LotjaGi6g1v0258300		LotjaGi5g1v0297900
		LotjaGi1g1v0601000		LotjaGi5g1v0299900
		LotjaGi1g1v0424700		LotjaGi5g1v0302400_LC
		LotjaGi1g1v0237200		LotjaGi5g1v0302800_LC
		LotjaGi4g1v0407400		LotjaGi5g1v0303000_LC
		LotjaGi6g1v0070100		LotjaGi5g1v0303100
		LotjaGi1g1v0796900		LotjaGi5g1v0304400
		LotjaGi3g1v0544600		LotjaGi5g1v0305400
		LotjaGi2g1v0286200		LotjaGi5g1v0305500
		LotjaGi2g1v0324200		LotjaGi5g1v0306900_LC
		LotjaGi2g1v0161100		LotjaGi5g1v0307100_LC
		LotjaGi6g1v0246700		LotjaGi5g1v0307200
		LotjaGi1g1v0188400		LotjaGi5g1v0307800
		LotjaGi6g1v0292700		LotjaGi5g1v0307900
		LotjaGi1g1v0172700		LotjaGi5g1v0312500
		LotjaGi1g1v0583900		LotjaGi5g1v0314300
		LotjaGi3g1v0092600		LotjaGi5g1v0315600
		LotjaGi3g1v0200500		LotjaGi5g1v0317400
		LotjaGi6g1v0194600		LotjaGi5g1v0319400
		LotjaGi6g1v0025800		LotjaGi5g1v0319700
		LotjaGi3g1v0218300		LotjaGi5g1v0321500
		LotjaGi6g1v0333600		LotjaGi5g1v0321600
		LotjaGi2g1v0203000		LotjaGi5g1v0323400
		LotjaGi5g1v0262200		LotjaGi5g1v0323900
		LotjaGi2g1v0133300		LotjaGi5g1v0325000
		LotjaGi3g1v0105100_LC		LotjaGi5g1v0326000
		LotjaGi5g1v0179400		LotjaGi5g1v0326600
		LotjaGi1g1v0342800_LC		LotjaGi5g1v0328700_LC
		LotjaGi3g1v0555000		LotjaGi5g1v0329300
		LotjaGi3g1v0022100		LotjaGi5g1v0329800
		LotjaGi2g1v0260200		LotjaGi5g1v0330000
		LotjaGi2g1v0152100		LotjaGi5g1v0330600
		LotjaGi3g1v0141300		LotjaGi5g1v0333300
		LotjaGi6g1v0233800		LotjaGi5g1v0334500_LC
		LotjaGi3g1v0288200		LotjaGi5g1v0335200_LC
		LotjaGi1g1v0387600		LotjaGi5g1v0336600
		LotjaGi1g1v0193600		LotjaGi5g1v0339400
		LotjaGi1g1v0735200		LotjaGi5g1v0340100
		LotjaGi5g1v0248600		LotjaGi5g1v0340300
		LotjaGi2g1v0067000		LotjaGi5g1v0340500
		LotjaGi4g1v0172700		LotjaGi5g1v0341200
		LotjaGi3g1v0177900_LC		LotjaGi5g1v0347400
		LotjaGi3g1v0459500		LotjaGi5g1v0349900
		LotjaGi5g1v0273900		LotjaGi5g1v0354000
		LotjaGi3g1v0337300_LC		LotjaGi5g1v0355800
		LotjaGi1g1v0079700		LotjaGi5g1v0358700
		LotjaGi5g1v0319400		LotjaGi5g1v0359700
		LotjaGi4g1v0289500		LotjaGi5g1v0362200
		LotjaGi1g1v0610300		LotjaGi6g1v0007700
		LotjaGi4g1v0383700		LotjaGi6g1v0008300
		LotjaGi2g1v0259600		LotjaGi6g1v0017400
		LotjaGi3g1v0207500_LC		LotjaGi6g1v0020700_LC
		LotjaGi1g1v0072100		LotjaGi6g1v0026200
		LotjaGi3g1v0021400		LotjaGi6g1v0026400
		LotjaGi1g1v0228700		LotjaGi6g1v0027500
		LotjaGi2g1v0404900		LotjaGi6g1v0027700_LC
		LotjaGi1g1v0464500_LC		LotjaGi6g1v0027800
		LotjaGi4g1v0332600		LotjaGi6g1v0028000_LC
		LotjaGi4g1v0156500		LotjaGi6g1v0030600
		LotjaGi3g1v0024100		LotjaGi6g1v0032600
		LotjaGi1g1v0649000_LC		LotjaGi6g1v0033500
		LotjaGi6g1v0216600		LotjaGi6g1v0033600_LC
		LotjaGi4g1v0132700		LotjaGi6g1v0035300_LC
		LotjaGi6g1v0254700		LotjaGi6g1v0035800
		LotjaGi4g1v0268100		LotjaGi6g1v0036100_LC
		LotjaGi3g1v0065400		LotjaGi6g1v0038500_LC
		LotjaGi5g1v0308600		LotjaGi6g1v0040600
		LotjaGi4g1v0004500		LotjaGi6g1v0040800
		LotjaGi1g1v0145400		LotjaGi6g1v0041600
		LotjaGi3g1v0342700		LotjaGi6g1v0042700
		LotjaGi1g1v0018700		LotjaGi6g1v0043000
		LotjaGi2g1v0386300		LotjaGi6g1v0045800
		LotjaGi6g1v0257600		LotjaGi6g1v0046900
		LotjaGi6g1v0218000		LotjaGi6g1v0048500
		LotjaGi5g1v0241100		LotjaGi6g1v0050500
		LotjaGi2g1v0002800_LC		LotjaGi6g1v0050700
		LotjaGi1g1v0073800		LotjaGi6g1v0052200
		LotjaGi6g1v0041600		LotjaGi6g1v0054000_LC
		LotjaGi1g1v0481200		LotjaGi6g1v0056200
		LotjaGi1g1v0617700		LotjaGi6g1v0056700
		LotjaGi4g1v0414800		LotjaGi6g1v0060600
		LotjaGi5g1v0011500		LotjaGi6g1v0062500_LC
		LotjaGi1g1v0163800		LotjaGi6g1v0063700
		LotjaGi5g1v0180000		LotjaGi6g1v0063900
		LotjaGi3g1v0182700		LotjaGi6g1v0065600
		LotjaGi3g1v0510700_LC		LotjaGi6g1v0066800
		LotjaGi2g1v0069600_LC		LotjaGi6g1v0067000_LC
		LotjaGi6g1v0136500_LC		LotjaGi6g1v0068200
		LotjaGi2g1v0205900		LotjaGi6g1v0069100_LC
		LotjaGi5g1v0119300		LotjaGi6g1v0070100
		LotjaGi3g1v0230400		LotjaGi6g1v0070900
		LotjaGi2g1v0125100		LotjaGi6g1v0071000
		LotjaGi2g1v0417900		LotjaGi6g1v0071500
		LotjaGi2g1v0459300		LotjaGi6g1v0072100
		LotjaGi1g1v0667300		LotjaGi6g1v0072200_LC
		LotjaGi6g1v0347900		LotjaGi6g1v0073800_LC
		LotjaGi1g1v0586800_LC		LotjaGi6g1v0074400
		LotjaGi4g1v0010100		LotjaGi6g1v0080700
		LotjaGi2g1v0089000		LotjaGi6g1v0085500
		LotjaGi2g1v0409400		LotjaGi6g1v0086300
		LotjaGi1g1v0379700		LotjaGi6g1v0088500
		LotjaGi3g1v0399800		LotjaGi6g1v0090100
		LotjaGi1g1v0281500		LotjaGi6g1v0095100
		LotjaGi2g1v0356400		LotjaGi6g1v0096900
		LotjaGi1g1v0183500		LotjaGi6g1v0100000
		LotjaGi1g1v0378500		LotjaGi6g1v0100700
		LotjaGi4g1v0045300		LotjaGi6g1v0100900
		LotjaGi3g1v0361600		LotjaGi6g1v0105200
		LotjaGi4g1v0018700_LC		LotjaGi6g1v0105600
		LotjaGi6g1v0328400		LotjaGi6g1v0105700
		LotjaGi3g1v0392500		LotjaGi6g1v0106200
		LotjaGi1g1v0714900		LotjaGi6g1v0106500
		LotjaGi2g1v0166300_LC		LotjaGi6g1v0106600
		LotjaGi5g1v0045200		LotjaGi6g1v0111100
		LotjaGi2g1v0222400		LotjaGi6g1v0112500
		LotjaGi1g1v0654900		LotjaGi6g1v0125400_LC
		LotjaGi3g1v0019700		LotjaGi6g1v0135500
		LotjaGi1g1v0692100		LotjaGi6g1v0137000
		LotjaGi1g1v0502600		LotjaGi6g1v0142900
		LotjaGi5g1v0065100		LotjaGi6g1v0143000
		LotjaGi6g1v0273600_LC		LotjaGi6g1v0144000
		LotjaGi1g1v0272900		LotjaGi6g1v0145800
		LotjaGi2g1v0398000		LotjaGi6g1v0146300
		LotjaGi3g1v0465700		LotjaGi6g1v0148600_LC
		LotjaGi4g1v0325900		LotjaGi6g1v0149000
		LotjaGi1g1v0029600_LC		LotjaGi6g1v0152200_LC
		LotjaGi1g1v0331900		LotjaGi6g1v0152300_LC
		LotjaGi1g1v0106800		LotjaGi6g1v0152400_LC
		LotjaGi1g1v0311600		LotjaGi6g1v0152500
		LotjaGi1g1v0552800_LC		LotjaGi6g1v0152600_LC
		LotjaGi1g1v0573700_LC		LotjaGi6g1v0159000
		LotjaGi5g1v0234100_LC		LotjaGi6g1v0162500_LC
		LotjaGi6g1v0089000		LotjaGi6g1v0165200
		LotjaGi4g1v0043400		LotjaGi6g1v0166600
		LotjaGi5g1v0104400		LotjaGi6g1v0168400
		LotjaGi2g1v0196300		LotjaGi6g1v0174700
		LotjaGi2g1v0302900		LotjaGi6g1v0180800
		LotjaGi2g1v0331300		LotjaGi6g1v0181000_LC
		LotjaGi4g1v0400000		LotjaGi6g1v0187000
		LotjaGi6g1v0251200_LC		LotjaGi6g1v0190800
		LotjaGi2g1v0431800		LotjaGi6g1v0192400
		LotjaGi1g1v0650000		LotjaGi6g1v0193400
		LotjaGi1g1v0338200		LotjaGi6g1v0193500
		LotjaGi2g1v0093900		LotjaGi6g1v0195200
		LotjaGi1g1v0092500		LotjaGi6g1v0195300
		LotjaGi1g1v0056900		LotjaGi6g1v0196300
		LotjaGi5g1v0195700		LotjaGi6g1v0198000
		LotjaGi4g1v0021900		LotjaGi6g1v0198600
		LotjaGi1g1v0109000		LotjaGi6g1v0199300
		LotjaGi2g1v0218200		LotjaGi6g1v0199400
		LotjaGi6g1v0209300		LotjaGi6g1v0199500
		LotjaGi6g1v0226000		LotjaGi6g1v0199600
		LotjaGi2g1v0426300		LotjaGi6g1v0202500
		LotjaGi3g1v0435800		LotjaGi6g1v0205400
		LotjaGi1g1v0199500		LotjaGi6g1v0206900
		LotjaGi2g1v0082500		LotjaGi6g1v0208500
		LotjaGi4g1v0110500		LotjaGi6g1v0209500
		LotjaGi1g1v0423200		LotjaGi6g1v0210100
		LotjaGi3g1v0094700		LotjaGi6g1v0216600
		LotjaGi1g1v0139800		LotjaGi6g1v0219600
		LotjaGi1g1v0294700		LotjaGi6g1v0219700
		LotjaGi5g1v0187100		LotjaGi6g1v0221100
		LotjaGi1g1v0558600		LotjaGi6g1v0223400
		LotjaGi4g1v0432900_LC		LotjaGi6g1v0223900
		LotjaGi2g1v0011300		LotjaGi6g1v0224100
		LotjaGi1g1v0016000		LotjaGi6g1v0224200_LC
		LotjaGi3g1v0112700		LotjaGi6g1v0224300
		LotjaGi3g1v0378300_LC		LotjaGi6g1v0230000_LC
		LotjaGi6g1v0201900_LC		LotjaGi6g1v0231000
		LotjaGi1g1v0734700		LotjaGi6g1v0231200
		LotjaGi6g1v0056200		LotjaGi6g1v0231300
		LotjaGi3g1v0319400		LotjaGi6g1v0232700
		LotjaGi6g1v0313600		LotjaGi6g1v0233600
		LotjaGi6g1v0300000		LotjaGi6g1v0246600
		LotjaGi5g1v0355800		LotjaGi6g1v0246800_LC
		LotjaGi1g1v0394200		LotjaGi6g1v0247200
		LotjaGi3g1v0141200_LC		LotjaGi6g1v0248200
		LotjaGi5g1v0132000		LotjaGi6g1v0248300_LC
		LotjaGi4g1v0407200		LotjaGi6g1v0249000
		LotjaGi5g1v0196600_LC		LotjaGi6g1v0249200
		LotjaGi1g1v0227100		LotjaGi6g1v0250700
		LotjaGi0g1v0000700		LotjaGi6g1v0255800
		LotjaGi1g1v0678700		LotjaGi6g1v0259400
		LotjaGi5g1v0093300		LotjaGi6g1v0259500
		LotjaGi3g1v0339300		LotjaGi6g1v0259800
		LotjaGi3g1v0555500		LotjaGi6g1v0260100
		LotjaGi6g1v0026200		LotjaGi6g1v0260900
		LotjaGi1g1v0671700		LotjaGi6g1v0262900
		LotjaGi2g1v0319100_LC		LotjaGi6g1v0263300
		LotjaGi2g1v0104400		LotjaGi6g1v0265200
		LotjaGi3g1v0553400		LotjaGi6g1v0268000_LC
		LotjaGi6g1v0345300		LotjaGi6g1v0268100
		LotjaGi2g1v0325300		LotjaGi6g1v0268700
		LotjaGi2g1v0324400		LotjaGi6g1v0270500
		LotjaGi1g1v0795200		LotjaGi6g1v0280200
		LotjaGi1g1v0521900		LotjaGi6g1v0282700
		LotjaGi1g1v0472100		LotjaGi6g1v0288500
		LotjaGi2g1v0415700		LotjaGi6g1v0288600
		LotjaGi4g1v0264000		LotjaGi6g1v0288900
		LotjaGi5g1v0263400_LC		LotjaGi6g1v0293900_LC
		LotjaGi3g1v0098300		LotjaGi6g1v0294900
		LotjaGi5g1v0356300		LotjaGi6g1v0296300
		LotjaGi1g1v0692000		LotjaGi6g1v0296500
		LotjaGi2g1v0434800		LotjaGi6g1v0297400
		LotjaGi3g1v0404200		LotjaGi6g1v0298000
		LotjaGi3g1v0148100		LotjaGi6g1v0298400
		LotjaGi1g1v0353100_LC		LotjaGi6g1v0300700
		LotjaGi4g1v0100600		LotjaGi6g1v0302900
		LotjaGi3g1v0329100		LotjaGi6g1v0303000
		LotjaGi2g1v0333100_LC		LotjaGi6g1v0303300
		LotjaGi2g1v0380800		LotjaGi6g1v0305100
		LotjaGi2g1v0365500		LotjaGi6g1v0307000
		LotjaGi5g1v0012500		LotjaGi6g1v0308700
		LotjaGi1g1v0599900		LotjaGi6g1v0310900
		LotjaGi3g1v0072400_LC		LotjaGi6g1v0311400
		LotjaGi1g1v0348000		LotjaGi6g1v0313600
		LotjaGi6g1v0086300		LotjaGi6g1v0314700
		LotjaGi3g1v0413700_LC		LotjaGi6g1v0315200
		LotjaGi4g1v0161800_LC		LotjaGi6g1v0320500
		LotjaGi5g1v0217900		LotjaGi6g1v0321500
		LotjaGi3g1v0480600		LotjaGi6g1v0324500
		LotjaGi2g1v0219000		LotjaGi6g1v0328800
		LotjaGi1g1v0522000		LotjaGi6g1v0329600
		LotjaGi6g1v0196400_LC		LotjaGi6g1v0330300_LC
		LotjaGi3g1v0099000		LotjaGi6g1v0330700
		LotjaGi4g1v0157700_LC		LotjaGi6g1v0334400_LC
		LotjaGi3g1v0084200		LotjaGi6g1v0334700
		LotjaGi3g1v0285200		LotjaGi6g1v0335200_LC
		LotjaGi4g1v0244300		LotjaGi6g1v0336500
		LotjaGi6g1v0120600_LC		LotjaGi6g1v0337600
		LotjaGi3g1v0465000		LotjaGi6g1v0341200
		LotjaGi5g1v0180300_LC		LotjaGi6g1v0342200
		LotjaGi4g1v0232500		LotjaGi6g1v0343500
		LotjaGi1g1v0106500		LotjaGi6g1v0344400
		LotjaGi3g1v0306600_LC		LotjaGi6g1v0346200
		LotjaGi6g1v0258000		LotjaGi6g1v0353200
		LotjaGi2g1v0315900		LotjaGi6g1v0353600
		LotjaGi5g1v0242200		LotjaGi6g1v0354100
		LotjaGi5g1v0192300_LC		LotjaGi6g1v0354600
		LotjaGi5g1v0330000		LotjaGi6g1v0358600
		LotjaGi5g1v0345400		LotjaGi6g1v0361000
		LotjaGi6g1v0260100		LotjaGi6g1v0361700
		LotjaGi1g1v0740500		LotjaGi6g1v0362700
		LotjaGi4g1v0058700_LC		LotjaGi6g1v0365100
		LotjaGi4g1v0063800		LotjaGi6g1v0365600
		LotjaGi2g1v0134400		LotjaGiM1v0004900
		LotjaGi3g1v0174100		LotjaGiM1v0005300
		LotjaGi2g1v0223900
		LotjaGi2g1v0061700
		LotjaGi1g1v0712800
		LotjaGi1g1v0574800
		LotjaGi1g1v0556300
		LotjaGi4g1v0293600
		LotjaGi1g1v0675600
		LotjaGi2g1v0024900
		LotjaGi4g1v0280900
		LotjaGi3g1v0247700
		LotjaGi3g1v0037400
		LotjaGi3g1v0122700
		LotjaGi1g1v0151000
		LotjaGi6g1v0001400_LC
		LotjaGi1g1v0781500
		LotjaGi4g1v0077600
		LotjaGi5g1v0005800
		LotjaGi1g1v0539300
		LotjaGi4g1v0052500
		LotjaGi3g1v0477900
		LotjaGi2g1v0394950
		LotjaGi4g1v0408400
		LotjaGi1g1v0384100
		LotjaGi5g1v0145900_LC
		LotjaGi6g1v0210100
		LotjaGi4g1v0176700_LC
		LotjaGi3g1v0325100
		LotjaGi2g1v0459000
		LotjaGi6g1v0231600
		LotjaGi1g1v0088000
		LotjaGi2g1v0313500_LC
		LotjaGi1g1v0419200
		LotjaGi4g1v0207500
		LotjaGi1g1v0715800
		LotjaGi5g1v0215200
		LotjaGi1g1v0434700
		LotjaGi3g1v0277300
		LotjaGi5g1v0256200
		LotjaGi2g1v0225900
		LotjaGi6g1v0026700
		LotjaGi5g1v0005400
		LotjaGi5g1v0263700
		LotjaGi1g1v0517000
		LotjaGi6g1v0035800
		LotjaGi4g1v0045500
		LotjaGi1g1v0245100_LC
		LotjaGi5g1v0236500
		LotjaGi5g1v0213800
		LotjaGi2g1v0308500
		LotjaGi1g1v0149100
		LotjaGi1g1v0689800
		LotjaGi6g1v0008300
		LotjaGi1g1v0102300
		LotjaGi1g1v0036900
		LotjaGi2g1v0131500_LC
		LotjaGi1g1v0408100
		LotjaGi4g1v0302000_LC
		LotjaGi3g1v0431900
		LotjaGi2g1v0292300
		LotjaGi3g1v0012500
		LotjaGi1g1v0227600
		LotjaGi1g1v0060800
		LotjaGi3g1v0290800
		LotjaGi3g1v0541600
		LotjaGi4g1v0007400
		LotjaGi4g1v0123400
		LotjaGi2g1v0083300
		LotjaGi1g1v0013500
		LotjaGi3g1v0137100
		LotjaGi3g1v0372800
		LotjaGi1g1v0522600
		LotjaGi2g1v0170400
		LotjaGi1g1v0230800
		LotjaGi3g1v0112500
		LotjaGi2g1v0439300
		LotjaGi1g1v0054400
		LotjaGi6g1v0302400
		LotjaGi1g1v0663900
		LotjaGi1g1v0340300
		LotjaGi3g1v0502300
		LotjaGi4g1v0460500
		LotjaGi1g1v0351600
		LotjaGi1g1v0752500
		LotjaGi5g1v0054900
		LotjaGi2g1v0318700
		LotjaGi6g1v0297300
		LotjaGi1g1v0282600
		LotjaGi3g1v0458600
		LotjaGi4g1v0312000
		LotjaGi4g1v0331800
		LotjaGi6g1v0334000
		LotjaGi2g1v0145400_LC
		LotjaGi1g1v0793700
		LotjaGi3g1v0276900
		LotjaGi4g1v0368800
		LotjaGi3g1v0202200
		LotjaGi2g1v0399200
		LotjaGi1g1v0025500
		LotjaGi5g1v0310300
		LotjaGi1g1v0384300
		LotjaGi1g1v0605600
		LotjaGi1g1v0363700
		LotjaGi3g1v0189000
		LotjaGi3g1v0509000
		LotjaGi1g1v0057800
		LotjaGi5g1v0010600
		LotjaGi5g1v0234500
		LotjaGi4g1v0251000
		LotjaGi4g1v0007500
		LotjaGi3g1v0401900
		LotjaGi3g1v0255500
		LotjaGi5g1v0276500
		LotjaGi6g1v0079300
		LotjaGi4g1v0192900
		LotjaGi1g1v0259800
		LotjaGi6g1v0241500
		LotjaGi3g1v0441900
		LotjaGi4g1v0224800
		LotjaGi1g1v0279100
		LotjaGi2g1v0002900
		LotjaGi4g1v0444700
		LotjaGi4g1v0301900_LC
		LotjaGi3g1v0012400
		LotjaGi5g1v0034600
		LotjaGi3g1v0094200
		LotjaGi3g1v0541800
		LotjaGi5g1v0018800
		LotjaGi5g1v0008800
		LotjaGi1g1v0004700
		LotjaGi3g1v0389700_LC
		LotjaGi4g1v0079600
		LotjaGi1g1v0613800_LC
		LotjaGi3g1v0485600
		LotjaGi4g1v0450500_LC
		LotjaGi5g1v0330600
		LotjaGi6g1v0212100
		LotjaGi3g1v0180500
		LotjaGi1g1v0756900
		LotjaGi4g1v0095400
		LotjaGi4g1v0085200
		LotjaGi3g1v0519500
		LotjaGi1g1v0763300
		LotjaGi2g1v0336500
		LotjaGi4g1v0138700
		LotjaGi4g1v0268800
		LotjaGi5g1v0196400
		LotjaGi2g1v0412600_LC
		LotjaGi1g1v0249400
		LotjaGi3g1v0226300
		LotjaGi3g1v0097800
		LotjaGi5g1v0164300
		LotjaGi2g1v0117400
		LotjaGi4g1v0430700
		LotjaGi2g1v0257900
		LotjaGi6g1v0036600
		LotjaGi4g1v0154900
		LotjaGi2g1v0306900
		LotjaGi3g1v0178200
		LotjaGi2g1v0198100
		LotjaGi1g1v0796000
		LotjaGi5g1v0169500
		LotjaGi1g1v0547000
		LotjaGi5g1v0287700
		LotjaGi2g1v0005900_LC
		LotjaGi5g1v0301700
		LotjaGi3g1v0447500_LC
		LotjaGi3g1v0443000
		LotjaGi1g1v0335800
		LotjaGi3g1v0078900
		LotjaGi1g1v0437400
		LotjaGi1g1v0024000
		LotjaGi3g1v0233100
		LotjaGi1g1v0601100
		LotjaGi4g1v0346300_LC
		LotjaGi1g1v0525900
		LotjaGi4g1v0127600
		LotjaGi1g1v0089200
		LotjaGi4g1v0378200
		LotjaGi1g1v0772800_LC
		LotjaGi3g1v0522700
		LotjaGi3g1v0063700
		LotjaGi3g1v0159700
		LotjaGi4g1v0309525
		LotjaGi4g1v0322200
		LotjaGi4g1v0463550
		LotjaGi2g1v0387400
		LotjaGi6g1v0274100
		LotjaGi6g1v0240400
		LotjaGi6g1v0323800
		LotjaGi4g1v0294400
		LotjaGi1g1v0176600
		LotjaGi6g1v0118400
		LotjaGi2g1v0263100
		LotjaGi1g1v0743300
		LotjaGi4g1v0400800
		LotjaGi3g1v0218900
		LotjaGi4g1v0437300
		LotjaGi4g1v0348200
		LotjaGi5g1v0113900_LC
		LotjaGi3g1v0508500
		LotjaGi4g1v0249200_LC
		LotjaGi5g1v0056000
		LotjaGi4g1v0072700
		LotjaGi1g1v0779100
		LotjaGi1g1v0730500_LC
		LotjaGi3g1v0131000
		LotjaGi5g1v0115200
		LotjaGi1g1v0454100
		LotjaGi1g1v0258600
		LotjaGi2g1v0008900
		LotjaGi3g1v0257000
		LotjaGi1g1v0760900
		LotjaGi5g1v0210700
		LotjaGi3g1v0486300
		LotjaGi2g1v0006300
		LotjaGi5g1v0296700
		LotjaGi1g1v0137800
		LotjaGi1g1v0537800
		LotjaGi3g1v0370000
		LotjaGi1g1v0123400
		LotjaGi5g1v0296400
		LotjaGi3g1v0499100
		LotjaGi1g1v0747200
		LotjaGi3g1v0439400
		LotjaGi6g1v0256100
		LotjaGi4g1v0434800
		LotjaGi6g1v0199600
		LotjaGi1g1v0062600
		LotjaGi3g1v0226900
		LotjaGi4g1v0053100
		LotjaGi4g1v0024500
		LotjaGi6g1v0090300_LC
		LotjaGi1g1v0710100
		LotjaGi1g1v0431100
		LotjaGi4g1v0162100
		LotjaGi3g1v0231200
		LotjaGi3g1v0457800
		LotjaGi6g1v0312300
		LotjaGi6g1v0309500
		LotjaGi4g1v0430800
		LotjaGi3g1v0523500_LC
		LotjaGi5g1v0314400
		LotjaGi6g1v0321500
		LotjaGi6g1v0241600
		LotjaGi3g1v0303600
		LotjaGi3g1v0042000
		LotjaGi3g1v0282300
		LotjaGi6g1v0252800
		LotjaGi1g1v0399200
		LotjaGi6g1v0166200
		LotjaGi1g1v0101100
		LotjaGi3g1v0214600
		LotjaGi2g1v0334600
		LotjaGi1g1v0429800
		LotjaGi1g1v0468000
		LotjaGi1g1v0129700
		LotjaGi3g1v0209600
		LotjaGi1g1v0385700
		LotjaGi1g1v0756000
		LotjaGi6g1v0342700
		LotjaGi1g1v0072700
		LotjaGi5g1v0046400
		LotjaGi4g1v0161600
		LotjaGi3g1v0295000
		LotjaGi2g1v0281500
		LotjaGi4g1v0069800
		LotjaGi2g1v0118200
		LotjaGi3g1v0190600
		LotjaGi1g1v0700500
		LotjaGi1g1v0219900_LC
		LotjaGi4g1v0303000
		LotjaGi3g1v0316300
		LotjaGi3g1v0115400
		LotjaGi2g1v0414000
		LotjaGi3g1v0126500
		LotjaGi3g1v0322200
		LotjaGi4g1v0147900
		LotjaGi3g1v0457700
		LotjaGi5g1v0033300
		LotjaGi1g1v0438800
		LotjaGi4g1v0378300
		LotjaGi4g1v0191000
		LotjaGi1g1v0481100
		LotjaGi5g1v0180600
		LotjaGi3g1v0224500
		LotjaGi3g1v0450300
		LotjaGi3g1v0138500_LC
		LotjaGi4g1v0277200
		LotjaGi3g1v0128900
		LotjaGi5g1v0258600
		LotjaGi2g1v0350000
		LotjaGi1g1v0169300
		LotjaGi3g1v0145400_LC
		LotjaGi1g1v0260300_LC
		LotjaGi6g1v0100900
		LotjaGi6g1v0100400
		LotjaGi1g1v0340900
		LotjaGi3g1v0076400
		LotjaGi1g1v0431000_LC
		LotjaGi1g1v0723700
		LotjaGi2g1v0323600
		LotjaGi1g1v0161000
		LotjaGi4g1v0318900
		LotjaGi1g1v0085100_LC
		LotjaGi3g1v0397200
		LotjaGi6g1v0209500
		LotjaGi4g1v0449400_LC
		LotjaGi2g1v0237000
		LotjaGi2g1v0397000
		LotjaGi1g1v0718500
		LotjaGi1g1v0700600
		LotjaGi6g1v0173700
		LotjaGi3g1v0445200
		LotjaGi3g1v0522300
		LotjaGi3g1v0451500_LC
		LotjaGi2g1v0316300
		LotjaGi3g1v0324500
		LotjaGi3g1v0211100
		LotjaGi1g1v0246500
		LotjaGi4g1v0007200_LC
		LotjaGi1g1v0315500
		LotjaGi5g1v0177700
		LotjaGi2g1v0145600
		LotjaGi4g1v0328700
		LotjaGi4g1v0377800_LC
[truncated: 148 more rows]

## Sheet: Figure_S4l
List of genes belonging to each k-means cluster in Supplementary Fig. 4l.
Gene_ID	cluster
LotjaGi5g1v0319300	1
LotjaGi6g1v0249100	1
LotjaGi1g1v0369300	1
LotjaGi1g1v0681900	1
LotjaGi5g1v0126000_LC	1
LotjaGi2g1v0040900_LC	1
LotjaGi4g1v0115700	1
LotjaGi3g1v0243700_LC	1
LotjaGi4g1v0105400	1
LotjaGi3g1v0359100	1
LotjaGi1g1v0157400_LC	1
LotjaGi2g1v0259500_LC	1
LotjaGi4g1v0280500	1
LotjaGi1g1v0407200	1
LotjaGi4g1v0085900_LC	1
LotjaGi4g1v0313900	1
LotjaGi3g1v0077000	1
LotjaGi2g1v0163700	1
LotjaGi6g1v0193500	1
LotjaGi6g1v0106600	1
LotjaGi4g1v0087200	1
LotjaGi1g1v0362100	1
LotjaGi1g1v0623900_LC	1
LotjaGi2g1v0369200_LC	1
LotjaGi5g1v0269700	1
LotjaGi1g1v0771300_LC	1
LotjaGi1g1v0379000	1
LotjaGi4g1v0268200_LC	1
LotjaGi1g1v0538000_LC	1
LotjaGi2g1v0234600	1
LotjaGi1g1v0243500	1
LotjaGi6g1v0307900	1
LotjaGi2g1v0063700	1
LotjaGi3g1v0496400	1
LotjaGi1g1v0573100	1
LotjaGi2g1v0149700	1
LotjaGi1g1v0657300	1
LotjaGi3g1v0246500_LC	1
LotjaGi6g1v0096900	1
LotjaGi3g1v0403500_LC	1
LotjaGi1g1v0276700_LC	1
LotjaGi1g1v0404500	1
LotjaGi4g1v0288300	1
LotjaGi3g1v0554000_LC	1
LotjaGi5g1v0347400	1
LotjaGi1g1v0585200	1
LotjaGi1g1v0467400	1
LotjaGi5g1v0356600_LC	1
LotjaGi2g1v0280700	1
LotjaGi4g1v0274300	1
LotjaGi2g1v0191100	1
LotjaGi6g1v0268700	1
LotjaGi1g1v0415100_LC	1
LotjaGi2g1v0247000	1
LotjaGi4g1v0344900	1
LotjaGi5g1v0328700_LC	1
LotjaGi1g1v0304200_LC	1
LotjaGi2g1v0377400	1
LotjaGi4g1v0449600	1
LotjaGi6g1v0043000	1
LotjaGi3g1v0289800_LC	1
LotjaGi3g1v0086300_LC	1
LotjaGi3g1v0462900	1
LotjaGi6g1v0311600	1
LotjaGi1g1v0412100	1
LotjaGi5g1v0356700_LC	1
LotjaGi5g1v0356500	1
LotjaGi6g1v0246600	1
LotjaGi2g1v0018600	1
LotjaGi6g1v0358300_LC	1
LotjaGi1g1v0651400	1
LotjaGi5g1v0092000	1
LotjaGi4g1v0123100	1
LotjaGi6g1v0076000	1
LotjaGi1g1v0638000_LC	1
LotjaGi1g1v0734300	1
LotjaGi4g1v0420400	1
LotjaGi3g1v0437700	1
LotjaGi5g1v0182100	1
LotjaGi3g1v0208000	1
LotjaGi2g1v0448100	1
LotjaGi6g1v0208500	1
LotjaGi2g1v0440500	1
LotjaGi3g1v0432500	1
LotjaGi4g1v0105900	1
LotjaGi1g1v0427900	1
LotjaGi3g1v0394300	1
LotjaGi1g1v0633400	1
LotjaGi1g1v0616100	1
LotjaGi2g1v0139800	1
LotjaGi1g1v0117400_LC	1
LotjaGi1g1v0463000	1
LotjaGi6g1v0180800	1
LotjaGi2g1v0152900	1
LotjaGi4g1v0091800	1
LotjaGi1g1v0010400	1
LotjaGi3g1v0066100	1
LotjaGi3g1v0338300	1
LotjaGi3g1v0449330	1
LotjaGi2g1v0437000	1
LotjaGi5g1v0307200	1
LotjaGi2g1v0328200_LC	1
LotjaGi4g1v0201900	1
LotjaGi2g1v0047300	1
LotjaGi1g1v0184800	1
LotjaGi6g1v0070900	1
LotjaGi2g1v0208300_LC	1
LotjaGi4g1v0400100	1
LotjaGi3g1v0462000	1
LotjaGi6g1v0219700	1
LotjaGi5g1v0046300_LC	1
LotjaGi4g1v0319200	1
LotjaGi5g1v0349900	1
LotjaGi4g1v0040500	1
LotjaGi4g1v0431000	1
LotjaGi1g1v0711000	1
LotjaGi1g1v0314000	1
LotjaGi4g1v0030800	1
LotjaGi6g1v0074500_LC	1
LotjaGi2g1v0427200	1
LotjaGi1g1v0636100	1
LotjaGi4g1v0022600	1
LotjaGi1g1v0432800	1
LotjaGi1g1v0458900	1
LotjaGi6g1v0077600	1
LotjaGi2g1v0387200	1
LotjaGi3g1v0013500	1
LotjaGi2g1v0106500	1
LotjaGi6g1v0330700	1
LotjaGi6g1v0302300	1
LotjaGi1g1v0088400	1
LotjaGi3g1v0447700	1
LotjaGi2g1v0003400	1
LotjaGi2g1v0433600	1
LotjaGi5g1v0083600	1
LotjaGi3g1v0239800	1
LotjaGi1g1v0576300_LC	1
LotjaGi1g1v0145800	1
LotjaGi1g1v0424700	1
LotjaGi4g1v0407400	1
LotjaGi3g1v0218300	1
LotjaGi5g1v0262200	1
LotjaGi4g1v0172700	1
LotjaGi3g1v0177900_LC	1
LotjaGi5g1v0319400	1
LotjaGi3g1v0021400	1
LotjaGi2g1v0404900	1
LotjaGi1g1v0464500_LC	1
LotjaGi6g1v0257600	1
LotjaGi4g1v0414800	1
LotjaGi3g1v0399800	1
LotjaGi2g1v0166300_LC	1
LotjaGi2g1v0426300	1
LotjaGi5g1v0187100	1
LotjaGi3g1v0378300_LC	1
LotjaGi6g1v0056200	1
LotjaGi5g1v0196600_LC	1
LotjaGi6g1v0026200	1
LotjaGi1g1v0671700	1
LotjaGi6g1v0345300	1
LotjaGi1g1v0472100	1
LotjaGi6g1v0086300	1
LotjaGi5g1v0217900	1
LotjaGi3g1v0480600	1
LotjaGi6g1v0120600_LC	1
LotjaGi2g1v0315900	1
LotjaGi5g1v0330000	1
LotjaGi6g1v0260100	1
LotjaGi1g1v0556300	1
LotjaGi2g1v0024900	1
LotjaGi1g1v0151000	1
LotjaGi4g1v0077600	1
LotjaGi4g1v0052500	1
LotjaGi2g1v0394950	1
LotjaGi1g1v0517000	1
LotjaGi6g1v0035800	1
LotjaGi4g1v0302000_LC	1
LotjaGi1g1v0230800	1
LotjaGi2g1v0439300	1
LotjaGi6g1v0302400	1
LotjaGi4g1v0460500	1
LotjaGi1g1v0351600	1
LotjaGi4g1v0312000	1
LotjaGi4g1v0331800	1
LotjaGi1g1v0793700	1
LotjaGi2g1v0399200	1
LotjaGi1g1v0025500	1
LotjaGi1g1v0384300	1
LotjaGi1g1v0057800	1
LotjaGi1g1v0279100	1
LotjaGi4g1v0301900_LC	1
LotjaGi4g1v0079600	1
LotjaGi4g1v0085200	1
LotjaGi2g1v0117400	1
LotjaGi5g1v0301700	1
LotjaGi3g1v0447500_LC	1
LotjaGi3g1v0233100	1
LotjaGi1g1v0089200	1
LotjaGi1g1v0176600	1
LotjaGi6g1v0118400	1
LotjaGi3g1v0131000	1
LotjaGi5g1v0210700	1
LotjaGi3g1v0439400	1
LotjaGi4g1v0162100	1
LotjaGi6g1v0321500	1
LotjaGi3g1v0282300	1
LotjaGi5g1v0046400	1
LotjaGi4g1v0069800	1
LotjaGi4g1v0191000	1
LotjaGi3g1v0450300	1
LotjaGi3g1v0128900	1
LotjaGi3g1v0076400	1
LotjaGi4g1v0318900	1
LotjaGi6g1v0209500	1
LotjaGi4g1v0449400_LC	1
LotjaGi3g1v0522300	1
LotjaGi2g1v0145600	1
LotjaGi1g1v0157500	1
LotjaGi1g1v0515400	1
LotjaGi5g1v0027200	1
LotjaGi5g1v0036600_LC	1
LotjaGi1g1v0727800	1
LotjaGi4g1v0018800	1
LotjaGi3g1v0554600	1
LotjaGi1g1v0050100	1
LotjaGi4g1v0131100_LC	1
LotjaGi1g1v0234500	1
LotjaGi2g1v0244200	1
LotjaGi3g1v0220800	1
LotjaGi4g1v0281200	1
LotjaGi1g1v0088800	1
LotjaGi5g1v0288500	1
LotjaGi2g1v0413200	1
LotjaGi1g1v0170600	1
LotjaGi1g1v0528100	1
LotjaGi2g1v0101200	1
LotjaGi2g1v0219200	1
LotjaGi2g1v0333600	1
LotjaGi5g1v0317600	2
LotjaGi1g1v0689000	2
LotjaGi6g1v0366200_LC	2
LotjaGi4g1v0222650	2
LotjaGi0g1v0001100	2
LotjaGi1g1v0115200	2
LotjaGi2g1v0316600_LC	2
LotjaGi1g1v0182500	2
LotjaGi4g1v0091000	2
LotjaGi5g1v0027900	2
LotjaGi4g1v0242700_LC	2
LotjaGi1g1v0467500	2
LotjaGi2g1v0332800_LC	2
LotjaGi4g1v0074600	2
LotjaGi3g1v0263700	2
LotjaGi3g1v0369700	2
LotjaGi3g1v0043570	2
LotjaGi4g1v0095900	2
LotjaGi2g1v0317100	2
LotjaGi3g1v0224700_LC	2
LotjaGi1g1v0488500_LC	2
LotjaGi6g1v0258100	2
LotjaGi5g1v0014500	2
LotjaGi4g1v0170600_LC	2
LotjaGi2g1v0145900	2
LotjaGi5g1v0199400	2
LotjaGi2g1v0160200	2
LotjaGi2g1v0229500	2
LotjaGi4g1v0365500	2
LotjaGi4g1v0243200_LC	2
LotjaGi6g1v0019600_LC	2
LotjaGi1g1v0209300	2
LotjaGi4g1v0050800	2
LotjaGi4g1v0104100_LC	2
LotjaGi2g1v0329400	2
LotjaGi2g1v0130700	2
LotjaGi6g1v0172800_LC	2
LotjaGi2g1v0152800	2
LotjaGi2g1v0319800	2
LotjaGi6g1v0315400	2
LotjaGi4g1v0027000_LC	2
LotjaGi3g1v0353100_LC	2
LotjaGi2g1v0193100	2
LotjaGi2g1v0419100	2
LotjaGi4g1v0299400	2
LotjaGi5g1v0101000_LC	2
LotjaGi5g1v0254000	2
LotjaGi6g1v0059800_LC	2
LotjaGi2g1v0233600	2
LotjaGi6g1v0292100	2
LotjaGi5g1v0249500	2
LotjaGi6g1v0117000_LC	2
LotjaGi4g1v0109600	2
LotjaGi5g1v0204900	2
LotjaGi2g1v0323800	2
LotjaGi1g1v0364500	2
LotjaGi3g1v0180300	2
LotjaGi5g1v0245800	2
LotjaGi1g1v0649300	2
LotjaGi3g1v0463700_LC	2
LotjaGi6g1v0134300	2
LotjaGi2g1v0394700	2
LotjaGi3g1v0494600	2
LotjaGi1g1v0217400	2
LotjaGi1g1v0102200	2
LotjaGi5g1v0257700	2
LotjaGi4g1v0293500_LC	2
LotjaGi6g1v0277100	2
LotjaGi1g1v0311500	2
LotjaGi1g1v0654700	2
LotjaGi2g1v0318000	2
LotjaGi1g1v0788100	2
LotjaGi4g1v0463600_LC	2
LotjaGi3g1v0165500	2
LotjaGi1g1v0079900	2
LotjaGi1g1v0728500	2
LotjaGi3g1v0008900	2
LotjaGi3g1v0164500	2
LotjaGi5g1v0242700	2
LotjaGi6g1v0016700_LC	2
LotjaGi2g1v0269100	2
LotjaGi3g1v0030500	2
LotjaGi4g1v0226400	2
LotjaGi6g1v0076700_LC	2
LotjaGi1g1v0520600	2
LotjaGi1g1v0274200	2
LotjaGi1g1v0752100	2
LotjaGi6g1v0179500_LC	2
LotjaGi2g1v0427000	2
LotjaGi6g1v0115700_LC	2
LotjaGi6g1v0066900_LC	2
LotjaGi5g1v0122400	2
LotjaGi1g1v0116600	2
LotjaGi6g1v0303100	2
LotjaGi2g1v0232600	2
LotjaGi5g1v0279800_LC	2
LotjaGi4g1v0278200_LC	2
LotjaGi2g1v0429600	2
LotjaGi1g1v0738400	2
LotjaGi3g1v0510000	2
LotjaGi4g1v0073300	2
LotjaGi5g1v0179600	2
LotjaGi3g1v0426700	2
LotjaGi3g1v0307800	2
LotjaGi6g1v0268800	2
LotjaGi4g1v0108500_LC	2
LotjaGi4g1v0228500_LC	2
LotjaGi2g1v0358600	2
LotjaGi1g1v0312900_LC	2
LotjaGi4g1v0390700	2
LotjaGi4g1v0064600	2
LotjaGi4g1v0277000	2
LotjaGi2g1v0092100	2
LotjaGi3g1v0403100	2
LotjaGi3g1v0493200	2
LotjaGi6g1v0181300_LC	2
LotjaGi1g1v0471200	2
LotjaGi3g1v0329000	2
LotjaGi2g1v0412700	2
LotjaGi1g1v0147800	2
LotjaGi2g1v0122100	2
LotjaGi3g1v0373500_LC	2
LotjaGi1g1v0053100	2
LotjaGi6g1v0339200	2
LotjaGi3g1v0091400_LC	2
LotjaGi1g1v0107800	2
LotjaGi4g1v0284700	2
LotjaGi4g1v0076400_LC	2
LotjaGi5g1v0296000	2
LotjaGi2g1v0297300_LC	2
LotjaGi1g1v0165200	2
LotjaGi2g1v0424800	2
LotjaGi6g1v0047000	2
LotjaGi6g1v0165500	2
LotjaGi4g1v0031200	2
LotjaGi3g1v0414900	2
LotjaGi5g1v0110200_LC	2
LotjaGi6g1v0078500	2
LotjaGi5g1v0302500	2
LotjaGi1g1v0010700	2
LotjaGi2g1v0104500	2
LotjaGi6g1v0059900	2
LotjaGi3g1v0359700	2
LotjaGi2g1v0326500	2
LotjaGi5g1v0322000	2
LotjaGi3g1v0409800	2
LotjaGi2g1v0134300	2
LotjaGi1g1v0415500_LC	2
LotjaGi5g1v0290600	2
LotjaGi2g1v0267400	2
LotjaGi4g1v0457700	2
LotjaGi1g1v0394500	2
LotjaGi2g1v0415800	2
LotjaGi6g1v0339100	2
LotjaGi1g1v0114900	2
LotjaGi3g1v0188000	2
LotjaGi3g1v0391500_LC	2
LotjaGi3g1v0308600	2
LotjaGi3g1v0452400	2
LotjaGi5g1v0061100	2
LotjaGi3g1v0433800	2
LotjaGi4g1v0114600	2
LotjaGi4g1v0056800	2
LotjaGi1g1v0582200	2
LotjaGi1g1v0189000	2
LotjaGi1g1v0405500	2
LotjaGi1g1v0297400	2
LotjaGi5g1v0210200	2
LotjaGi2g1v0415500	2
LotjaGi1g1v0026500	2
LotjaGi2g1v0259200	2
LotjaGi1g1v0583800	2
LotjaGi4g1v0279200_LC	2
LotjaGi5g1v0214000_LC	2
LotjaGi2g1v0021500	2
LotjaGi5g1v0091400	2
LotjaGi1g1v0703600	2
LotjaGi6g1v0245800	2
LotjaGi3g1v0477800_LC	2
LotjaGi6g1v0293300_LC	2
LotjaGi5g1v0126100_LC	2
LotjaGi2g1v0323700	2
LotjaGi5g1v0248500	2
LotjaGi3g1v0406200	2
LotjaGi1g1v0687300	2
LotjaGi2g1v0024400	2
LotjaGi5g1v0047400	2
LotjaGi5g1v0248400_LC	2
LotjaGi5g1v0192200_LC	2
LotjaGi6g1v0322500	2
LotjaGi6g1v0285800_LC	2
LotjaGi2g1v0001800	2
LotjaGi4g1v0120900	2
LotjaGi4g1v0030700	2
LotjaGi2g1v0379900	2
LotjaGi3g1v0355700	2
LotjaGi4g1v0230600	2
LotjaGi5g1v0047300	2
LotjaGi5g1v0152800	2
LotjaGi6g1v0289900	2
LotjaGi3g1v0124200	2
LotjaGi3g1v0117100	2
LotjaGi1g1v0312800	2
LotjaGi2g1v0292400	2
LotjaGi3g1v0455500	2
LotjaGi3g1v0487700_LC	2
LotjaGi4g1v0307500	2
LotjaGi1g1v0029000	2
LotjaGi2g1v0121500	2
LotjaGi1g1v0117800	2
LotjaGi2g1v0403500_LC	2
LotjaGi1g1v0637900	2
LotjaGi4g1v0434700_LC	2
LotjaGi4g1v0254000	2
LotjaGi6g1v0207400_LC	2
LotjaGi3g1v0359600	2
LotjaGi2g1v0275800	2
LotjaGi4g1v0079200_LC	2
LotjaGi2g1v0291500	2
LotjaGi1g1v0735900_LC	2
LotjaGi1g1v0339900	2
LotjaGi5g1v0293100_LC	2
LotjaGi2g1v0435100_LC	2
LotjaGi1g1v0572700	2
LotjaGi2g1v0234400	2
LotjaGi1g1v0276400	2
LotjaGi1g1v0421300	2
LotjaGi1g1v0064800	2
LotjaGi2g1v0245000	2
LotjaGi3g1v0304100	2
LotjaGi5g1v0098000	2
LotjaGi1g1v0152000	2
LotjaGi3g1v0129700	2
LotjaGi3g1v0308500	2
LotjaGi6g1v0097000	2
LotjaGi6g1v0156300	2
LotjaGi4g1v0450200_LC	2
LotjaGi6g1v0034700	2
LotjaGi3g1v0176000	2
LotjaGi4g1v0407600	2
LotjaGi3g1v0195300	2
LotjaGi1g1v0538400_LC	2
LotjaGi6g1v0165700	2
LotjaGi4g1v0346500	2
LotjaGi1g1v0790600_LC	2
LotjaGi2g1v0171600	2
LotjaGi3g1v0540100	2
LotjaGi3g1v0257900	2
LotjaGi6g1v0247900	2
LotjaGi5g1v0117300	2
LotjaGi4g1v0028700	2
LotjaGi1g1v0614800_LC	2
LotjaGi5g1v0252200	2
LotjaGi3g1v0478800	2
LotjaGi4g1v0309700	2
LotjaGi1g1v0630300	2
LotjaGi3g1v0509900	2
LotjaGi5g1v0293200_LC	2
LotjaGi4g1v0158600	2
LotjaGi5g1v0364700_LC	2
LotjaGi2g1v0129600	2
LotjaGi1g1v0155100	2
LotjaGi3g1v0461600	2
LotjaGi1g1v0404600	2
LotjaGi3g1v0382000	2
LotjaGi1g1v0100400_LC	2
LotjaGi6g1v0147700	2
LotjaGi2g1v0410800	2
LotjaGi1g1v0237200	2
LotjaGi6g1v0070100	2
LotjaGi1g1v0796900	2
LotjaGi2g1v0286200	2
LotjaGi6g1v0246700	2
LotjaGi1g1v0188400	2
LotjaGi1g1v0583900	2
LotjaGi3g1v0092600	2
LotjaGi6g1v0194600	2
LotjaGi6g1v0025800	2
LotjaGi2g1v0203000	2
LotjaGi2g1v0133300	2
LotjaGi3g1v0105100_LC	2
LotjaGi3g1v0555000	2
LotjaGi2g1v0260200	2
LotjaGi6g1v0233800	2
LotjaGi1g1v0387600	2
LotjaGi1g1v0735200	2
LotjaGi5g1v0248600	2
LotjaGi2g1v0067000	2
LotjaGi3g1v0337300_LC	2
LotjaGi1g1v0079700	2
LotjaGi4g1v0383700	2
LotjaGi2g1v0259600	2
LotjaGi3g1v0207500_LC	2
LotjaGi4g1v0156500	2
LotjaGi3g1v0024100	2
LotjaGi1g1v0649000_LC	2
LotjaGi4g1v0132700	2
LotjaGi6g1v0254700	2
LotjaGi3g1v0065400	2
LotjaGi5g1v0308600	2
LotjaGi4g1v0004500	2
LotjaGi1g1v0145400	2
LotjaGi1g1v0018700	2
LotjaGi2g1v0002800_LC	2
LotjaGi1g1v0073800	2
LotjaGi1g1v0481200	2
LotjaGi1g1v0617700	2
LotjaGi5g1v0011500	2
LotjaGi1g1v0163800	2
LotjaGi5g1v0180000	2
LotjaGi3g1v0182700	2
LotjaGi3g1v0510700_LC	2
LotjaGi2g1v0069600_LC	2
LotjaGi2g1v0205900	2
LotjaGi5g1v0119300	2
LotjaGi3g1v0230400	2
LotjaGi2g1v0417900	2
LotjaGi6g1v0347900	2
LotjaGi1g1v0586800_LC	2
LotjaGi2g1v0409400	2
LotjaGi1g1v0183500	2
LotjaGi3g1v0361600	2
LotjaGi4g1v0018700_LC	2
LotjaGi3g1v0392500	2
LotjaGi1g1v0714900	2
LotjaGi2g1v0222400	2
LotjaGi1g1v0692100	2
LotjaGi6g1v0273600_LC	2
LotjaGi3g1v0465700	2
LotjaGi1g1v0029600_LC	2
LotjaGi1g1v0106800	2
LotjaGi1g1v0552800_LC	2
LotjaGi1g1v0573700_LC	2
LotjaGi4g1v0043400	2
LotjaGi5g1v0104400	2
LotjaGi2g1v0302900	2
LotjaGi2g1v0331300	2
LotjaGi4g1v0400000	2
LotjaGi6g1v0251200_LC	2
LotjaGi2g1v0431800	2
LotjaGi1g1v0338200	2
LotjaGi4g1v0021900	2
LotjaGi1g1v0109000	2
LotjaGi6g1v0226000	2
LotjaGi3g1v0435800	2
LotjaGi2g1v0082500	2
LotjaGi3g1v0094700	2
LotjaGi1g1v0294700	2
LotjaGi1g1v0558600	2
LotjaGi3g1v0112700	2
LotjaGi1g1v0734700	2
LotjaGi6g1v0300000	2
LotjaGi1g1v0394200	2
LotjaGi1g1v0678700	2
LotjaGi5g1v0093300	2
LotjaGi3g1v0339300	2
LotjaGi3g1v0555500	2
LotjaGi2g1v0319100_LC	2
LotjaGi1g1v0521900	2
LotjaGi2g1v0415700	2
LotjaGi5g1v0263400_LC	2
LotjaGi3g1v0098300	2
LotjaGi5g1v0356300	2
LotjaGi2g1v0434800	2
LotjaGi3g1v0404200	2
LotjaGi3g1v0329100	2
LotjaGi2g1v0333100_LC	2
LotjaGi2g1v0380800	2
LotjaGi2g1v0365500	2
LotjaGi5g1v0012500	2
LotjaGi1g1v0599900	2
LotjaGi3g1v0072400_LC	2
LotjaGi3g1v0413700_LC	2
LotjaGi4g1v0161800_LC	2
LotjaGi6g1v0196400_LC	2
LotjaGi3g1v0099000	2
LotjaGi4g1v0157700_LC	2
LotjaGi3g1v0285200	2
LotjaGi5g1v0180300_LC	2
LotjaGi4g1v0232500	2
LotjaGi3g1v0306600_LC	2
LotjaGi6g1v0258000	2
LotjaGi5g1v0242200	2
LotjaGi5g1v0192300_LC	2
LotjaGi5g1v0345400	2
LotjaGi4g1v0063800	2
LotjaGi2g1v0134400	2
LotjaGi3g1v0174100	2
LotjaGi2g1v0061700	2
LotjaGi1g1v0712800	2
LotjaGi1g1v0574800	2
LotjaGi4g1v0293600	2
LotjaGi1g1v0675600	2
LotjaGi3g1v0247700	2
LotjaGi3g1v0037400	2
LotjaGi3g1v0122700	2
LotjaGi5g1v0005800	2
LotjaGi1g1v0539300	2
LotjaGi3g1v0477900	2
LotjaGi1g1v0384100	2
LotjaGi5g1v0145900_LC	2
LotjaGi4g1v0176700_LC	2
LotjaGi3g1v0325100	2
LotjaGi6g1v0231600	2
LotjaGi2g1v0313500_LC	2
LotjaGi1g1v0419200	2
LotjaGi4g1v0207500	2
LotjaGi1g1v0434700	2
LotjaGi3g1v0277300	2
LotjaGi6g1v0026700	2
LotjaGi5g1v0005400	2
LotjaGi5g1v0263700	2
LotjaGi1g1v0245100_LC	2
LotjaGi1g1v0149100	2
LotjaGi1g1v0689800	2
LotjaGi1g1v0102300	2
LotjaGi2g1v0131500_LC	2
LotjaGi1g1v0408100	2
LotjaGi3g1v0431900	2
LotjaGi2g1v0292300	2
LotjaGi3g1v0012500	2
LotjaGi1g1v0060800	2
LotjaGi3g1v0290800	2
LotjaGi4g1v0007400	2
LotjaGi2g1v0083300	2
LotjaGi1g1v0013500	2
LotjaGi2g1v0170400	2
LotjaGi3g1v0112500	2
LotjaGi2g1v0145400_LC	2
LotjaGi3g1v0276900	2
LotjaGi5g1v0310300	2
LotjaGi1g1v0605600	2
LotjaGi3g1v0189000	2
LotjaGi5g1v0234500	2
LotjaGi4g1v0251000	2
LotjaGi4g1v0007500	2
LotjaGi3g1v0255500	2
LotjaGi6g1v0079300	2
LotjaGi3g1v0441900	2
LotjaGi2g1v0002900	2
LotjaGi4g1v0444700	2
LotjaGi3g1v0012400	2
LotjaGi5g1v0034600	2
LotjaGi3g1v0094200	2
LotjaGi3g1v0541800	2
LotjaGi5g1v0008800	2
LotjaGi3g1v0389700_LC	2
LotjaGi1g1v0613800_LC	2
LotjaGi3g1v0485600	2
LotjaGi4g1v0450500_LC	2
LotjaGi3g1v0180500	2
LotjaGi4g1v0095400	2
LotjaGi1g1v0763300	2
LotjaGi2g1v0336500	2
LotjaGi4g1v0138700	2
LotjaGi4g1v0268800	2
LotjaGi3g1v0097800	2
LotjaGi2g1v0257900	2
LotjaGi6g1v0036600	2
LotjaGi3g1v0178200	2
LotjaGi1g1v0547000	2
LotjaGi5g1v0287700	2
LotjaGi2g1v0005900_LC	2
LotjaGi3g1v0443000	2
LotjaGi1g1v0437400	2
LotjaGi1g1v0024000	2
LotjaGi1g1v0601100	2
LotjaGi4g1v0346300_LC	2
LotjaGi4g1v0378200	2
LotjaGi1g1v0772800_LC	2
LotjaGi3g1v0522700	2
LotjaGi3g1v0159700	2
LotjaGi4g1v0309525	2
LotjaGi2g1v0387400	2
LotjaGi6g1v0274100	2
LotjaGi4g1v0294400	2
LotjaGi2g1v0263100	2
LotjaGi1g1v0743300	2
LotjaGi3g1v0218900	2
LotjaGi4g1v0437300	2
LotjaGi5g1v0113900_LC	2
LotjaGi3g1v0508500	2
LotjaGi5g1v0056000	2
LotjaGi4g1v0072700	2
LotjaGi5g1v0115200	2
LotjaGi1g1v0454100	2
LotjaGi2g1v0008900	2
LotjaGi3g1v0257000	2
LotjaGi3g1v0486300	2
LotjaGi2g1v0006300	2
LotjaGi3g1v0370000	2
LotjaGi5g1v0296400	2
LotjaGi3g1v0499100	2
LotjaGi1g1v0747200	2
LotjaGi6g1v0256100	2
LotjaGi4g1v0434800	2
LotjaGi1g1v0062600	2
LotjaGi3g1v0226900	2
LotjaGi4g1v0024500	2
LotjaGi1g1v0710100	2
LotjaGi1g1v0431100	2
LotjaGi3g1v0231200	2
LotjaGi6g1v0312300	2
LotjaGi6g1v0309500	2
LotjaGi5g1v0314400	2
LotjaGi3g1v0042000	2
LotjaGi6g1v0252800	2
LotjaGi1g1v0399200	2
LotjaGi1g1v0429800	2
LotjaGi1g1v0468000	2
LotjaGi1g1v0129700	2
LotjaGi3g1v0209600	2
LotjaGi1g1v0385700	2
LotjaGi1g1v0756000	2
LotjaGi6g1v0342700	2
LotjaGi4g1v0161600	2
LotjaGi3g1v0295000	2
LotjaGi2g1v0118200	2
LotjaGi1g1v0700500	2
LotjaGi1g1v0219900_LC	2
LotjaGi3g1v0316300	2
LotjaGi3g1v0115400	2
LotjaGi2g1v0414000	2
LotjaGi3g1v0322200	2
LotjaGi4g1v0147900	2
LotjaGi3g1v0457700	2
LotjaGi1g1v0438800	2
LotjaGi4g1v0378300	2
LotjaGi5g1v0180600	2
LotjaGi3g1v0224500	2
LotjaGi3g1v0138500_LC	2
LotjaGi5g1v0258600	2
LotjaGi1g1v0169300	2
LotjaGi3g1v0145400_LC	2
LotjaGi1g1v0260300_LC	2
LotjaGi1g1v0431000_LC	2
LotjaGi1g1v0723700	2
LotjaGi1g1v0161000	2
LotjaGi1g1v0085100_LC	2
LotjaGi2g1v0237000	2
LotjaGi2g1v0397000	2
LotjaGi1g1v0718500	2
LotjaGi3g1v0451500_LC	2
LotjaGi2g1v0316300	2
LotjaGi3g1v0324500	2
LotjaGi3g1v0211100	2
LotjaGi1g1v0246500	2
LotjaGi4g1v0007200_LC	2
LotjaGi1g1v0315500	2
LotjaGi4g1v0377800_LC	2
LotjaGi1g1v0599200	2
LotjaGi5g1v0264500	2
LotjaGi1g1v0685600	2
LotjaGi1g1v0734100	2
LotjaGi2g1v0394300	2
LotjaGi4g1v0077200	2
LotjaGi4g1v0391800	2
LotjaGi4g1v0381400	2
LotjaGi1g1v0450700_LC	2
LotjaGi4g1v0374600	2
LotjaGi3g1v0227000	2
LotjaGi4g1v0077900	2
LotjaGi3g1v0244000	2
LotjaGi4g1v0096700	2
LotjaGi6g1v0052600_LC	2
LotjaGi1g1v0720200	2
LotjaGi5g1v0072000	2
LotjaGi6g1v0348200_LC	2
LotjaGi3g1v0182800	2
LotjaGi1g1v0610100	2
LotjaGi6g1v0343200	2
LotjaGi5g1v0044200	2
LotjaGi1g1v0404200	2
LotjaGi3g1v0175300	2
LotjaGi3g1v0097700	2
LotjaGi5g1v0113500_LC	2
LotjaGi5g1v0232700_LC	2
LotjaGi6g1v0048400	2
LotjaGi2g1v0403600	2
LotjaGi5g1v0262600_LC	2
LotjaGi6g1v0327400	2
LotjaGi5g1v0091300	2
LotjaGi4g1v0317500	2
LotjaGi5g1v0227100	2
LotjaGi6g1v0006600	2
LotjaGi3g1v0314300_LC	2
LotjaGi4g1v0352300	2
LotjaGi1g1v0082600	2
LotjaGi1g1v0698900	2
LotjaGi3g1v0455650	2
LotjaGi5g1v0015600_LC	2
LotjaGi2g1v0107100	2
LotjaGi1g1v0648400	2
LotjaGi1g1v0566100	2
LotjaGi4g1v0370500	2
LotjaGi1g1v0574900_LC	2
LotjaGi6g1v0009500	2
LotjaGi5g1v0042900_LC	2
LotjaGi4g1v0114700_LC	2
LotjaGi1g1v0424100	2
LotjaGi3g1v0481100	2
LotjaGi1g1v0422000	2
LotjaGi3g1v0189300	2
LotjaGi2g1v0279800	2
LotjaGi2g1v0130900_LC	2
LotjaGi1g1v0071600_LC	2
LotjaGi3g1v0247000_LC	2
LotjaGi2g1v0277800	2
LotjaGi2g1v0181800	2
LotjaGi6g1v0355200	2
LotjaGi6g1v0226200	2
LotjaGi5g1v0041800	2
LotjaGi3g1v0439200_LC	2
LotjaGi6g1v0007200	2
LotjaGi5g1v0144000	2
LotjaGi1g1v0734200	2
LotjaGi2g1v0120800	2
LotjaGi3g1v0522100	2
LotjaGi3g1v0322800	2
LotjaGi1g1v0536500	2
LotjaGi1g1v0588800	2
LotjaGi4g1v0282100	2
LotjaGi4g1v0168900	2
LotjaGi1g1v0790900_LC	2
LotjaGi1g1v0623300	2
LotjaGi2g1v0085100	2
LotjaGi3g1v0353300	2
LotjaGi4g1v0102700	2
LotjaGi3g1v0115500_LC	2
LotjaGi1g1v0784900	2
LotjaGi4g1v0022200_LC	2
LotjaGi1g1v0511700	2
LotjaGi3g1v0324700_LC	2
LotjaGi4g1v0086500	2
LotjaGi2g1v0102800	2
LotjaGi1g1v0568900	2
LotjaGi3g1v0508300	2
LotjaGi3g1v0490000	2
LotjaGi1g1v0217000_LC	3
LotjaGi4g1v0409100	3
LotjaGi4g1v0234500	3
LotjaGi1g1v0764700	3
LotjaGi3g1v0176500	3
LotjaGi2g1v0216500_LC	3
LotjaGi6g1v0152600_LC	3
LotjaGi1g1v0325700	3
LotjaGi1g1v0279200_LC	3
LotjaGi3g1v0277500_LC	3
LotjaGi1g1v0517100	3
LotjaGi2g1v0137400	3
LotjaGi5g1v0283500	3
LotjaGi1g1v0113200_LC	3
LotjaGi2g1v0175800	3
LotjaGi6g1v0329600	3
LotjaGi2g1v0382000	3
LotjaGi5g1v0341200	3
LotjaGi5g1v0224200	3
LotjaGi4g1v0391200	3
LotjaGi2g1v0126200_LC	3
LotjaGi4g1v0264600_LC	3
LotjaGi3g1v0323500_LC	3
LotjaGi1g1v0149800	3
LotjaGi1g1v0508400_LC	3
LotjaGi1g1v0118800	3
LotjaGi2g1v0454900	3
LotjaGi4g1v0226000	3
LotjaGi4g1v0080400_LC	3
LotjaGi4g1v0236500_LC	3
LotjaGi3g1v0365100_LC	3
LotjaGi3g1v0462800	3
LotjaGi2g1v0099500	3
LotjaGi1g1v0104300_LC	3
LotjaGi1g1v0175900	3
LotjaGi1g1v0700200_LC	3
LotjaGi1g1v0613400	3
LotjaGi2g1v0209800	3
LotjaGi4g1v0116000	3
LotjaGi5g1v0139700_LC	3
LotjaGi2g1v0200400	3
LotjaGi4g1v0381100_LC	3
LotjaGi2g1v0379600	3
LotjaGi6g1v0246800_LC	3
LotjaGi5g1v0281800	3
LotjaGi3g1v0429000	3
LotjaGi1g1v0334400_LC	3
LotjaGi3g1v0483700	3
LotjaGi1g1v0113300_LC	3
LotjaGi5g1v0225700	3
LotjaGi2g1v0391500	3
LotjaGi4g1v0111300	3
LotjaGi3g1v0209800	3
LotjaGi2g1v0198700_LC	3
LotjaGi5g1v0024700	3
LotjaGi1g1v0065600	3
LotjaGi3g1v0195800_LC	3
LotjaGi2g1v0099600	3
LotjaGi4g1v0029900	3
LotjaGi5g1v0216400	3
LotjaGi3g1v0065800	3
LotjaGi4g1v0070100_LC	3
LotjaGi4g1v0165500_LC	3
LotjaGi4g1v0050100	3
LotjaGi3g1v0134900_LC	3
LotjaGi1g1v0309400	3
LotjaGi3g1v0312900	3
LotjaGi2g1v0099200	3
LotjaGi1g1v0787100	3
LotjaGi1g1v0670000	3
LotjaGi6g1v0152300_LC	3
LotjaGi1g1v0785900	3
LotjaGi5g1v0024900	3
LotjaGi4g1v0044400	3
LotjaGi1g1v0754800	3
LotjaGi6g1v0011000_LC	3
LotjaGi1g1v0248100_LC	3
LotjaGi5g1v0046500	3
LotjaGi3g1v0435000_LC	3
LotjaGi2g1v0341100_LC	3
LotjaGi1g1v0747300_LC	3
LotjaGi6g1v0152500	3
LotjaGi4g1v0293300_LC	3
LotjaGi6g1v0195900	3
LotjaGi1g1v0061700_LC	3
LotjaGi1g1v0376800	3
LotjaGi6g1v0282700	3
LotjaGi2g1v0099000	3
LotjaGi6g1v0020700_LC	3
LotjaGi6g1v0056700	3
LotjaGi5g1v0058600_LC	3
LotjaGi5g1v0187200	3
LotjaGi2g1v0209000	3
LotjaGi1g1v0578900	3
LotjaGi2g1v0017000	3
LotjaGi2g1v0260600	3
LotjaGi5g1v0095600_LC	3
LotjaGi5g1v0253200	3
LotjaGi4g1v0424100_LC	3
LotjaGi3g1v0160300_LC	3
LotjaGi2g1v0246900	3
LotjaGi6g1v0260900	3
LotjaGi3g1v0453000	3
LotjaGi5g1v0097500	3
LotjaGi5g1v0283800	3
LotjaGi2g1v0391600	3
LotjaGi1g1v0517300	3
LotjaGi1g1v0180800	3
LotjaGi1g1v0508300	3
LotjaGi4g1v0258100	3
LotjaGi2g1v0068800_LC	3
LotjaGi1g1v0721500	3
LotjaGi3g1v0052400_LC	3
LotjaGi1g1v0323100	3
LotjaGi1g1v0705800	3
LotjaGi3g1v0291700	3
LotjaGi6g1v0027700_LC	3
LotjaGi3g1v0518600	3
LotjaGi2g1v0305100	3
LotjaGi1g1v0491200	3
LotjaGi1g1v0479600	3
LotjaGi4g1v0212500	3
LotjaGi5g1v0051600	3
LotjaGi1g1v0141200	3
LotjaGi2g1v0066000_LC	3
LotjaGi4g1v0030000	3
LotjaGi3g1v0062700_LC	3
LotjaGi6g1v0223400	3
LotjaGi4g1v0367500	3
LotjaGi2g1v0354800	3
LotjaGi4g1v0031000	3
LotjaGi1g1v0192900	3
LotjaGi3g1v0011300	3
LotjaGi6g1v0199400	3
LotjaGi5g1v0279400	3
LotjaGi1g1v0370100	3
LotjaGi1g1v0219700	3
LotjaGi3g1v0015200	3
LotjaGi1g1v0272400	3
LotjaGi1g1v0786000_LC	3
LotjaGi6g1v0144000	3
LotjaGi3g1v0162400_LC	3
LotjaGi6g1v0050500	3
LotjaGi1g1v0158300_LC	3
LotjaGi6g1v0152400_LC	3
LotjaGi3g1v0292600	3
LotjaGi1g1v0309300	3
LotjaGi6g1v0152200_LC	3
LotjaGi3g1v0100800	3
LotjaGi6g1v0030600	3
LotjaGi5g1v0269600_LC	3
LotjaGi3g1v0041200	3
LotjaGi3g1v0490600	3
LotjaGi3g1v0552900	3
LotjaGi1g1v0756200_LC	3
LotjaGi4g1v0424300_LC	3
LotjaGi4g1v0304800	3
LotjaGi2g1v0268000	3
LotjaGi1g1v0452700	3
LotjaGi6g1v0196300	3
LotjaGi3g1v0006400	3
LotjaGi3g1v0320400	3
LotjaGi4g1v0030900	3
LotjaGi4g1v0044600_LC	3
LotjaGi4g1v0381200_LC	3
LotjaGi1g1v0591900_LC	3
LotjaGi3g1v0201500	3
LotjaGi1g1v0451500	3
LotjaGi1g1v0531400	3
LotjaGi1g1v0071800	3
LotjaGi1g1v0613500_LC	3
LotjaGi5g1v0006500_LC	3
LotjaGi3g1v0365800	3
LotjaGi3g1v0134800_LC	3
LotjaGi1g1v0778600	3
LotjaGi4g1v0116400	3
LotjaGi4g1v0143100_LC	3
LotjaGi2g1v0246400	3
LotjaGi1g1v0245000	3
LotjaGi4g1v0284200	3
LotjaGi5g1v0062400	3
LotjaGi2g1v0231600	3
LotjaGi1g1v0120600	3
LotjaGi2g1v0231700	3
LotjaGi1g1v0727300	3
LotjaGi5g1v0335200_LC	3
LotjaGi1g1v0300000_LC	3
LotjaGi4g1v0210200	3
LotjaGi4g1v0044700	3
LotjaGi2g1v0326200	3
LotjaGi6g1v0105200	3
LotjaGi1g1v0696500	3
LotjaGi1g1v0327800	3
LotjaGi4g1v0339000	3
LotjaGi1g1v0725500	3
LotjaGi1g1v0721300	3
LotjaGi1g1v0695400_LC	3
LotjaGi2g1v0097600	3
LotjaGi3g1v0185200	3
LotjaGi4g1v0195100	3
LotjaGi1g1v0323200	3
LotjaGi5g1v0253300	3
LotjaGi1g1v0104200_LC	3
LotjaGi4g1v0133000	3
LotjaGi6g1v0206900	3
LotjaGi1g1v0684300	3
LotjaGi3g1v0247300_LC	3
LotjaGi1g1v0255700_LC	3
LotjaGi3g1v0201700	3
LotjaGi4g1v0354800	3
LotjaGi1g1v0532300_LC	3
LotjaGi4g1v0059500	3
LotjaGi6g1v0027500	3
LotjaGi2g1v0405900	3
LotjaGi1g1v0576500	3
LotjaGi4g1v0012000	3
LotjaGi2g1v0414600_LC	3
LotjaGi4g1v0246500	3
LotjaGi3g1v0555300	3
LotjaGi6g1v0354600	3
LotjaGi1g1v0216400_LC	3
LotjaGi1g1v0726800	3
LotjaGi1g1v0526100	3
LotjaGi1g1v0168700	3
LotjaGi6g1v0223900	3
LotjaGi4g1v0099600	3
LotjaGi3g1v0202100	3
LotjaGi2g1v0293900	3
LotjaGi3g1v0474500_LC	3
LotjaGi3g1v0493500	3
LotjaGi6g1v0303000	3
LotjaGi5g1v0299900	3
LotjaGi2g1v0279300_LC	3
LotjaGi1g1v0017300	3
LotjaGi6g1v0027800	3
LotjaGi5g1v0340100	3
LotjaGi6g1v0302900	3
LotjaGi2g1v0255500	3
LotjaGi2g1v0061800	3
LotjaGi5g1v0085100	3
LotjaGi5g1v0178400	3
LotjaGi1g1v0325800	3
LotjaGi6g1v0195200	3
LotjaGi4g1v0058400	3
LotjaGi3g1v0027300	3
LotjaGi4g1v0448700	3
LotjaGi1g1v0452600	3
LotjaGi6g1v0308700	3
LotjaGi3g1v0005700	3
LotjaGi5g1v0255800	3
LotjaGi1g1v0594900	3
LotjaGi1g1v0673200_LC	3
LotjaGi1g1v0123500	3
LotjaGi1g1v0578400	3
LotjaGi2g1v0164000_LC	3
LotjaGi6g1v0105600	3
LotjaGi1g1v0668500	3
LotjaGi3g1v0351700	3
LotjaGi3g1v0315400	3
LotjaGi4g1v0449000	3
LotjaGi1g1v0690800	3
LotjaGi6g1v0314700	3
LotjaGi3g1v0474000	3
LotjaGi3g1v0408400	3
LotjaGi4g1v0033000_LC	3
LotjaGi6g1v0007700	3
LotjaGi4g1v0188500	3
LotjaGi5g1v0315600	3
LotjaGi3g1v0167600	3
LotjaGi1g1v0434600	3
LotjaGi5g1v0095500	3
LotjaGi2g1v0163900	3
LotjaGi3g1v0323400	3
LotjaGi6g1v0335900	3
LotjaGi6g1v0149000	3
LotjaGi2g1v0240300	3
LotjaGi2g1v0176200	3
LotjaGi5g1v0184800	3
LotjaGi1g1v0635200_LC	3
LotjaGi3g1v0005100	3
LotjaGi4g1v0328600_LC	3
LotjaGi2g1v0361100	3
LotjaGi1g1v0149200	3
LotjaGi1g1v0798100	3
LotjaGi4g1v0281800	3
LotjaGi4g1v0443300	3
LotjaGi1g1v0255600_LC	3
LotjaGi1g1v0438600	3
LotjaGi4g1v0369800	3
LotjaGi1g1v0133700	3
LotjaGi4g1v0399900	3
LotjaGi5g1v0102100	3
LotjaGi4g1v0077400	3
LotjaGi4g1v0453800	3
LotjaGi1g1v0545600	3
LotjaGi4g1v0249900	3
LotjaGi4g1v0033200	3
LotjaGi1g1v0245400	3
LotjaGi1g1v0607200	3
LotjaGi6g1v0344400	3
LotjaGi1g1v0594100	3
LotjaGi1g1v0708100	3
LotjaGi2g1v0005400	3
LotjaGi5g1v0173100	3
LotjaGi1g1v0717500	3
LotjaGi3g1v0032800	3
LotjaGi4g1v0088300	3
LotjaGi3g1v0337500	3
LotjaGi6g1v0262900	3
LotjaGi3g1v0363500	3
LotjaGi3g1v0404800	3
LotjaGi5g1v0358700	3
LotjaGi1g1v0003900	3
LotjaGi2g1v0386800	3
LotjaGi1g1v0586300	3
LotjaGi2g1v0359900_LC	3
LotjaGi5g1v0306900_LC	3
LotjaGi2g1v0183900	3
LotjaGi5g1v0229000	3
LotjaGi3g1v0418400	3
LotjaGi4g1v0061900	3
LotjaGi3g1v0066500	3
LotjaGi4g1v0460000	3
LotjaGi1g1v0160300	3
LotjaGi1g1v0579200	3
LotjaGi1g1v0180200	3
LotjaGi6g1v0361000	3
LotjaGi5g1v0195400	3
LotjaGi3g1v0216600_LC	3
LotjaGi0g1v0000800	3
LotjaGi3g1v0380600	3
LotjaGi5g1v0003200	3
LotjaGi6g1v0102500	3
LotjaGi4g1v0273200	3
LotjaGi4g1v0197000	3
LotjaGi1g1v0427600	3
LotjaGi3g1v0193000_LC	3
LotjaGi1g1v0132500	3
LotjaGi2g1v0072700	3
LotjaGi3g1v0372700	3
LotjaGi2g1v0202500_LC	3
LotjaGi1g1v0297800	3
LotjaGi5g1v0228600	3
LotjaGi6g1v0054000_LC	3
LotjaGi3g1v0476100_LC	3
LotjaGi5g1v0056500	3
LotjaGi4g1v0075700	3
LotjaGi1g1v0314900	3
LotjaGi3g1v0365000	3
LotjaGi3g1v0391900_LC	3
LotjaGi1g1v0306400	3
LotjaGi2g1v0380400	3
LotjaGi1g1v0593400	3
LotjaGi2g1v0389500	3
LotjaGi2g1v0248500	3
LotjaGi1g1v0265200	3
LotjaGi6g1v0032600	3
LotjaGi1g1v0486200	3
LotjaGi1g1v0089000_LC	3
LotjaGi2g1v0126000	3
LotjaGi1g1v0312500	3
LotjaGi3g1v0243400_LC	3
LotjaGi3g1v0409700	3
LotjaGi4g1v0262100	3
LotjaGi4g1v0143000	3
LotjaGi1g1v0539200	3
LotjaGi6g1v0033500	3
LotjaGi3g1v0468000	3
LotjaGi3g1v0087300	3
LotjaGi1g1v0499700	3
LotjaGi1g1v0161300	3
LotjaGi4g1v0308700	3
LotjaGi4g1v0333400	3
LotjaGi3g1v0460300	3
LotjaGi2g1v0260500	3
LotjaGi1g1v0001500	3
LotjaGi6g1v0335200_LC	3
LotjaGi1g1v0126700_LC	3
LotjaGi4g1v0281500	3
LotjaGi3g1v0233800	3
LotjaGi1g1v0698000	3
LotjaGi2g1v0187400	3
LotjaGi3g1v0089000	3
LotjaGi4g1v0110300	3
LotjaGi3g1v0500100	3
LotjaGi3g1v0152100	3
LotjaGi1g1v0780600	3
LotjaGi2g1v0361900	3
LotjaGi5g1v0251100	3
LotjaGi2g1v0169000	3
LotjaGi5g1v0190500	3
LotjaGi3g1v0318100	3
LotjaGi6g1v0193400	3
LotjaGi3g1v0362200	3
LotjaGi1g1v0749000	3
LotjaGi1g1v0664200	3
LotjaGi3g1v0312800	3
LotjaGi3g1v0427600_LC	3
LotjaGi3g1v0214200_LC	3
LotjaGi3g1v0521600	3
LotjaGi1g1v0647000	3
[truncated: 868 more rows]
