# Supplementary material for: Mapping the molecular landscape of Lotus japonicus nodule organogenesis through spatiotemporal transcriptomics
Source: Nat Commun. 2024 Jul 29;15:6387. doi: 10.1038/s41467-024-50737-8 (PMC11289483; doi:10.1038/s41467-024-50737-8)
Supplement: Supplementary file 7 — Supplementary Data 4 [file 41467_2024_50737_MOESM7_ESM.xlsx]

## Sheet: Figure_S6a
Marker genes of subclusters obtained from major cluster 4 and 7 in Supplementary Fig. 6a. The cut off is avg_log2FC≥0.5; p_val_adj≤0.05; pct.1>pct.2.
Gene_ID	p_val	p_val_adj	avg_log2FC	pct.1	pct.2	cluster
LotjaGi4g1v0407000	5.50362e-256	1.372e-251	2.52319	0.739	0.1	1
LotjaGi4g1v0064100	5.59228e-252	1.3941e-247	2.52605	0.759	0.126	1
LotjaGi1g1v0594200	3.24737e-251	8.09536e-247	2.22113	0.861	0.233	1
LotjaGi3g1v0169600	8.18548e-247	2.04056e-242	2.26054	0.818	0.19	1
LotjaGi1g1v0512200	2.547e-239	6.34942e-235	2.16337	0.835	0.205	1
LotjaGi6g1v0330700	3.78205e-236	9.42828e-232	2.2071	0.741	0.118	1
LotjaGi4g1v0061400	2.49495e-234	6.21965e-230	1.66806	0.941	0.332	1
LotjaGi3g1v0290800	1.67117e-226	4.16606e-222	2.37432	0.741	0.146	1
LotjaGi5g1v0277100	3.9467e-223	9.83873e-219	1.39744	0.98	0.559	1
LotjaGi3g1v0367900	9.9725e-223	2.48605e-218	2.09219	0.803	0.21	1
LotjaGi3g1v0281100	5.14835e-222	1.28343e-217	2.27035	0.724	0.133	1
LotjaGi4g1v0300700	4.32323e-221	1.07774e-216	1.80708	0.936	0.42	1
LotjaGi3g1v0224500	1.62808e-209	4.05865e-205	2.02479	0.799	0.2	1
LotjaGi5g1v0323600_LC	1.39842e-207	3.48613e-203	1.53292	0.928	0.379	1
LotjaGi4g1v0202900_LC	7.24647e-203	1.80647e-198	1.49567	0.906	0.335	1
LotjaGi4g1v0419200	5.46974e-196	1.36355e-191	1.50931	0.885	0.303	1
LotjaGi2g1v0370400	8.43481e-196	2.10271e-191	1.99013	0.685	0.125	1
LotjaGi5g1v0153700	1.17848e-194	2.93782e-190	1.64829	0.869	0.307	1
LotjaGi1g1v0685800	1.41399e-192	3.52494e-188	1.4134	0.961	0.474	1
LotjaGi1g1v0502700	4.27215e-190	1.065e-185	1.87443	0.713	0.157	1
LotjaGi1g1v0074400	8.24014e-189	2.05418e-184	1.42429	0.91	0.348	1
LotjaGi2g1v0366700	5.79263e-187	1.44404e-182	1.88927	0.66	0.116	1
LotjaGi5g1v0075100	2.50175e-185	6.23661e-181	1.71928	0.724	0.169	1
LotjaGi4g1v0335300_LC	1.34305e-178	3.34808e-174	1.4929	0.822	0.255	1
LotjaGi5g1v0069100	1.27911e-176	3.1887e-172	1.87454	0.634	0.111	1
LotjaGi2g1v0382300	2.97979e-176	7.42831e-172	1.55249	0.767	0.219	1
LotjaGi1g1v0007500	1.0145e-175	2.52904e-171	1.40077	0.845	0.293	1
LotjaGi2g1v0324700	3.13349e-175	7.81148e-171	1.54729	0.795	0.244	1
LotjaGi5g1v0311300	1.0742e-173	2.67787e-169	1.51077	0.774	0.219	1
LotjaGi5g1v0266100	7.99328e-172	1.99265e-167	1.62303	0.908	0.395	1
LotjaGi6g1v0243000	3.20668e-171	7.99393e-167	1.55637	0.782	0.238	1
LotjaGi5g1v0289400	4.42836e-170	1.10395e-165	1.37064	0.837	0.287	1
LotjaGi1g1v0686400	3.83329e-169	9.556e-165	2.00341	0.495	0.032	1
LotjaGi1g1v0743600	4.5361e-169	1.13081e-164	1.42966	0.815	0.264	1
LotjaGi5g1v0083600	5.90688e-169	1.47253e-164	1.92838	0.525	0.051	1
LotjaGi5g1v0073200	2.59932e-168	6.47984e-164	1.46762	0.807	0.266	1
LotjaGi6g1v0351700	3.65103e-168	9.10166e-164	2.2621	0.487	0.029	1
LotjaGi2g1v0370600	4.26779e-168	1.06392e-163	1.77087	0.628	0.121	1
LotjaGi5g1v0189400	5.13338e-168	1.2797e-163	1.43933	0.824	0.274	1
LotjaGi5g1v0225500	6.60361e-167	1.64621e-162	1.37536	0.844	0.303	1
LotjaGi3g1v0217800	1.50495e-166	3.7517e-162	1.58745	0.733	0.196	1
LotjaGi3g1v0031300_LC	2.65178e-166	6.61062e-162	1.49717	0.746	0.203	1
LotjaGi5g1v0299100	8.38597e-166	2.09054e-161	1.34381	0.848	0.305	1
LotjaGi1g1v0705000	9.19448e-166	2.29209e-161	1.49733	0.793	0.258	1
LotjaGi4g1v0214100	3.45555e-164	8.61435e-160	1.47882	0.765	0.222	1
LotjaGi3g1v0522700	1.00891e-163	2.5151e-159	1.41872	0.801	0.267	1
LotjaGi4g1v0379600	1.52514e-163	3.80203e-159	1.97825	0.555	0.074	1
LotjaGi1g1v0796600	3.18131e-163	7.93068e-159	1.48078	0.775	0.238	1
LotjaGi1g1v0776300	1.99852e-162	4.98212e-158	1.71996	0.63	0.125	1
LotjaGi1g1v0076000_LC	3.83278e-162	9.55473e-158	1.26002	0.912	0.374	1
LotjaGi6g1v0211200	8.09634e-160	2.01834e-155	1.29274	0.888	0.371	1
LotjaGi3g1v0554600	2.09445e-159	5.22126e-155	1.86587	0.548	0.073	1
LotjaGi3g1v0277700	3.41239e-159	8.50674e-155	1.77312	0.666	0.159	1
LotjaGi4g1v0249100	9.29367e-159	2.31682e-154	1.42745	0.74	0.21	1
LotjaGi5g1v0358400	3.58637e-158	8.94045e-154	1.33275	0.879	0.374	1
LotjaGi2g1v0321700	4.96316e-158	1.23727e-153	1.35653	0.802	0.267	1
LotjaGi5g1v0287800	2.21563e-157	5.52335e-153	1.368	0.807	0.273	1
LotjaGi1g1v0742600	1.80881e-156	4.50919e-152	1.39366	0.774	0.236	1
LotjaGi1g1v0124700	2.90631e-156	7.24515e-152	1.74845	0.624	0.135	1
LotjaGi6g1v0077300_LC	1.04761e-155	2.6116e-151	1.31489	0.79	0.246	1
LotjaGi5g1v0248200	2.10844e-155	5.25613e-151	1.39681	0.795	0.274	1
LotjaGi6g1v0133900	1.02647e-154	2.55889e-150	1.88226	0.565	0.097	1
LotjaGi6g1v0308100	3.51612e-154	8.76534e-150	1.348	0.776	0.243	1
LotjaGi4g1v0392800_LC	2.53359e-150	6.31599e-146	1.38541	0.729	0.214	1
LotjaGi6g1v0337500	9.93336e-150	2.47629e-145	1.445	0.748	0.241	1
LotjaGi1g1v0698500	1.23753e-149	3.08504e-145	1.61957	0.716	0.224	1
LotjaGi5g1v0211600_LC	1.69269e-149	4.21971e-145	1.66156	0.612	0.131	1
LotjaGi1g1v0129500	1.61925e-147	4.03663e-143	1.36779	0.693	0.185	1
LotjaGi4g1v0462200	7.21163e-146	1.79779e-141	1.27423	0.786	0.265	1
LotjaGi1g1v0079600	1.51199e-145	3.76924e-141	1.32661	0.79	0.278	1
LotjaGi5g1v0101900	2.67163e-145	6.66012e-141	1.33102	0.754	0.246	1
LotjaGi1g1v0586600	1.26739e-144	3.15948e-140	1.36443	0.705	0.2	1
LotjaGi1g1v0218000	2.59875e-144	6.47843e-140	1.32107	0.784	0.268	1
LotjaGi4g1v0383400	1.43441e-143	3.57584e-139	1.2807	0.766	0.258	1
LotjaGi1g1v0635900	1.18638e-141	2.95753e-137	1.3825	0.719	0.223	1
LotjaGi2g1v0409300	1.5431e-141	3.8468e-137	1.42894	0.666	0.181	1
LotjaGi3g1v0121000	1.82766e-141	4.55617e-137	1.77875	0.522	0.08	1
LotjaGi6g1v0036000	2.87708e-141	7.17227e-137	1.36853	0.732	0.236	1
LotjaGi6g1v0308300	3.16757e-141	7.89644e-137	1.28587	0.736	0.227	1
LotjaGi4g1v0158100	6.87712e-141	1.7144e-136	1.47914	0.626	0.146	1
LotjaGi1g1v0013800	9.07329e-141	2.26188e-136	1.16438	0.912	0.431	1
LotjaGi5g1v0032500	1.16169e-140	2.89598e-136	1.36233	0.718	0.221	1
LotjaGi4g1v0201500	4.17841e-140	1.04164e-135	1.19829	0.811	0.302	1
LotjaGi2g1v0205700	7.06044e-140	1.7601e-135	1.35628	0.751	0.246	1
LotjaGi6g1v0273800	8.68815e-140	2.16587e-135	1.77237	0.474	0.051	1
LotjaGi3g1v0366100	1.47268e-139	3.67125e-135	1.31053	0.705	0.206	1
LotjaGi4g1v0021200	1.8482e-139	4.60737e-135	1.3438	0.731	0.235	1
LotjaGi3g1v0234200	6.74768e-139	1.68213e-134	1.48148	0.612	0.143	1
LotjaGi6g1v0056500	7.81393e-139	1.94794e-134	1.67559	0.514	0.078	1
LotjaGi6g1v0350700	3.48594e-138	8.69009e-134	1.8252	0.484	0.059	1
LotjaGi3g1v0233900	3.90082e-138	9.72436e-134	1.49071	0.607	0.141	1
LotjaGi1g1v0295700	1.18819e-137	2.96203e-133	1.37819	0.727	0.235	1
LotjaGi3g1v0510800	1.44518e-137	3.60268e-133	1.27202	0.712	0.212	1
LotjaGi2g1v0355000	5.45408e-137	1.35965e-132	1.5209	0.574	0.118	1
LotjaGi1g1v0659300	1.14401e-136	2.85189e-132	1.23732	0.672	0.186	1
LotjaGi1g1v0293700	6.59426e-136	1.64388e-131	1.21134	0.763	0.264	1
LotjaGi1g1v0724100	1.21377e-135	3.0258e-131	1.41629	0.622	0.153	1
LotjaGi4g1v0364800	6.96192e-135	1.73554e-130	1.38986	0.674	0.191	1
LotjaGi3g1v0068500	3.29906e-134	8.22422e-130	1.24366	0.753	0.258	1
LotjaGi1g1v0565400	6.42331e-134	1.60127e-129	1.18668	0.737	0.24	1
LotjaGi3g1v0023200	1.27936e-133	3.18931e-129	1.22218	0.748	0.249	1
LotjaGi4g1v0376700	2.29955e-133	5.73255e-129	1.26911	0.731	0.235	1
LotjaGi3g1v0004600	7.15806e-132	1.78443e-127	1.1859	0.763	0.269	1
LotjaGi5g1v0290300	3.76333e-131	9.38161e-127	1.36218	0.597	0.139	1
LotjaGi4g1v0300900	1.04408e-130	2.60279e-126	1.54478	0.535	0.104	1
LotjaGi4g1v0371500	1.05576e-130	2.63191e-126	1.0519	0.895	0.405	1
LotjaGi2g1v0203100	2.78107e-130	6.93293e-126	2.06953	0.373	0.011	1
LotjaGi2g1v0436000	1.9448e-128	4.84819e-124	1.24159	0.688	0.205	1
LotjaGi5g1v0000600	1.31441e-127	3.27669e-123	1.7056	0.435	0.046	1
LotjaGi4g1v0456200	2.61142e-127	6.51002e-123	1.23765	0.735	0.253	1
LotjaGi1g1v0301500	6.74547e-127	1.68158e-122	1.2718	0.69	0.214	1
LotjaGi5g1v0269700	2.6516e-126	6.61016e-122	1.8565	0.402	0.03	1
LotjaGi3g1v0130900	3.11536e-126	7.76627e-122	1.21733	0.679	0.208	1
LotjaGi4g1v0459400	6.10354e-126	1.52155e-121	1.13052	0.748	0.272	1
LotjaGi2g1v0366200	1.11938e-125	2.79051e-121	1.49975	0.497	0.08	1
LotjaGi5g1v0139300	1.86766e-125	4.6559e-121	1.32126	0.649	0.188	1
LotjaGi4g1v0449200_LC	4.87211e-125	1.21457e-120	1.17805	0.707	0.23	1
LotjaGi6g1v0270900	8.04172e-125	2.00472e-120	1.21493	0.711	0.233	1
LotjaGi3g1v0530700	2.21117e-124	5.51222e-120	1.04167	0.808	0.312	1
LotjaGi3g1v0107200	8.29818e-124	2.06865e-119	1.14414	0.736	0.258	1
LotjaGi1g1v0767700	1.12648e-123	2.80821e-119	1.26973	0.653	0.193	1
LotjaGi1g1v0412500	5.15187e-123	1.28431e-118	1.07688	0.888	0.422	1
LotjaGi6g1v0300100	1.51574e-122	3.77859e-118	1.28138	0.685	0.224	1
LotjaGi3g1v0281000	3.01675e-122	7.52045e-118	1.34654	0.633	0.183	1
LotjaGi1g1v0712500_LC	5.02774e-122	1.25337e-117	1.22201	0.686	0.216	1
LotjaGi6g1v0040400	8.71514e-121	2.1726e-116	1.34584	0.61	0.164	1
LotjaGi2g1v0368700	1.19098e-120	2.96901e-116	1.35529	0.6	0.161	1
LotjaGi5g1v0078100	1.44529e-120	3.60297e-116	1.26496	0.608	0.164	1
LotjaGi1g1v0656900	3.02257e-120	7.53497e-116	1.21519	0.703	0.238	1
LotjaGi3g1v0017600	2.2939e-119	5.71848e-115	1.24197	0.61	0.162	1
LotjaGi2g1v0176500_LC	3.39751e-118	8.46966e-114	1.28661	0.641	0.19	1
LotjaGi3g1v0172700	3.79373e-117	9.45739e-113	1.26033	0.603	0.161	1
LotjaGi4g1v0302000_LC	4.91525e-117	1.22532e-112	1.53973	0.403	0.042	1
LotjaGi4g1v0032400	5.70097e-117	1.4212e-112	1.18664	0.637	0.19	1
LotjaGi1g1v0732900	6.86189e-117	1.7106e-112	1.42406	0.484	0.087	1
LotjaGi3g1v0511600	4.66064e-116	1.16185e-111	1.24381	0.603	0.166	1
LotjaGi2g1v0303900	5.67872e-116	1.41565e-111	1.18682	0.729	0.276	1
LotjaGi2g1v0356800	3.35114e-115	8.35405e-111	1.47201	0.426	0.056	1
LotjaGi1g1v0592400	4.59818e-114	1.14628e-109	1.29491	0.567	0.153	1
LotjaGi2g1v0425400	4.97677e-114	1.24066e-109	1.09913	0.685	0.226	1
LotjaGi6g1v0308600	6.6315e-114	1.65317e-109	1.62226	0.422	0.057	1
LotjaGi4g1v0282000	1.70417e-113	4.24832e-109	1.20489	0.652	0.206	1
LotjaGi5g1v0250300	1.8991e-113	4.73427e-109	1.14314	0.637	0.188	1
LotjaGi3g1v0184000	2.45364e-113	6.11668e-109	1.20004	0.613	0.175	1
LotjaGi3g1v0277900	9.63919e-113	2.40295e-108	1.56192	0.484	0.097	1
LotjaGi3g1v0534800	1.9489e-112	4.85841e-108	1.61828	0.388	0.038	1
LotjaGi5g1v0173900	4.71107e-112	1.17442e-107	1.36121	0.424	0.057	1
LotjaGi1g1v0750700_LC	2.62971e-111	6.5556e-107	0.946976	0.89	0.442	1
LotjaGi1g1v0566800	3.39923e-111	8.47394e-107	1.13981	0.663	0.219	1
LotjaGi4g1v0429700	1.73965e-110	4.33678e-106	1.29316	0.577	0.158	1
LotjaGi2g1v0359600	2.90766e-110	7.24851e-106	1.10355	0.662	0.217	1
LotjaGi6g1v0234100	3.33034e-110	8.30219e-106	1.12967	0.669	0.218	1
LotjaGi5g1v0288500	3.99285e-110	9.95377e-106	1.10366	0.661	0.212	1
LotjaGi1g1v0765700	4.22174e-110	1.05244e-105	1.04846	0.694	0.24	1
LotjaGi6g1v0355300	7.21999e-110	1.79987e-105	1.06502	0.716	0.259	1
LotjaGi1g1v0714800	9.39525e-110	2.34214e-105	1.29521	0.393	0.045	1
LotjaGi3g1v0381400	9.77303e-110	2.43632e-105	1.13847	0.67	0.218	1
LotjaGi6g1v0330100	1.34039e-109	3.34145e-105	1.24711	0.578	0.161	1
LotjaGi6g1v0363100	2.73874e-109	6.82741e-105	1.29696	0.599	0.181	1
LotjaGi4g1v0076600	4.26808e-109	1.06399e-104	1.24814	0.548	0.14	1
LotjaGi3g1v0021100	1.09682e-108	2.73425e-104	1.31463	0.495	0.105	1
LotjaGi1g1v0132800	2.16209e-108	5.38987e-104	1.02174	0.699	0.249	1
LotjaGi1g1v0502200	3.86277e-108	9.62951e-104	1.17456	0.617	0.19	1
LotjaGi4g1v0254200	4.22736e-108	1.05384e-103	1.30503	0.524	0.127	1
LotjaGi1g1v0614400	1.10035e-107	2.74306e-103	1.02948	0.756	0.303	1
LotjaGi6g1v0266650	1.28125e-106	3.19404e-102	1.57081	0.397	0.05	1
LotjaGi1g1v0488300	4.69194e-106	1.16965e-101	1.52201	0.414	0.059	1
LotjaGi2g1v0328200_LC	5.32511e-106	1.3275e-101	1.54438	0.339	0.023	1
LotjaGi1g1v0591200_LC	2.54255e-105	6.33832e-101	1.1882	0.572	0.159	1
LotjaGi3g1v0280000	3.33414e-105	8.31167e-101	1.27608	0.499	0.11	1
LotjaGi2g1v0140900	3.40381e-105	8.48536e-101	1.11615	0.609	0.183	1
LotjaGi4g1v0457300	5.45687e-105	1.36034e-100	1.25094	0.477	0.1	1
LotjaGi2g1v0293800	4.41585e-104	1.10083e-99	1.29956	0.543	0.14	1
LotjaGi3g1v0345100	7.79468e-103	1.94314e-98	1.07318	0.673	0.238	1
LotjaGi4g1v0022900	1.26874e-102	3.16284e-98	1.15185	0.612	0.196	1
LotjaGi3g1v0222400	1.87984e-102	4.68627e-98	1.09375	0.651	0.22	1
LotjaGi5g1v0045800	2.66766e-102	6.65022e-98	1.02258	0.678	0.243	1
LotjaGi6g1v0139700	3.90915e-102	9.74512e-98	0.924195	0.849	0.393	1
LotjaGi5g1v0121600	6.14812e-102	1.53267e-97	0.999893	0.74	0.288	1
LotjaGi4g1v0442100	8.97192e-102	2.23661e-97	1.08478	0.612	0.191	1
LotjaGi2g1v0053800	9.94814e-102	2.47997e-97	1.18907	0.594	0.178	1
LotjaGi2g1v0373800	1.39011e-101	3.46542e-97	1.39574	0.403	0.061	1
LotjaGi1g1v0770000	4.00794e-101	9.99141e-97	1.17675	0.582	0.173	1
LotjaGi2g1v0286700	5.50051e-101	1.37122e-96	0.9987	0.734	0.293	1
LotjaGi3g1v0528100	1.6845e-100	4.19928e-96	1.07607	0.587	0.175	1
LotjaGi1g1v0312000	2.12806e-100	5.30504e-96	1.13034	0.597	0.188	1
LotjaGi1g1v0092300	3.03483e-100	7.56552e-96	1.4106	0.405	0.063	1
LotjaGi2g1v0292300	1.05016e-99	2.61793e-95	1.64006	0.294	0.008	1
LotjaGi1g1v0018400	1.23641e-99	3.08224e-95	1.20788	0.51	0.129	1
LotjaGi3g1v0277600	1.8985e-99	4.73276e-95	1.43917	0.429	0.078	1
LotjaGi6g1v0003300	1.91686e-99	4.77855e-95	1.15453	0.541	0.149	1
LotjaGi3g1v0139100	1.53909e-98	3.8368e-94	0.916132	0.845	0.401	1
LotjaGi3g1v0525800	3.29539e-98	8.21507e-94	1.09376	0.578	0.172	1
LotjaGi3g1v0512100	4.13871e-98	1.03174e-93	1.2059	0.484	0.111	1
LotjaGi1g1v0794200	8.1789e-98	2.03892e-93	1.11113	0.561	0.163	1
LotjaGi3g1v0445800	9.75664e-98	2.43223e-93	0.833946	0.78	0.334	1
LotjaGi1g1v0557900	1.14556e-97	2.85577e-93	1.17736	0.471	0.104	1
LotjaGi1g1v0699900	2.09812e-97	5.2304e-93	0.868042	0.916	0.521	1
LotjaGi2g1v0454400	2.82844e-97	7.05101e-93	1.1568	0.582	0.18	1
LotjaGi1g1v0659100	1.14154e-96	2.84575e-92	1.49485	0.329	0.028	1
LotjaGi1g1v0763200	1.32774e-96	3.30993e-92	1.45702	0.316	0.02	1
LotjaGi5g1v0106700	2.30073e-96	5.7355e-92	1.06243	0.793	0.367	1
LotjaGi1g1v0308500	4.50632e-96	1.12338e-91	1.11931	0.59	0.194	1
LotjaGi1g1v0082400	4.51566e-96	1.12571e-91	1.16736	0.514	0.133	1
LotjaGi3g1v0081900	4.55384e-96	1.13523e-91	1.06828	0.561	0.161	1
LotjaGi3g1v0089400	1.25207e-95	3.1213e-91	1.03823	0.622	0.205	1
LotjaGi6g1v0187900	2.09832e-95	5.23089e-91	1.02996	0.635	0.216	1
LotjaGi5g1v0293100_LC	1.41255e-94	3.52135e-90	0.750505	0.903	0.452	1
LotjaGi3g1v0500800	2.99847e-94	7.47488e-90	1.05486	0.591	0.188	1
LotjaGi5g1v0027000	3.88088e-94	9.67466e-90	0.954098	0.699	0.274	1
LotjaGi6g1v0249400_LC	4.1886e-94	1.04418e-89	1.15628	0.526	0.145	1
LotjaGi1g1v0127300	2.168e-93	5.40462e-89	0.98075	0.588	0.181	1
LotjaGi1g1v0762600	5.28977e-93	1.31869e-88	1.07156	0.538	0.154	1
LotjaGi3g1v0067700	7.36935e-93	1.83711e-88	0.904165	0.622	0.212	1
LotjaGi6g1v0313400_LC	1.93127e-92	4.81445e-88	1.23702	0.444	0.097	1
LotjaGi4g1v0371700	2.7137e-92	6.76497e-88	1.53035	0.353	0.046	1
LotjaGi1g1v0395500	5.2801e-92	1.31628e-87	1.13694	0.431	0.09	1
LotjaGi3g1v0409500	5.71813e-92	1.42547e-87	0.999072	0.503	0.135	1
LotjaGi6g1v0134900	1.43484e-90	3.57691e-86	1.27158	0.39	0.068	1
LotjaGi3g1v0113700	1.88508e-90	4.69931e-86	0.961096	0.563	0.174	1
LotjaGi6g1v0209000	2.51947e-90	6.28078e-86	1.21003	0.444	0.102	1
LotjaGi3g1v0508500	2.56976e-90	6.40617e-86	0.802461	0.94	0.554	1
LotjaGi3g1v0522300	3.52545e-90	8.7886e-86	1.34575	0.287	0.015	1
LotjaGi1g1v0539200	3.63127e-90	9.05239e-86	0.846852	0.693	0.256	1
LotjaGi1g1v0381200	5.69895e-90	1.42069e-85	1.34566	0.304	0.023	1
LotjaGi6g1v0008800	5.90028e-90	1.47088e-85	1.11993	0.512	0.142	1
LotjaGi2g1v0126700	6.70898e-90	1.67248e-85	1.60477	0.325	0.035	1
LotjaGi3g1v0254400	7.18095e-90	1.79014e-85	1.03267	0.598	0.204	1
LotjaGi1g1v0461700	1.23854e-89	3.08755e-85	1.40304	0.315	0.03	1
LotjaGi2g1v0429700	1.77079e-89	4.4144e-85	1.03995	0.548	0.165	1
LotjaGi1g1v0218800	1.21408e-88	3.02659e-84	1.15341	0.461	0.113	1
LotjaGi4g1v0223200	1.32782e-88	3.31012e-84	1.19318	0.429	0.092	1
LotjaGi1g1v0377200	1.523e-88	3.79669e-84	1.54056	0.299	0.023	1
LotjaGi1g1v0556400	1.77397e-88	4.42232e-84	1.19274	0.495	0.139	1
LotjaGi4g1v0144600	2.17526e-88	5.42272e-84	1.17325	0.452	0.106	1
LotjaGi5g1v0354800	3.0763e-88	7.66891e-84	1.4043	0.316	0.032	1
LotjaGi5g1v0329300	4.34636e-88	1.0835e-83	1.18266	0.444	0.103	1
LotjaGi4g1v0463800	4.90184e-88	1.22198e-83	1.19413	0.451	0.109	1
LotjaGi3g1v0538100	5.36143e-88	1.33655e-83	1.48899	0.327	0.037	1
LotjaGi4g1v0319900	7.4241e-88	1.85075e-83	1.07084	0.571	0.19	1
LotjaGi4g1v0350200	1.10495e-87	2.75453e-83	1.07683	0.52	0.153	1
LotjaGi6g1v0038100_LC	1.56923e-87	3.91193e-83	0.862204	0.606	0.205	1
LotjaGi4g1v0201900	2.72391e-86	6.79044e-82	1.39598	0.305	0.029	1
LotjaGi4g1v0057900	4.24254e-86	1.05762e-81	1.03867	0.561	0.187	1
LotjaGi3g1v0239800	5.13501e-86	1.28011e-81	1.37958	0.335	0.043	1
LotjaGi3g1v0525500	7.71964e-86	1.92443e-81	1.00484	0.509	0.15	1
LotjaGi3g1v0343500_LC	1.5054e-85	3.75281e-81	0.909879	0.588	0.197	1
LotjaGi3g1v0069900_LC	4.91115e-85	1.2243e-80	0.84875	0.67	0.26	1
LotjaGi6g1v0096800	5.76742e-85	1.43776e-80	1.07926	0.47	0.126	1
LotjaGi1g1v0304700	1.47651e-84	3.68078e-80	1.16906	0.436	0.104	1
LotjaGi4g1v0209000	4.83108e-84	1.20434e-79	1.08403	0.546	0.178	1
LotjaGi5g1v0099000	1.17987e-83	2.94129e-79	0.948772	0.497	0.145	1
LotjaGi2g1v0326500	2.50173e-83	6.23655e-79	1.45074	0.341	0.051	1
LotjaGi5g1v0112400	4.38342e-83	1.09274e-78	0.991714	0.461	0.121	1
LotjaGi3g1v0495500	5.57594e-83	1.39003e-78	1.59552	0.497	0.17	1
LotjaGi1g1v0637000	1.35564e-82	3.37947e-78	1.29017	0.283	0.021	1
LotjaGi3g1v0314100	2.78591e-82	6.94499e-78	1.0584	0.466	0.124	1
LotjaGi1g1v0588600	3.77982e-82	9.4227e-78	0.937786	0.703	0.302	1
LotjaGi4g1v0193700	3.82722e-82	9.54088e-78	0.925982	0.62	0.233	1
LotjaGi3g1v0246500_LC	6.91441e-82	1.72369e-77	1.43921	0.259	0.012	1
LotjaGi4g1v0458900	1.18186e-81	2.94626e-77	0.975365	0.491	0.14	1
LotjaGi1g1v0678000	2.99374e-81	7.46309e-77	0.951519	0.461	0.123	1
LotjaGi5g1v0158900	3.39087e-81	8.4531e-77	1.2496	0.282	0.023	1
LotjaGi2g1v0255700_LC	8.12353e-81	2.02511e-76	0.790568	0.651	0.248	1
LotjaGi5g1v0253600	1.25773e-80	3.1354e-76	1.19634	0.276	0.02	1
LotjaGi5g1v0031100	1.99885e-80	4.98292e-76	0.722701	0.959	0.554	1
LotjaGi1g1v0706800	3.63318e-80	9.05716e-76	1.09506	0.299	0.031	1
LotjaGi4g1v0339900	3.70808e-80	9.24387e-76	0.748089	0.833	0.419	1
LotjaGi2g1v0294000	2.7697e-79	6.90459e-75	0.755225	0.741	0.32	1
LotjaGi2g1v0457500	3.5539e-79	8.85953e-75	0.927286	0.489	0.142	1
LotjaGi2g1v0434500	5.54959e-79	1.38346e-74	1.32179	0.346	0.06	1
LotjaGi1g1v0386300	7.83053e-79	1.95207e-74	0.870195	0.539	0.172	1
LotjaGi2g1v0295300	1.31829e-78	3.28636e-74	1.17081	0.361	0.068	1
LotjaGi6g1v0350500	2.49042e-78	6.20838e-74	1.03529	0.443	0.117	1
LotjaGi4g1v0384900	5.47419e-78	1.36466e-73	1.01798	0.406	0.094	1
LotjaGi4g1v0312000	7.32088e-78	1.82502e-73	1.22369	0.254	0.014	1
LotjaGi4g1v0038100	7.85988e-78	1.95939e-73	1.2965	0.34	0.059	1
LotjaGi4g1v0127700	9.22161e-78	2.29886e-73	1.29391	0.28	0.026	1
LotjaGi4g1v0279100	1.40612e-77	3.50531e-73	1.08357	0.437	0.116	1
LotjaGi2g1v0418300	4.15123e-77	1.03486e-72	1.02397	0.414	0.099	1
LotjaGi1g1v0495200	5.09137e-77	1.26923e-72	0.964977	0.515	0.165	1
LotjaGi1g1v0410700_LC	5.28371e-77	1.31718e-72	0.971109	0.495	0.152	1
LotjaGi4g1v0401500	1.17677e-76	2.93356e-72	0.751178	0.794	0.374	1
LotjaGi2g1v0072200	1.5553e-76	3.87721e-72	1.02505	0.422	0.106	1
LotjaGi1g1v0219200	2.8671e-76	7.14738e-72	0.962876	0.434	0.114	1
LotjaGi3g1v0428200	1.2078e-75	3.01092e-71	1.01916	0.453	0.129	1
LotjaGi4g1v0416000	3.30618e-75	8.24198e-71	1.0496	0.383	0.085	1
LotjaGi5g1v0176100	3.57619e-75	8.91508e-71	0.920704	0.517	0.17	1
LotjaGi3g1v0315200	5.20032e-75	1.29639e-70	0.990611	0.461	0.134	1
LotjaGi6g1v0162200	8.01672e-75	1.99849e-70	1.11284	0.41	0.106	1
LotjaGi1g1v0386600	9.72007e-75	2.42312e-70	0.814034	0.524	0.173	1
LotjaGi2g1v0364900	1.32245e-74	3.29673e-70	0.682322	0.876	0.46	1
LotjaGi4g1v0403300	2.52631e-74	6.29785e-70	1.02925	0.402	0.098	1
LotjaGi1g1v0021400	2.69054e-74	6.70725e-70	1.25113	0.277	0.029	1
LotjaGi4g1v0229500	4.0155e-74	1.00103e-69	1.0825	0.382	0.088	1
LotjaGi3g1v0177000	6.0686e-74	1.51284e-69	1.08404	0.355	0.072	1
LotjaGi4g1v0352300	1.94401e-73	4.84621e-69	1.12757	0.307	0.044	1
LotjaGi4g1v0406000	2.32611e-73	5.79876e-69	1.03311	0.471	0.146	1
LotjaGi3g1v0310200	3.22741e-73	8.04561e-69	0.804493	0.622	0.252	1
LotjaGi1g1v0693700	3.86019e-73	9.62307e-69	0.906887	0.479	0.145	1
LotjaGi5g1v0075200	6.12045e-73	1.52577e-68	1.16675	0.261	0.023	1
LotjaGi6g1v0068500	1.53637e-72	3.83001e-68	1.15807	0.29	0.037	1
LotjaGi4g1v0325200	1.54393e-72	3.84887e-68	1.29574	0.284	0.035	1
LotjaGi5g1v0262500	1.85151e-72	4.61562e-68	1.15363	0.295	0.041	1
LotjaGi2g1v0356100	2.31528e-72	5.77177e-68	1.30673	0.257	0.022	1
LotjaGi1g1v0142400	3.9027e-72	9.72905e-68	0.653818	0.831	0.413	1
LotjaGi1g1v0052700	4.51508e-72	1.12556e-67	1.26224	0.274	0.031	1
LotjaGi2g1v0423300_LC	4.87332e-72	1.21487e-67	0.979515	0.406	0.108	1
LotjaGi3g1v0480900	1.33568e-71	3.3297e-67	1.05419	0.371	0.084	1
LotjaGi2g1v0390800	6.02542e-71	1.50208e-66	1.19357	0.27	0.031	1
LotjaGi1g1v0137100	9.91832e-71	2.47254e-66	1.15151	0.297	0.043	1
LotjaGi3g1v0157000	1.2547e-70	3.12784e-66	1.07828	0.344	0.071	1
LotjaGi3g1v0530900	2.27763e-70	5.67791e-66	0.991678	0.409	0.106	1
LotjaGi1g1v0630900	3.12164e-70	7.78192e-66	0.837733	0.493	0.157	1
LotjaGi1g1v0058600	3.18826e-70	7.94802e-66	0.919662	0.37	0.085	1
LotjaGi1g1v0306600	3.9218e-70	9.77664e-66	1.08395	0.325	0.061	1
LotjaGi1g1v0558200	4.0737e-70	1.01553e-65	1.21666	0.29	0.041	1
LotjaGi5g1v0179300	4.17186e-70	1.04e-65	0.867351	0.446	0.131	1
LotjaGi2g1v0292200	6.16496e-70	1.53686e-65	0.884704	0.526	0.19	1
LotjaGi1g1v0336300_LC	6.38e-70	1.59047e-65	0.985049	0.461	0.145	1
LotjaGi3g1v0471800	8.72364e-70	2.17472e-65	1.07967	0.345	0.071	1
LotjaGi4g1v0259200	1.14856e-69	2.86325e-65	1.04852	0.366	0.084	1
LotjaGi4g1v0252150	1.32408e-69	3.30081e-65	0.887574	0.401	0.102	1
LotjaGi1g1v0606800	2.2633e-69	5.64218e-65	1.16464	0.284	0.039	1
LotjaGi2g1v0425300	6.62426e-69	1.65136e-64	1.12561	0.361	0.084	1
LotjaGi3g1v0145800	1.35664e-67	3.38196e-63	0.947022	0.462	0.151	1
LotjaGi3g1v0531800	2.29108e-67	5.71143e-63	0.857963	0.407	0.109	1
LotjaGi1g1v0702400	5.11726e-67	1.27568e-62	0.987207	0.35	0.078	1
LotjaGi3g1v0434000	8.27817e-67	2.06367e-62	0.962003	0.367	0.087	1
LotjaGi2g1v0371700	2.25893e-66	5.6313e-62	0.993436	0.333	0.07	1
LotjaGi3g1v0218300	4.65685e-66	1.16091e-61	1.12117	0.323	0.066	1
LotjaGi1g1v0594300	7.30586e-66	1.82128e-61	1.08596	0.263	0.033	1
LotjaGi1g1v0699700_LC	1.01128e-65	2.52103e-61	0.830271	0.381	0.099	1
LotjaGi4g1v0233000	1.33799e-65	3.33548e-61	0.851431	0.389	0.104	1
LotjaGi4g1v0407100	1.59264e-65	3.9703e-61	0.897924	0.384	0.101	1
LotjaGi2g1v0299200	2.06744e-65	5.15393e-61	0.893367	0.415	0.123	1
LotjaGi1g1v0769700	2.8037e-65	6.98935e-61	1.01054	0.374	0.098	1
LotjaGi4g1v0357700	3.0768e-65	7.67016e-61	0.983428	0.402	0.114	1
LotjaGi3g1v0553100	1.45203e-64	3.61976e-60	0.817569	0.524	0.198	1
LotjaGi2g1v0382900	2.04862e-64	5.10701e-60	0.908621	0.413	0.121	1
LotjaGi3g1v0197600	2.29842e-64	5.72973e-60	0.777729	0.585	0.225	1
LotjaGi6g1v0002100	2.82554e-64	7.04378e-60	1.13919	0.25	0.028	1
LotjaGi4g1v0283800	3.79286e-64	9.45522e-60	1.12175	0.284	0.047	1
LotjaGi4g1v0040400	9.37593e-64	2.33732e-59	0.743877	0.593	0.248	1
LotjaGi6g1v0113500	1.14989e-63	2.86657e-59	0.861262	0.459	0.152	1
LotjaGi1g1v0234500	1.52339e-63	3.79767e-59	1.02833	0.285	0.045	1
LotjaGi5g1v0348100	3.41562e-63	8.51481e-59	1.05036	0.325	0.073	1
LotjaGi3g1v0357800	4.75522e-63	1.18543e-58	0.714943	0.388	0.106	1
LotjaGi5g1v0300100	7.64305e-63	1.90534e-58	0.929059	0.404	0.121	1
LotjaGi5g1v0009100	2.05012e-62	5.11074e-58	0.810077	0.425	0.13	1
LotjaGi2g1v0302000	3.26062e-62	8.1284e-58	0.74237	0.433	0.132	1
LotjaGi3g1v0021800	5.32755e-62	1.3281e-57	1.03636	0.261	0.037	1
LotjaGi5g1v0319800	5.70591e-62	1.42243e-57	0.825593	0.59	0.254	1
LotjaGi1g1v0009000	9.60659e-62	2.39483e-57	0.896858	0.303	0.061	1
LotjaGi4g1v0416900	1.23712e-61	3.08402e-57	0.693575	0.517	0.192	1
LotjaGi6g1v0123500	1.73521e-61	4.32571e-57	0.981562	0.267	0.04	1
LotjaGi1g1v0279100	2.9657e-61	7.3932e-57	1.06298	0.275	0.046	1
LotjaGi1g1v0321400	3.47556e-61	8.66423e-57	0.840627	0.364	0.094	1
LotjaGi4g1v0038200	3.51421e-61	8.76059e-57	1.15103	0.284	0.051	1
LotjaGi3g1v0503400	4.18702e-61	1.04378e-56	0.818103	0.288	0.051	1
LotjaGi5g1v0332700	5.40488e-61	1.34738e-56	0.657838	0.688	0.309	1
LotjaGi3g1v0123300	6.94996e-61	1.73256e-56	0.658413	0.571	0.23	1
LotjaGi3g1v0140700_LC	6.42162e-60	1.60085e-55	0.885799	0.323	0.075	1
LotjaGi5g1v0286500	7.2186e-60	1.79952e-55	0.736569	0.489	0.178	1
LotjaGi5g1v0067000	7.40665e-60	1.8464e-55	0.836661	0.387	0.112	1
LotjaGi1g1v0700400	1.60688e-59	4.00578e-55	0.757312	0.429	0.139	1
LotjaGi4g1v0431100	2.78716e-59	6.94812e-55	0.692668	0.521	0.198	1
LotjaGi4g1v0094100	5.88079e-59	1.46602e-54	0.656564	0.705	0.342	1
LotjaGi2g1v0454200	6.19608e-59	1.54462e-54	0.872784	0.305	0.063	1
LotjaGi3g1v0115600	7.38567e-59	1.84117e-54	0.913535	0.407	0.126	1
LotjaGi2g1v0340900	7.97773e-59	1.98877e-54	0.89556	0.389	0.117	1
LotjaGi6g1v0295400	1.19533e-58	2.97983e-54	0.684069	0.426	0.138	1
LotjaGi1g1v0339500	1.33327e-58	3.32371e-54	0.647399	0.499	0.186	1
LotjaGi2g1v0412900	1.67005e-58	4.16326e-54	0.927733	0.323	0.078	1
LotjaGi4g1v0139100	1.8667e-58	4.65349e-54	0.942406	0.257	0.039	1
LotjaGi1g1v0475000_LC	1.98503e-58	4.94849e-54	1.06569	0.408	0.13	1
LotjaGi1g1v0520000	2.06361e-58	5.14438e-54	0.841529	0.39	0.116	1
LotjaGi6g1v0076800	3.22383e-58	8.03669e-54	0.658509	0.618	0.275	1
LotjaGi1g1v0631700	3.81235e-58	9.50382e-54	0.740911	0.451	0.157	1
LotjaGi4g1v0345700	7.85148e-58	1.95729e-53	0.9966	0.284	0.056	1
LotjaGi4g1v0453500	1.43774e-57	3.58415e-53	0.984923	0.293	0.062	1
LotjaGi4g1v0223800	1.4666e-57	3.65608e-53	0.549771	0.955	0.617	1
LotjaGi1g1v0510000	8.14961e-57	2.03162e-52	0.952433	0.318	0.077	1
LotjaGi1g1v0728800	8.18413e-57	2.04022e-52	0.949041	0.308	0.071	1
LotjaGi6g1v0193100	4.12121e-56	1.02738e-51	0.947314	0.276	0.054	1
LotjaGi6g1v0150500	4.86471e-56	1.21272e-51	0.763368	0.42	0.14	1
LotjaGi3g1v0082100	5.80441e-56	1.44698e-51	0.893757	0.273	0.053	1
LotjaGi3g1v0503900	6.57505e-56	1.63909e-51	0.860305	0.394	0.125	1
LotjaGi1g1v0246000	7.33811e-56	1.82932e-51	0.617612	0.614	0.274	1
LotjaGi3g1v0450800	8.38232e-56	2.08963e-51	0.659294	0.493	0.185	1
LotjaGi5g1v0347800	1.6224e-55	4.04447e-51	0.836399	0.365	0.109	1
LotjaGi3g1v0225600	2.58811e-55	6.4519e-51	0.868554	0.318	0.078	1
LotjaGi1g1v0057700	3.85105e-55	9.60028e-51	0.769899	0.42	0.142	1
LotjaGi3g1v0156000	9.17333e-55	2.28682e-50	0.920123	0.278	0.056	1
LotjaGi3g1v0194700	1.74691e-54	4.35487e-50	0.94492	0.293	0.066	1
LotjaGi1g1v0066700	2.01206e-54	5.01586e-50	0.706677	0.444	0.16	1
LotjaGi1g1v0533800	2.68157e-54	6.68488e-50	0.785659	0.386	0.123	1
LotjaGi1g1v0055100	3.94867e-54	9.84364e-50	0.542814	0.75	0.365	1
LotjaGi1g1v0549500	6.2192e-54	1.55038e-49	0.85134	0.356	0.104	1
LotjaGi6g1v0190900	7.58508e-54	1.89088e-49	0.609791	0.503	0.199	1
LotjaGi6g1v0020200	1.1144e-53	2.77809e-49	0.8806	0.367	0.114	1
LotjaGi2g1v0339600	1.24347e-53	3.09985e-49	0.78897	0.351	0.103	1
LotjaGi2g1v0364200	1.51677e-53	3.78115e-49	0.818531	0.324	0.085	1
LotjaGi2g1v0349400	1.65553e-53	4.12708e-49	0.943071	0.259	0.049	1
LotjaGi3g1v0540700	1.76753e-53	4.40629e-49	0.820838	0.267	0.054	1
LotjaGi1g1v0485600	2.23224e-53	5.56475e-49	0.815273	0.367	0.111	1
LotjaGi6g1v0224300	2.37165e-53	5.9123e-49	0.560388	0.733	0.375	1
LotjaGi3g1v0530200_LC	2.48011e-53	6.18268e-49	0.876497	0.265	0.051	1
LotjaGi5g1v0182100	2.93892e-53	7.32642e-49	0.552929	0.408	0.129	1
LotjaGi3g1v0446700	5.7763e-53	1.43997e-48	0.874606	0.299	0.071	1
LotjaGi1g1v0653800	7.2532e-53	1.80815e-48	0.783407	0.317	0.082	1
LotjaGi1g1v0058100	1.24387e-52	3.10084e-48	0.818538	0.319	0.085	1
LotjaGi1g1v0787500	1.4422e-52	3.59525e-48	0.875268	0.318	0.086	1
LotjaGi3g1v0420900	2.10872e-52	5.25682e-48	0.717819	0.385	0.125	1
LotjaGi5g1v0135600	3.29984e-52	8.22618e-48	0.706128	0.365	0.111	1
LotjaGi3g1v0247900	4.34834e-52	1.084e-47	0.562905	0.675	0.326	1
LotjaGi1g1v0755600	6.76743e-52	1.68705e-47	0.65345	0.444	0.162	1
LotjaGi3g1v0350700	7.52929e-52	1.87698e-47	0.794129	0.371	0.118	1
LotjaGi3g1v0463000	1.46751e-51	3.65836e-47	0.711414	0.472	0.183	1
LotjaGi1g1v0698800	1.50324e-51	3.74742e-47	0.640054	0.474	0.189	1
LotjaGi2g1v0367700	1.81871e-51	4.53386e-47	0.827675	0.259	0.051	1
LotjaGi5g1v0225200	4.46898e-51	1.11407e-46	0.720438	0.484	0.196	1
LotjaGi4g1v0459300	3.74743e-50	9.34196e-46	0.935933	0.265	0.056	1
LotjaGi1g1v0593500	3.98203e-50	9.9268e-46	0.696361	0.34	0.098	1
LotjaGi6g1v0229800	5.55971e-50	1.38598e-45	0.788931	0.354	0.111	1
LotjaGi6g1v0206100_LC	7.97069e-50	1.98701e-45	0.784852	0.277	0.065	1
LotjaGi1g1v0372500	8.89636e-50	2.21777e-45	0.787198	0.367	0.12	1
LotjaGi3g1v0089100	1.83641e-49	4.57798e-45	0.71429	0.387	0.132	1
LotjaGi2g1v0256500	3.92452e-49	9.78344e-45	0.614469	0.429	0.158	1
LotjaGi5g1v0277600	8.15627e-49	2.03328e-44	0.659152	0.478	0.189	1
LotjaGi5g1v0118800	8.83962e-49	2.20363e-44	0.893988	0.265	0.061	1
LotjaGi2g1v0356500	1.11214e-48	2.77245e-44	0.744471	0.333	0.099	1
LotjaGi1g1v0237700	1.24812e-48	3.11145e-44	0.692808	0.447	0.176	1
LotjaGi1g1v0674100	1.60593e-48	4.00343e-44	0.816343	0.332	0.099	1
LotjaGi3g1v0388700	1.93535e-48	4.82464e-44	0.709113	0.312	0.085	1
LotjaGi6g1v0330800	2.93674e-48	7.321e-44	0.728503	0.281	0.067	1
LotjaGi4g1v0371600	6.6759e-48	1.66424e-43	0.861797	0.256	0.056	1
LotjaGi1g1v0719200	1.46035e-47	3.6405e-43	0.775686	0.403	0.149	1
LotjaGi2g1v0443800	1.69391e-47	4.22274e-43	0.791355	0.298	0.08	1
LotjaGi3g1v0071200	1.83202e-47	4.56704e-43	0.537994	0.453	0.174	1
LotjaGi3g1v0323300	2.60483e-47	6.49357e-43	0.670529	0.365	0.122	1
LotjaGi1g1v0730600	4.11867e-47	1.02674e-42	0.79832	0.28	0.071	1
LotjaGi6g1v0058600	5.8961e-47	1.46984e-42	0.766457	0.402	0.149	1
LotjaGi2g1v0209100	7.39186e-47	1.84272e-42	0.615439	0.42	0.157	1
LotjaGi2g1v0213300_LC	1.77616e-46	4.42779e-42	0.665468	0.324	0.096	1
LotjaGi2g1v0178800_LC	4.98706e-46	1.24323e-41	0.673023	0.356	0.119	1
LotjaGi3g1v0190400	6.12788e-46	1.52762e-41	0.63015	0.355	0.118	1
LotjaGi2g1v0234700	2.5113e-45	6.26042e-41	0.565685	0.299	0.085	1
LotjaGi5g1v0080200	2.5724e-45	6.41272e-41	0.646771	0.445	0.177	1
LotjaGi3g1v0016300	2.66526e-45	6.64423e-41	0.621082	0.327	0.099	1
LotjaGi3g1v0390300	3.86738e-45	9.64099e-41	0.717983	0.407	0.158	1
LotjaGi4g1v0167400	5.74483e-45	1.43213e-40	0.677914	0.45	0.187	1
LotjaGi6g1v0153900	1.15209e-44	2.87204e-40	0.666237	0.368	0.129	1
LotjaGi4g1v0279600	1.23483e-44	3.07832e-40	0.694622	0.31	0.092	1
LotjaGi6g1v0216300	1.31425e-44	3.2763e-40	0.521591	0.558	0.251	1
LotjaGi1g1v0056000	1.40275e-44	3.49691e-40	0.514136	0.459	0.187	1
LotjaGi2g1v0077000	1.98273e-44	4.94275e-40	0.788218	0.279	0.076	1
LotjaGi6g1v0347600	2.63618e-44	6.57172e-40	0.748599	0.306	0.092	1
LotjaGi4g1v0367000	3.20759e-44	7.99621e-40	0.648643	0.318	0.098	1
LotjaGi3g1v0451200	3.51256e-44	8.75645e-40	0.511344	0.399	0.15	1
LotjaGi1g1v0770200	3.57256e-44	8.90603e-40	0.714984	0.323	0.102	1
LotjaGi4g1v0216800_LC	4.99414e-44	1.24499e-39	0.596302	0.397	0.15	1
LotjaGi3g1v0136900	5.02778e-44	1.25338e-39	0.621142	0.34	0.109	1
LotjaGi5g1v0194100	5.48303e-44	1.36686e-39	0.712548	0.282	0.075	1
LotjaGi2g1v0450000	5.64231e-44	1.40657e-39	0.741722	0.303	0.091	1
LotjaGi4g1v0301200	5.68721e-44	1.41777e-39	0.760917	0.257	0.063	1
LotjaGi1g1v0276600	7.00822e-44	1.74708e-39	0.607597	0.482	0.205	1
LotjaGi4g1v0273300	7.92851e-44	1.9765e-39	0.554948	0.418	0.162	1
LotjaGi1g1v0384400	8.57205e-44	2.13693e-39	0.714143	0.28	0.076	1
LotjaGi5g1v0274800	1.29074e-43	3.21768e-39	0.838486	0.31	0.093	1
LotjaGi2g1v0318100	1.38738e-43	3.45861e-39	0.715063	0.292	0.085	1
LotjaGi1g1v0754600	1.74386e-43	4.34727e-39	0.547385	0.399	0.147	1
LotjaGi3g1v0240200	2.25361e-43	5.61802e-39	0.582675	0.437	0.178	1
LotjaGi5g1v0020700_LC	2.55358e-43	6.36583e-39	0.600434	0.304	0.089	1
LotjaGi4g1v0441700	3.00945e-43	7.50225e-39	0.607834	0.447	0.187	1
LotjaGi1g1v0426500	3.28822e-43	8.19721e-39	0.765452	0.269	0.071	1
LotjaGi5g1v0325000	3.35214e-43	8.35654e-39	0.806557	0.277	0.076	1
LotjaGi4g1v0349000	6.6095e-43	1.64768e-38	0.578088	0.262	0.065	1
LotjaGi3g1v0550300	9.02362e-43	2.2495e-38	0.733301	0.275	0.075	1
LotjaGi4g1v0437800	9.42747e-43	2.35017e-38	0.607259	0.31	0.094	1
LotjaGi1g1v0052900	1.10361e-42	2.7512e-38	0.72201	0.326	0.107	1
LotjaGi1g1v0487400_LC	1.15297e-42	2.87424e-38	0.668366	0.301	0.091	1
LotjaGi1g1v0331500	2.2255e-42	5.54794e-38	0.563033	0.542	0.253	1
LotjaGi3g1v0406600	2.36139e-42	5.88672e-38	0.646663	0.348	0.121	1
LotjaGi1g1v0498100	2.43803e-42	6.07777e-38	0.599475	0.471	0.201	1
LotjaGi3g1v0089300	2.53737e-42	6.32541e-38	0.758436	0.327	0.109	1
LotjaGi1g1v0438900	2.5544e-42	6.36786e-38	0.589207	0.296	0.087	1
LotjaGi6g1v0231800	6.04386e-42	1.50667e-37	0.734152	0.269	0.072	1
LotjaGi6g1v0061200	7.77505e-42	1.93824e-37	0.559949	0.499	0.224	1
LotjaGi1g1v0654200	7.8712e-42	1.96221e-37	0.653059	0.355	0.129	1
LotjaGi3g1v0167400	8.34754e-42	2.08096e-37	0.730594	0.324	0.108	1
LotjaGi4g1v0164600	1.18883e-41	2.96363e-37	0.618361	0.337	0.115	1
LotjaGi1g1v0066600	1.20864e-41	3.01302e-37	0.560679	0.365	0.137	1
LotjaGi1g1v0137500	1.71321e-41	4.27087e-37	0.690146	0.253	0.064	1
LotjaGi3g1v0506100	1.72249e-41	4.294e-37	0.668936	0.28	0.08	1
LotjaGi3g1v0433000	2.23551e-41	5.5729e-37	0.60277	0.352	0.125	1
LotjaGi3g1v0336500	2.26784e-41	5.65351e-37	0.627172	0.395	0.152	1
LotjaGi6g1v0145000	2.27638e-41	5.6748e-37	0.582927	0.36	0.134	1
LotjaGi3g1v0042000	3.94058e-41	9.82348e-37	0.613114	0.308	0.095	1
LotjaGi1g1v0321700	4.13527e-41	1.03088e-36	0.607069	0.39	0.151	1
LotjaGi2g1v0452800	4.59512e-41	1.14552e-36	0.706041	0.31	0.099	1
LotjaGi2g1v0198500	5.12195e-41	1.27685e-36	0.624381	0.284	0.082	1
LotjaGi6g1v0350000	8.26453e-41	2.06027e-36	0.578912	0.421	0.172	1
LotjaGi3g1v0068100	9.15744e-41	2.28286e-36	0.703631	0.27	0.076	1
LotjaGi2g1v0447800	1.03707e-40	2.58531e-36	0.680449	0.263	0.073	1
LotjaGi1g1v0464000	1.11892e-40	2.78937e-36	0.676914	0.305	0.097	1
LotjaGi3g1v0070800	1.2452e-40	3.10415e-36	0.552395	0.443	0.184	1
LotjaGi1g1v0215800	1.49875e-40	3.73624e-36	0.523638	0.44	0.184	1
LotjaGi5g1v0054300	2.36957e-40	5.9071e-36	0.584967	0.414	0.169	1
LotjaGi6g1v0070800	2.42194e-40	6.03765e-36	0.60738	0.276	0.08	1
LotjaGi4g1v0051500	4.62232e-40	1.1523e-35	0.570916	0.45	0.193	1
LotjaGi3g1v0198400	5.44356e-40	1.35703e-35	0.591134	0.257	0.069	1
LotjaGi2g1v0168600	5.53166e-40	1.37899e-35	0.668039	0.297	0.094	1
LotjaGi5g1v0014300	5.66832e-40	1.41305e-35	0.675212	0.319	0.106	1
LotjaGi3g1v0102400	9.33311e-40	2.32665e-35	0.737221	0.334	0.118	1
LotjaGi4g1v0454000	1.35979e-39	3.38982e-35	0.681023	0.288	0.09	1
LotjaGi6g1v0230600	1.52635e-39	3.80504e-35	0.648543	0.255	0.069	1
LotjaGi4g1v0210400	1.62323e-39	4.04656e-35	0.622501	0.465	0.213	1
LotjaGi2g1v0089400	1.66519e-39	4.15116e-35	0.576694	0.3	0.095	1
LotjaGi3g1v0356500	1.67945e-39	4.18671e-35	0.586979	0.25	0.066	1
LotjaGi2g1v0337000	2.39442e-39	5.96905e-35	0.692833	0.352	0.13	1
LotjaGi3g1v0058700	3.11611e-39	7.76815e-35	0.695741	0.261	0.074	1
LotjaGi3g1v0488200	3.21587e-39	8.01685e-35	0.656685	0.308	0.103	1
LotjaGi2g1v0147400	3.43346e-39	8.55926e-35	0.704153	0.265	0.077	1
LotjaGi4g1v0131700	5.96939e-39	1.48811e-34	0.552671	0.399	0.164	1
LotjaGi6g1v0355000	8.82139e-39	2.19909e-34	0.609123	0.369	0.141	1
LotjaGi2g1v0309600	1.52783e-38	3.80872e-34	0.682313	0.273	0.083	1
LotjaGi1g1v0530600	1.6142e-38	4.02405e-34	0.60815	0.309	0.102	1
LotjaGi1g1v0562700	1.66424e-38	4.14879e-34	0.787243	0.389	0.165	1
LotjaGi4g1v0404100	1.7544e-38	4.37354e-34	0.504011	0.422	0.177	1
LotjaGi1g1v0742700	2.11602e-38	5.27504e-34	0.59518	0.339	0.124	1
LotjaGi4g1v0458800	2.49831e-38	6.22804e-34	0.608455	0.281	0.087	1
LotjaGi4g1v0434800	2.83028e-38	7.05561e-34	0.5189	0.268	0.08	1
LotjaGi2g1v0312700	3.23291e-38	8.05931e-34	0.55111	0.367	0.142	1
LotjaGi2g1v0168300	4.13706e-38	1.03133e-33	0.620838	0.252	0.07	1
LotjaGi1g1v0300500	4.30848e-38	1.07406e-33	0.660045	0.284	0.09	1
LotjaGi1g1v0397200	5.43223e-38	1.3542e-33	0.62079	0.286	0.091	1
LotjaGi4g1v0083100	6.8638e-38	1.71108e-33	0.621613	0.267	0.079	1
LotjaGi2g1v0277800	1.55723e-37	3.88203e-33	0.614322	0.327	0.12	1
LotjaGi1g1v0516900	1.63513e-37	4.0762e-33	0.694091	0.254	0.074	1
LotjaGi3g1v0341600	3.04403e-37	7.58847e-33	0.59833	0.31	0.106	1
LotjaGi1g1v0509800	4.33503e-37	1.08068e-32	0.535196	0.327	0.118	1
LotjaGi2g1v0426200	4.45101e-37	1.10959e-32	0.519328	0.312	0.108	1
LotjaGi2g1v0226300	5.99006e-37	1.49326e-32	0.656481	0.265	0.08	1
LotjaGi1g1v0422700	6.19237e-37	1.5437e-32	0.572207	0.296	0.1	1
LotjaGi4g1v0002400_LC	8.76813e-37	2.18581e-32	0.504883	0.518	0.246	1
LotjaGi3g1v0358000	9.50348e-37	2.36912e-32	0.645436	0.286	0.093	1
LotjaGi1g1v0680100	9.77638e-37	2.43715e-32	0.533262	0.333	0.122	1
LotjaGi3g1v0174800	1.25316e-36	3.124e-32	0.614313	0.266	0.083	1
LotjaGi1g1v0431400	1.4374e-36	3.5833e-32	0.626632	0.288	0.094	1
LotjaGi1g1v0103900_LC	1.84594e-36	4.60174e-32	0.583198	0.25	0.072	1
LotjaGi1g1v0609500	2.55707e-36	6.37451e-32	0.659286	0.271	0.085	1
LotjaGi4g1v0034600	2.85938e-36	7.12815e-32	0.628519	0.291	0.098	1
LotjaGi6g1v0303900	4.78771e-36	1.19353e-31	0.53522	0.285	0.094	1
LotjaGi2g1v0330500	6.03646e-36	1.50483e-31	0.526343	0.327	0.12	1
LotjaGi3g1v0537400	6.65138e-36	1.65812e-31	0.592198	0.31	0.111	1
LotjaGi2g1v0161700	8.7796e-36	2.18867e-31	0.687067	0.272	0.09	1
LotjaGi1g1v0259200	9.6884e-36	2.41522e-31	0.633403	0.273	0.088	1
LotjaGi1g1v0637500	1.01317e-35	2.52572e-31	0.674409	0.261	0.081	1
LotjaGi2g1v0011400	1.62478e-35	4.05041e-31	0.589019	0.281	0.092	1
LotjaGi3g1v0204500	6.14857e-35	1.53278e-30	0.577214	0.312	0.115	1
LotjaGi1g1v0707600_LC	6.82242e-35	1.70076e-30	0.573936	0.255	0.079	1
LotjaGi4g1v0461000	7.09739e-35	1.76931e-30	0.566448	0.269	0.087	1
LotjaGi4g1v0071800	8.70933e-35	2.17115e-30	0.524642	0.413	0.183	1
LotjaGi1g1v0077000	1.96381e-34	4.89559e-30	0.637608	0.375	0.161	1
LotjaGi6g1v0289400	3.50881e-34	8.74711e-30	0.587218	0.317	0.122	1
LotjaGi1g1v0726000	4.99117e-34	1.24425e-29	0.538709	0.254	0.08	1
LotjaGi4g1v0444200	6.37737e-34	1.58982e-29	0.512477	0.315	0.118	1
LotjaGi5g1v0165600	6.48897e-34	1.61763e-29	0.66317	0.258	0.083	1
LotjaGi3g1v0010300	1.00937e-33	2.51626e-29	0.555123	0.25	0.077	1
LotjaGi4g1v0081400	1.43623e-33	3.58039e-29	0.548064	0.257	0.08	1
LotjaGi4g1v0254900_LC	1.46375e-33	3.64898e-29	0.561053	0.352	0.147	1
LotjaGi1g1v0302300	2.58789e-33	6.45135e-29	0.641564	0.28	0.096	1
LotjaGi1g1v0358900	3.08739e-33	7.69654e-29	0.599728	0.269	0.091	1
LotjaGi6g1v0101800	3.13362e-33	7.81181e-29	0.584155	0.286	0.102	1
LotjaGi6g1v0271200	3.33432e-33	8.31212e-29	0.552553	0.303	0.111	1
LotjaGi2g1v0125900	7.08627e-33	1.76654e-28	0.545358	0.286	0.103	1
LotjaGi4g1v0387400	7.17201e-33	1.78791e-28	0.55783	0.263	0.087	1
LotjaGi1g1v0719700	7.28262e-33	1.81548e-28	0.59185	0.293	0.107	1
LotjaGi1g1v0382900	9.14183e-33	2.27897e-28	0.529509	0.269	0.092	1
LotjaGi1g1v0578700	1.3421e-32	3.34573e-28	0.535426	0.322	0.126	1
LotjaGi2g1v0389300_LC	1.42002e-32	3.53996e-28	0.699778	0.286	0.103	1
LotjaGi3g1v0370700_LC	1.71534e-32	4.27617e-28	0.605015	0.253	0.083	1
LotjaGi4g1v0310600	3.3697e-32	8.40031e-28	0.50314	0.31	0.118	1
LotjaGi2g1v0072600	9.6922e-32	2.41617e-27	0.517916	0.297	0.112	1
LotjaGi1g1v0767900	2.96032e-31	7.37977e-27	0.560253	0.269	0.095	1
LotjaGi4g1v0018500	3.24118e-31	8.07995e-27	0.576027	0.26	0.089	1
LotjaGi1g1v0026900	3.6993e-31	9.22199e-27	0.594775	0.265	0.093	1
LotjaGi2g1v0168500	4.21653e-31	1.05114e-26	0.534219	0.273	0.097	1
LotjaGi5g1v0252100	1.19235e-30	2.9724e-26	0.507766	0.423	0.203	1
LotjaGi4g1v0455000	1.23397e-30	3.07617e-26	0.551627	0.27	0.096	1
LotjaGi3g1v0221100	1.78939e-30	4.46076e-26	0.576161	0.266	0.094	1
LotjaGi4g1v0025800	6.24682e-30	1.55727e-25	0.528119	0.274	0.101	1
LotjaGi6g1v0281600	9.49579e-30	2.3672e-25	0.53186	0.282	0.107	1
LotjaGi3g1v0437000	3.44671e-29	8.5923e-25	0.642404	0.317	0.136	1
LotjaGi4g1v0418000	4.10493e-29	1.02332e-24	0.558908	0.265	0.099	1
LotjaGi2g1v0258200	8.7676e-29	2.18568e-24	0.571157	0.255	0.092	1
LotjaGi2g1v0191700	1.5035e-28	3.74807e-24	0.597555	0.273	0.106	1
LotjaGi1g1v0664600	3.96347e-28	9.88054e-24	0.519675	0.321	0.138	1
LotjaGi1g1v0142300	4.52303e-28	1.12755e-23	0.536086	0.294	0.122	1
LotjaGi5g1v0345600	8.89274e-28	2.21687e-23	0.54152	0.267	0.102	1
LotjaGi1g1v0541800	7.39838e-26	1.84434e-21	0.53814	0.25	0.097	1
LotjaGi3g1v0054800	7.51336e-24	1.87301e-19	0.506832	0.272	0.117	1
LotjaGi3g1v0505900	5.71214e-114	1.42398e-109	1.72694	0.89	0.442	2
LotjaGi1g1v0658000	2.48261e-111	6.1889e-107	1.70529	0.508	0.096	2
LotjaGi4g1v0381200_LC	6.45969e-110	1.61033e-105	1.6567	0.792	0.292	2
LotjaGi1g1v0594900	6.51593e-94	1.62436e-89	1.70518	0.636	0.186	2
LotjaGi1g1v0022100	3.2507e-82	8.10366e-78	1.62682	0.528	0.144	2
LotjaGi1g1v0348000	1.35286e-74	3.37255e-70	1.30277	0.68	0.258	2
LotjaGi3g1v0420500	1.87831e-72	4.68244e-68	1.48688	0.388	0.082	2
LotjaGi1g1v0021900	1.74395e-69	4.34749e-65	1.64444	0.564	0.197	2
LotjaGi5g1v0269600_LC	3.80982e-64	9.49751e-60	1.60997	0.394	0.099	2
LotjaGi5g1v0269800_LC	9.73628e-57	2.42716e-52	0.775113	0.994	0.962	2
LotjaGi1g1v0180800	1.1527e-56	2.87357e-52	1.24444	0.78	0.426	2
LotjaGi3g1v0426800	2.78849e-52	6.95142e-48	1.40052	0.322	0.079	2
LotjaGi4g1v0429500	5.8363e-49	1.45493e-44	1.06093	0.36	0.099	2
LotjaGi4g1v0033200	1.26391e-48	3.1508e-44	1.04395	0.464	0.161	2
LotjaGi5g1v0253300	5.6317e-48	1.40393e-43	1.25833	0.477	0.18	2
LotjaGi3g1v0312900	1.53009e-46	3.81435e-42	0.638068	0.559	0.211	2
LotjaGi5g1v0085100	1.92147e-39	4.79004e-35	1.14184	0.627	0.359	2
LotjaGi3g1v0005100	6.23457e-39	1.55422e-34	1.22736	0.284	0.079	2
LotjaGi6g1v0028000_LC	9.26487e-39	2.30964e-34	0.673312	0.725	0.406	2
LotjaGi4g1v0399900	1.37296e-37	3.42266e-33	1.11028	0.335	0.11	2
LotjaGi2g1v0361900	7.55127e-37	1.88246e-32	0.833364	0.424	0.163	2
LotjaGi3g1v0292600	9.69493e-36	2.41685e-31	1.05665	0.303	0.094	2
LotjaGi3g1v0076200	5.55642e-35	1.38516e-30	1.05636	0.445	0.192	2
LotjaGi1g1v0017300	4.54164e-34	1.13218e-29	0.639532	0.322	0.1	2
LotjaGi4g1v0026300	5.40605e-34	1.34768e-29	0.587261	0.498	0.204	2
LotjaGi3g1v0201700	9.51721e-34	2.37255e-29	0.800122	0.519	0.246	2
LotjaGi2g1v0308500	6.4551e-32	1.60919e-27	0.802065	0.383	0.149	2
LotjaGi1g1v0309300	1.33406e-31	3.32568e-27	0.537297	0.504	0.222	2
LotjaGi4g1v0408500	5.84885e-31	1.45806e-26	0.724116	0.278	0.085	2
LotjaGi4g1v0349300	8.362e-31	2.08456e-26	0.775903	0.538	0.273	2
LotjaGi3g1v0354200	5.05011e-29	1.25894e-24	0.865372	0.284	0.096	2
LotjaGi1g1v0723600_LC	6.06044e-29	1.51081e-24	1.00691	0.392	0.169	2
LotjaGi4g1v0275500	2.25054e-28	5.61036e-24	0.629132	0.29	0.096	2
LotjaGi4g1v0305100	4.48039e-28	1.11692e-23	0.732443	0.29	0.101	2
LotjaGi1g1v0310600	5.66897e-28	1.41322e-23	0.776493	0.585	0.342	2
LotjaGi1g1v0377600	7.71399e-28	1.92302e-23	0.570463	0.93	0.704	2
LotjaGi1g1v0480000	8.22677e-27	2.05085e-22	0.625279	0.258	0.084	2
LotjaGi6g1v0032600	5.08361e-26	1.26729e-21	0.956513	0.337	0.142	2
LotjaGi1g1v0058300	3.01549e-25	7.51731e-21	0.654622	0.608	0.363	2
LotjaGi6g1v0296500	4.05459e-24	1.01077e-19	0.788122	0.441	0.22	2
LotjaGi5g1v0294100	7.47045e-24	1.86231e-19	0.698845	0.811	0.654	2
LotjaGi3g1v0062800	1.2639e-23	3.15076e-19	0.92294	0.432	0.228	2
LotjaGi6g1v0305200	1.47169e-23	3.66877e-19	0.809506	0.614	0.402	2
LotjaGi3g1v0185200	1.02077e-22	2.54467e-18	0.755133	0.301	0.121	2
LotjaGi2g1v0214500	1.96746e-22	4.90468e-18	0.836829	0.352	0.163	2
LotjaGi3g1v0302700_LC	6.56098e-22	1.63559e-17	0.546466	0.282	0.109	2
LotjaGi4g1v0100600	9.35964e-22	2.33326e-17	0.632341	0.392	0.191	2
LotjaGi5g1v0054800	2.41607e-21	6.02303e-17	0.672297	0.407	0.206	2
LotjaGi2g1v0405900	4.41894e-21	1.1016e-16	0.5198	0.388	0.183	2
LotjaGi3g1v0443150	1.25818e-20	3.13652e-16	0.685654	0.284	0.117	2
LotjaGi5g1v0189600	1.92358e-20	4.79529e-16	0.800072	0.352	0.172	2
LotjaGi4g1v0369600	6.53282e-20	1.62857e-15	0.509304	0.256	0.098	2
LotjaGi1g1v0074300	7.6278e-20	1.90153e-15	0.631167	0.655	0.472	2
LotjaGi3g1v0356600	2.2268e-19	5.55118e-15	0.626236	0.362	0.172	2
LotjaGi4g1v0333400	1.53426e-18	3.82475e-14	0.623471	0.708	0.547	2
LotjaGi1g1v0748500	2.16486e-18	5.39678e-14	0.807129	0.265	0.116	2
LotjaGi2g1v0318600	5.32034e-18	1.32631e-13	0.720842	0.309	0.148	2
LotjaGi1g1v0539200	7.22479e-18	1.80107e-13	0.844758	0.625	0.45	2
LotjaGi1g1v0553300	4.1896e-17	1.04443e-12	0.624405	0.377	0.196	2
LotjaGi2g1v0265100	5.00432e-17	1.24753e-12	0.511598	0.508	0.311	2
LotjaGi1g1v0478000	6.45143e-17	1.60828e-12	0.686899	0.407	0.229	2
LotjaGi6g1v0040800	3.67097e-16	9.15136e-12	0.595671	0.337	0.176	2
LotjaGi2g1v0254500	5.15657e-16	1.28548e-11	0.569758	0.258	0.116	2
LotjaGi6g1v0311500	2.29442e-15	5.71976e-11	0.591369	0.36	0.197	2
LotjaGi2g1v0426500	2.45237e-15	6.11351e-11	0.802484	0.275	0.137	2
LotjaGi2g1v0163300	2.91991e-15	7.27904e-11	0.564911	0.549	0.358	2
LotjaGi6g1v0254700	4.9047e-15	1.22269e-10	0.739792	0.309	0.16	2
LotjaGi5g1v0201300	9.62841e-15	2.40027e-10	0.631365	0.282	0.137	2
LotjaGi3g1v0511300	1.02943e-14	2.56626e-10	0.62802	0.263	0.124	2
LotjaGi2g1v0308400	1.22843e-14	3.06236e-10	0.610729	0.252	0.118	2
LotjaGi1g1v0769900	1.32749e-14	3.3093e-10	0.658066	0.47	0.297	2
LotjaGi6g1v0268300	1.62684e-14	4.05555e-10	0.723247	0.417	0.253	2
LotjaGi2g1v0272900	4.7674e-14	1.18846e-09	0.606099	0.464	0.301	2
LotjaGi1g1v0106500	8.91197e-14	2.22167e-09	0.596681	0.282	0.142	2
LotjaGi2g1v0225900	1.61593e-13	4.02835e-09	0.519451	0.434	0.258	2
LotjaGi2g1v0419700	3.96117e-13	9.8748e-09	0.503211	0.477	0.309	2
LotjaGi3g1v0400000	6.83977e-13	1.70509e-08	0.602037	0.532	0.372	2
LotjaGi3g1v0080500	7.21002e-13	1.79739e-08	0.531412	0.405	0.241	2
LotjaGi4g1v0240000_LC	1.36073e-12	3.39216e-08	0.506951	0.258	0.13	2
LotjaGi1g1v0080000	2.19309e-12	5.46714e-08	0.586587	0.667	0.512	2
LotjaGi3g1v0130800	5.89815e-12	1.47035e-07	0.56904	0.347	0.204	2
LotjaGi4g1v0432400	6.9893e-12	1.74236e-07	0.530313	0.343	0.199	2
LotjaGi5g1v0323900	8.4356e-12	2.10291e-07	0.532639	0.28	0.151	2
LotjaGi4g1v0077400	9.54652e-12	2.37985e-07	0.551873	0.303	0.171	2
LotjaGi5g1v0364700_LC	1.2776e-11	3.18493e-07	0.631598	0.362	0.22	2
LotjaGi1g1v0607050	2.20041e-11	5.48539e-07	0.544967	0.286	0.158	2
LotjaGi5g1v0281900	2.3497e-11	5.85757e-07	0.554737	0.269	0.147	2
LotjaGi2g1v0182300	3.1057e-11	7.7422e-07	0.524763	0.29	0.161	2
LotjaGi1g1v0074000	5.09483e-11	1.27009e-06	0.626649	0.318	0.185	2
LotjaGi4g1v0245100	1.90283e-10	4.74356e-06	0.590054	0.333	0.204	2
LotjaGi4g1v0302900	2.02499e-10	5.04811e-06	0.548529	0.333	0.202	2
LotjaGi4g1v0359300	2.54437e-10	6.34287e-06	0.51762	0.314	0.186	2
LotjaGi3g1v0197600	2.87285e-10	7.16174e-06	0.52387	0.513	0.388	2
LotjaGi3g1v0055400	5.12972e-10	1.27879e-05	0.751476	0.453	0.314	2
LotjaGi4g1v0441000	3.44595e-09	8.59041e-05	0.584891	0.419	0.3	2
LotjaGi1g1v0765600	4.15535e-09	0.000103589	0.54541	0.294	0.178	2
LotjaGi3g1v0043100	4.41078e-09	0.000109956	0.532634	0.506	0.388	2
LotjaGi6g1v0255000	4.79081e-09	0.00011943	0.617966	0.462	0.333	2
LotjaGi6g1v0258800	1.12915e-08	0.000281487	0.639839	0.345	0.225	2
LotjaGi2g1v0441700	7.35643e-08	0.00183388	0.644659	0.347	0.24	2
LotjaGi1g1v0751400	1.34172e-07	0.00334476	0.590433	0.297	0.195	2
LotjaGi5g1v0252100	7.47108e-07	0.0186247	0.527557	0.405	0.298	2
LotjaGi6g1v0286800_LC	1.04982e-06	0.026171	0.567097	0.636	0.572	2
LotjaGi2g1v0356200	1.38956e-06	0.0346402	0.504795	0.35	0.256	2
LotjaGiM1v0003900	0	0	2.07883	0.998	0.991	3
LotjaGi3g1v0268000	1.6911e-283	4.21573e-279	2.26539	1	0.999	3
LotjaGiM1v0004400	1.45603e-281	3.62973e-277	2.18176	0.969	0.853	3
LotjaGi6g1v0049400_LC	1.62864e-272	4.06005e-268	1.9035	0.998	0.996	3
LotjaGi6g1v0119300_LC	1.44429e-255	3.60048e-251	2.37432	0.986	0.954	3
LotjaGi6g1v0121900_LC	5.89936e-243	1.47065e-238	1.8472	0.994	0.978	3
LotjaGi5g1v0087500_LC	1.96774e-238	4.90539e-234	1.90278	0.992	0.99	3
LotjaGi5g1v0024900	3.54894e-209	8.84715e-205	3.11929	0.783	0.315	3
LotjaGi2g1v0046400_LC	1.42587e-207	3.55455e-203	1.91583	0.966	0.923	3
LotjaGi2g1v0049200_LC	3.32203e-203	8.28149e-199	1.74924	0.961	0.915	3
LotjaGi5g1v0024700	1.00341e-198	2.50139e-194	3.18852	0.696	0.202	3
LotjaGi4g1v0036200	1.04797e-189	2.61249e-185	2.02834	0.934	0.885	3
LotjaGi3g1v0149500	4.38525e-184	1.0932e-179	2.83099	0.71	0.259	3
LotjaGi1g1v0143000	7.82033e-179	1.94953e-174	1.50613	0.982	0.976	3
LotjaGi5g1v0216400	7.42813e-172	1.85176e-167	3.04176	0.571	0.122	3
LotjaGi3g1v0165400_LC	5.43319e-168	1.35444e-163	1.37825	0.993	0.997	3
LotjaGi6g1v0049200	6.24685e-165	1.55728e-160	1.42697	0.984	0.98	3
LotjaGi3g1v0268300_LC	1.44997e-161	3.61464e-157	2.37871	0.894	0.859	3
LotjaGi5g1v0184800	3.75461e-156	9.35987e-152	2.39352	0.744	0.309	3
LotjaGi1g1v0006100_LC	1.09516e-153	2.73013e-149	4.08975	0.442	0.055	3
LotjaGi6g1v0130800	1.62301e-153	4.046e-149	4.03634	0.384	0.025	3
LotjaGi5g1v0046500	3.99784e-144	9.96621e-140	2.55934	0.647	0.238	3
LotjaGi5g1v0178800	5.93013e-136	1.47832e-131	1.52863	0.96	0.961	3
LotjaGi6g1v0128200_LC	2.47468e-127	6.16912e-123	2.21113	0.802	0.71	3
LotjaGi2g1v0030200_LC	3.03682e-124	7.57049e-120	2.10642	0.794	0.697	3
LotjaGi6g1v0128100_LC	1.03108e-123	2.57039e-119	1.54345	0.933	0.944	3
LotjaGi6g1v0120200_LC	5.30018e-119	1.32128e-114	1.4025	0.882	0.861	3
LotjaGi2g1v0042800_LC	1.7456e-117	4.35162e-113	1.73899	0.797	0.679	3
LotjaGi2g1v0028800	3.93343e-115	9.80565e-111	1.69073	0.798	0.717	3
LotjaGi4g1v0210200	1.98596e-111	4.95081e-107	2.25839	0.479	0.122	3
LotjaGi1g1v0481300	6.00651e-111	1.49736e-106	1.53486	0.852	0.837	3
LotjaGi3g1v0158100	5.26954e-110	1.31364e-105	2.53523	0.423	0.095	3
LotjaGi6g1v0133100	2.35869e-108	5.87998e-104	1.3743	0.908	0.912	3
LotjaGi2g1v0032700_LC	9.53498e-105	2.37697e-100	1.88691	0.791	0.742	3
LotjaGi6g1v0119500_LC	1.63439e-104	4.07438e-100	1.84771	0.864	0.885	3
LotjaGi6g1v0118600	8.15792e-103	2.03369e-98	1.38723	0.882	0.885	3
LotjaGi6g1v0119900	1.26047e-102	3.14223e-98	1.99464	0.846	0.858	3
LotjaGi5g1v0087800	4.07799e-101	1.0166e-96	1.64038	0.874	0.893	3
LotjaGi2g1v0044700_LC	9.02397e-99	2.24958e-94	1.77212	0.785	0.725	3
LotjaGi5g1v0269800_LC	6.57836e-94	1.63992e-89	0.961085	0.949	0.976	3
LotjaGi6g1v0297300	1.47694e-93	3.68186e-89	2.31996	0.418	0.115	3
LotjaGi2g1v0027200_LC	6.12157e-92	1.52605e-87	1.70827	0.828	0.847	3
LotjaGi2g1v0030400_LC	1.21535e-91	3.02974e-87	1.79976	0.829	0.847	3
LotjaGi5g1v0251100	8.66649e-91	2.16047e-86	2.1907	0.261	0.023	3
LotjaGi4g1v0013200_LC	2.27441e-89	5.66989e-85	1.30707	0.864	0.861	3
LotjaGi3g1v0165300_LC	4.96892e-88	1.2387e-83	1.55579	0.865	0.892	3
LotjaGi2g1v0052600_LC	3.69196e-87	9.20369e-83	1.38382	0.835	0.871	3
LotjaGi4g1v0207900	8.96693e-85	2.23537e-80	2.54167	0.313	0.056	3
LotjaGi1g1v0613400	1.26945e-83	3.16461e-79	2.36559	0.267	0.033	3
LotjaGi2g1v0045600_LC	9.93524e-83	2.47676e-78	1.34297	0.805	0.785	3
LotjaGi4g1v0116000	1.3296e-81	3.31457e-77	2.18389	0.273	0.037	3
LotjaGi4g1v0352600	1.6986e-81	4.23444e-77	2.12794	0.525	0.26	3
LotjaGi6g1v0099600_LC	1.90373e-80	4.7458e-76	0.655998	1	0.999	3
LotjaGi2g1v0052400_LC	3.6745e-77	9.16016e-73	1.6613	0.771	0.786	3
LotjaGi5g1v0213200	7.75006e-74	1.93201e-69	2.00049	0.439	0.161	3
LotjaGi2g1v0257400	1.39153e-72	3.46894e-68	2.12448	0.32	0.078	3
LotjaGi4g1v0013000_LC	4.6545e-70	1.16032e-65	1.49941	0.785	0.821	3
LotjaGi2g1v0048700_LC	4.7978e-69	1.19604e-64	1.79092	0.689	0.637	3
LotjaGi2g1v0038700	2.81583e-68	7.01959e-64	0.965718	0.888	0.947	3
LotjaGi2g1v0029600_LC	2.58727e-67	6.4498e-63	1.82032	0.71	0.701	3
LotjaGi2g1v0051500_LC	2.66326e-64	6.63925e-60	1.56443	0.7	0.673	3
LotjaGi2g1v0042100	7.42252e-64	1.85036e-59	1.86324	0.584	0.426	3
LotjaGi2g1v0049700	1.28351e-58	3.19966e-54	1.72092	0.617	0.52	3
LotjaGi2g1v0051200	1.9734e-58	4.9195e-54	1.57442	0.707	0.715	3
LotjaGi4g1v0026300	1.56368e-57	3.89811e-53	1.87289	0.413	0.174	3
LotjaGi1g1v0168700	1.61522e-57	4.02658e-53	2.1404	0.312	0.096	3
LotjaGi1g1v0686200_LC	3.95024e-55	9.84755e-51	1.27803	0.715	0.682	3
LotjaGi1g1v0180800	2.53254e-51	6.31337e-47	0.953912	0.672	0.392	3
LotjaGi3g1v0268200_LC	1.06809e-47	2.66263e-43	1.66291	0.504	0.341	3
LotjaGi2g1v0050800_LC	6.58945e-45	1.64268e-40	1.56476	0.603	0.536	3
LotjaGi2g1v0044000_LC	1.06565e-44	2.65656e-40	1.58669	0.605	0.545	3
LotjaGi2g1v0033100_LC	2.00037e-44	4.98672e-40	1.63307	0.577	0.497	3
LotjaGi1g1v0377600	1.88686e-43	4.70376e-39	1.06574	0.761	0.731	3
LotjaGi6g1v0028000_LC	1.37041e-42	3.4163e-38	1.61468	0.559	0.409	3
LotjaGi5g1v0178900_LC	2.13324e-40	5.31795e-36	1.47457	0.619	0.594	3
LotjaGi2g1v0028200	6.7167e-40	1.67441e-35	1.57908	0.425	0.258	3
LotjaGi6g1v0333900	1.63553e-39	4.07721e-35	1.68651	0.422	0.261	3
LotjaGi2g1v0315700	9.79457e-38	2.44169e-33	1.76449	0.259	0.095	3
LotjaGi2g1v0032300_LC	4.77279e-35	1.18981e-30	1.77002	0.397	0.252	3
LotjaGi3g1v0165200_LC	1.17191e-34	2.92147e-30	1.44375	0.475	0.348	3
LotjaGi3g1v0505900	1.50001e-34	3.73936e-30	0.717062	0.653	0.448	3
LotjaGi1g1v0508300	2.2997e-34	5.73292e-30	1.69972	0.293	0.128	3
LotjaGi6g1v0128400_LC	2.41219e-34	6.01334e-30	1.37722	0.569	0.523	3
LotjaGi6g1v0152200_LC	5.56716e-34	1.38784e-29	1.55413	0.292	0.127	3
LotjaGi1g1v0576500	3.06722e-33	7.64627e-29	1.67692	0.366	0.201	3
LotjaGi4g1v0012900	7.04957e-33	1.75739e-28	1.50967	0.441	0.308	3
LotjaGi2g1v0043400_LC	8.43778e-32	2.10345e-27	1.03359	0.704	0.748	3
LotjaGi6g1v0119100	9.38224e-32	2.3389e-27	1.5219	0.545	0.515	3
LotjaGi1g1v0309300	1.65417e-31	4.12369e-27	1.62211	0.374	0.216	3
LotjaGi6g1v0129100	1.65518e-30	4.1262e-26	1.5565	0.293	0.147	3
LotjaGi2g1v0030100	5.79402e-30	1.44439e-25	1.17928	0.555	0.499	3
LotjaGi4g1v0320300	1.17864e-29	2.93822e-25	1.56024	0.4	0.26	3
LotjaGi1g1v0003900	2.23155e-27	5.56302e-23	1.52871	0.298	0.158	3
LotjaGi3g1v0312900	1.98859e-26	4.95736e-22	1.67432	0.36	0.222	3
LotjaGi2g1v0040900_LC	4.20659e-24	1.04866e-19	1.39859	0.337	0.219	3
LotjaGi4g1v0030900	2.27701e-23	5.67635e-19	1.48564	0.348	0.225	3
LotjaGi3g1v0064600	3.20998e-23	8.00217e-19	1.6955	0.354	0.243	3
LotjaGi2g1v0039600_LC	8.49715e-23	2.11825e-18	1.40891	0.334	0.218	3
LotjaGi2g1v0038500_LC	2.26413e-22	5.64424e-18	1.5696	0.337	0.227	3
LotjaGi2g1v0030000_LC	7.19731e-21	1.79422e-16	1.3368	0.322	0.212	3
LotjaGi6g1v0121700	4.66205e-20	1.1622e-15	1.09588	0.591	0.635	3
LotjaGi2g1v0046300_LC	9.75976e-20	2.43301e-15	1.31615	0.296	0.191	3
LotjaGi6g1v0128900_LC	2.28028e-19	5.68452e-15	1.27772	0.426	0.368	3
LotjaGi5g1v0234400	5.69642e-19	1.42006e-14	1.37233	0.263	0.151	3
LotjaGi2g1v0405900	7.50876e-18	1.87186e-13	1.30239	0.293	0.179	3
LotjaGi1g1v0523800	3.02721e-16	7.54652e-12	1.43245	0.458	0.417	3
LotjaGi2g1v0050200_LC	6.66706e-16	1.66203e-11	1.2048	0.332	0.25	3
LotjaGi6g1v0128800_LC	9.34248e-16	2.32899e-11	1.29669	0.32	0.239	3
LotjaGi2g1v0187400	7.10054e-15	1.77009e-10	1.21155	0.328	0.236	3
LotjaGi1g1v0224700	1.12833e-14	2.81282e-10	1.29671	0.386	0.321	3
LotjaGi3g1v0262100	3.09491e-14	7.7153e-10	1.25263	0.311	0.224	3
LotjaGi1g1v0594900	4.25589e-14	1.06095e-09	0.815316	0.336	0.222	3
LotjaGi2g1v0256400	1.83266e-13	4.56864e-09	1.26624	0.264	0.176	3
LotjaGi2g1v0045100_LC	2.26843e-13	5.65497e-09	1.09274	0.463	0.454	3
LotjaGi2g1v0050600_LC	4.46138e-13	1.11218e-08	1.22993	0.303	0.232	3
LotjaGi1g1v0443800	5.42596e-13	1.35264e-08	1.17856	0.368	0.302	3
LotjaGi4g1v0349300	2.15023e-12	5.3603e-08	1.29134	0.368	0.291	3
LotjaGiM1v0004100	1.09767e-11	2.73637e-07	1.04445	0.453	0.432	3
LotjaGi6g1v0118700_LC	4.69495e-11	1.1704e-06	1.14051	0.252	0.181	3
LotjaGi4g1v0096200	6.49366e-10	1.61881e-05	1.06227	0.322	0.261	3
LotjaGi4g1v0024800	2.30531e-09	5.7469e-05	1.13415	0.301	0.251	3
LotjaGi2g1v0225900	1.56355e-08	0.000389778	1.06826	0.319	0.271	3
LotjaGi2g1v0027600	2.72504e-08	0.000679325	1.06298	0.318	0.283	3
LotjaGi2g1v0049100	3.31217e-08	0.000825692	1.03016	0.428	0.453	3
LotjaGi5g1v0087300_LC	6.75507e-07	0.0168397	0.79842	0.535	0.626	3

## Sheet: Figure_S6d
Pseudotime-dependent genes in Supplementary Fig. 6d. It is a one-to-one match between genes in the list and genes in Fig. 10d from top to bottom.
Lotus_Gene_ID
LotjaGi4g1v0389500
LotjaGi5g1v0340900
LotjaGi5g1v0342200
LotjaGi4g1v0007200−LC
LotjaGi5g1v0095100−LC
LotjaGi4g1v0146200
LotjaGi3g1v0432850
LotjaGi3g1v0018000
LotjaGi6g1v0294300
LotjaGi6g1v0017800
LotjaGi4g1v0225900
LotjaGi6g1v0167800
LotjaGi4g1v0033400
LotjaGi5g1v0015100
LotjaGi5g1v0217100
LotjaGi2g1v0131500−LC
LotjaGi1g1v0450900
LotjaGi6g1v0283400
LotjaGi6g1v0289500
LotjaGi3g1v0462500
LotjaGi5g1v0017500
LotjaGi6g1v0343100
LotjaGi3g1v0238500
LotjaGi1g1v0147400
LotjaGi4g1v0107600
LotjaGi4g1v0035000
LotjaGi3g1v0533600
LotjaGi3g1v0490800
LotjaGi1g1v0125100−LC
LotjaGi4g1v0270400
LotjaGi3g1v0419800
LotjaGi3g1v0049100
LotjaGi3g1v0523500−LC
LotjaGi1g1v0574600
LotjaGi2g1v0406500
LotjaGi3g1v0101100
LotjaGi5g1v0104100
LotjaGi1g1v0406500
LotjaGi4g1v0345600
LotjaGi3g1v0168700
LotjaGi1g1v0624400
LotjaGi4g1v0216300
LotjaGi2g1v0300200
LotjaGi4g1v0363900
LotjaGi1g1v0562700
LotjaGi3g1v0117100
LotjaGi5g1v0339400
LotjaGi4g1v0137700
LotjaGi2g1v0182500
LotjaGi5g1v0349400
LotjaGi4g1v0315400−LC
LotjaGi5g1v0343200
LotjaGi5g1v0221100
LotjaGi5g1v0335000
LotjaGi4g1v0334300
LotjaGi2g1v0158400−LC
LotjaGi1g1v0661500
LotjaGi2g1v0410800
LotjaGi4g1v0274800
LotjaGi2g1v0158100
LotjaGi3g1v0537200
LotjaGi2g1v0326500
LotjaGi6g1v0320100
LotjaGi4g1v0038200
LotjaGi4g1v0049200
LotjaGi3g1v0288800−LC
LotjaGi6g1v0322100
LotjaGi1g1v0070100
LotjaGi1g1v0351900
LotjaGi4g1v0283000−LC
LotjaGi3g1v0479200
LotjaGi3g1v0430600−LC
LotjaGi3g1v0308500
LotjaGi2g1v0445900−LC
LotjaGi1g1v0245100−LC
LotjaGi6g1v0315500
LotjaGi4g1v0127800
LotjaGi1g1v0690300
LotjaGi1g1v0322700
LotjaGi5g1v0326100
LotjaGi1g1v0467500
LotjaGi5g1v0015300
LotjaGi4g1v0215500
LotjaGi6g1v0230900
LotjaGi1g1v0588800
LotjaGi1g1v0624000
LotjaGi1g1v0223900−LC
LotjaGi2g1v0281800
LotjaGi3g1v0447600
LotjaGi2g1v0328100
LotjaGi4g1v0119900
LotjaGi4g1v0298900
LotjaGi1g1v0479400
LotjaGi1g1v0406800
LotjaGi4g1v0057000
LotjaGi3g1v0522600
LotjaGi2g1v0164600
LotjaGi4g1v0311700
LotjaGi5g1v0332100
LotjaGi1g1v0120800−LC
LotjaGi1g1v0367550
LotjaGi2g1v0381200
LotjaGi4g1v0427900
LotjaGi6g1v0183700
LotjaGi3g1v0393500
LotjaGi6g1v0297900
LotjaGi4g1v0454100
LotjaGi2g1v0186800
LotjaGi1g1v0470800
LotjaGi1g1v0517500−LC
LotjaGi4g1v0096900
LotjaGi3g1v0374400
LotjaGi3g1v0071500
LotjaGi2g1v0446800
LotjaGi2g1v0409000
LotjaGi1g1v0690200
LotjaGi2g1v0310400
LotjaGi1g1v0006500
LotjaGi2g1v0174700
LotjaGi4g1v0315100
LotjaGi5g1v0256100
LotjaGi1g1v0682200
LotjaGi1g1v0365100
LotjaGi4g1v0120700
LotjaGi3g1v0201800
LotjaGi6g1v0051100
LotjaGi2g1v0287700
LotjaGi2g1v0431800
LotjaGi2g1v0250800
LotjaGi1g1v0176600
LotjaGi4g1v0284400−LC
LotjaGi1g1v0626900
LotjaGi4g1v0463000
LotjaGi4g1v0041400
LotjaGi6g1v0302300
LotjaGi1g1v0467400
LotjaGi6g1v0041300
LotjaGi5g1v0292900
LotjaGi6g1v0136600−LC
LotjaGi4g1v0424500
LotjaGi2g1v0449400
LotjaGi1g1v0353300−LC
LotjaGi3g1v0483800−LC
LotjaGi5g1v0180700
LotjaGi1g1v0228600
LotjaGi4g1v0092000
LotjaGi1g1v0424600
LotjaGi2g1v0166000
LotjaGi6g1v0240300
LotjaGi1g1v0754100
LotjaGi2g1v0062600
LotjaGi4g1v0079900
LotjaGi1g1v0359800
LotjaGi5g1v0079100
LotjaGi5g1v0280000
LotjaGi5g1v0166000−LC
LotjaGi1g1v0393300
LotjaGi2g1v0239900
LotjaGi4g1v0461500
LotjaGi3g1v0222100
LotjaGi3g1v0289600
LotjaGi2g1v0355300
LotjaGi3g1v0359500
LotjaGi6g1v0036600
LotjaGi1g1v0061400
LotjaGi6g1v0277400
LotjaGi1g1v0375650
LotjaGi1g1v0685800
LotjaGi5g1v0326800
LotjaGi3g1v0088700
LotjaGi1g1v0672700
LotjaGi1g1v0411000−LC
LotjaGi6g1v0287400
LotjaGi5g1v0235900
LotjaGi3g1v0452000
LotjaGi6g1v0101600
LotjaGi2g1v0293800
LotjaGi4g1v0389200
LotjaGi3g1v0218300
LotjaGi3g1v0171500
LotjaGi3g1v0358900
LotjaGi5g1v0273400
LotjaGi4g1v0253900
LotjaGi4g1v0220700
LotjaGi5g1v0330000
LotjaGi1g1v0459200
LotjaGi2g1v0059300
LotjaGi6g1v0079000
LotjaGi5g1v0276900
LotjaGi2g1v0429400
LotjaGi6g1v0180100
LotjaGi4g1v0447800
LotjaGi1g1v0226000−LC
LotjaGi5g1v0288600
LotjaGi6g1v0357600
LotjaGi1g1v0162800
LotjaGi1g1v0375300
LotjaGi3g1v0076400
LotjaGi3g1v0054600
LotjaGi4g1v0334000
LotjaGi6g1v0004200
LotjaGi2g1v0189500−LC
LotjaGi2g1v0401200−LC
LotjaGi5g1v0272500
LotjaGi1g1v0409200
LotjaGi4g1v0300700
LotjaGi5g1v0031100
LotjaGi2g1v0101200
LotjaGi4g1v0007800
LotjaGi1g1v0124700
LotjaGi5g1v0211600−LC
LotjaGi3g1v0277600
LotjaGi3g1v0128900
LotjaGi3g1v0277700
LotjaGi1g1v0251400
LotjaGi6g1v0250000
LotjaGi1g1v0279000
LotjaGi1g1v0594200
LotjaGi5g1v0297100
LotjaGi1g1v0659100
LotjaGi4g1v0064100
LotjaGi2g1v0370600
LotjaGi2g1v0356100
LotjaGi3g1v0169600
LotjaGi4g1v0127700
LotjaGi4g1v0379700
LotjaGi4g1v0371700
LotjaGi4g1v0376500
LotjaGi4g1v0379600
LotjaGi6g1v0143000
LotjaGi4g1v0442600
LotjaGi6g1v0350700
LotjaGi1g1v0488300
LotjaGi1g1v0558200
LotjaGi6g1v0266650
LotjaGi3g1v0043600
LotjaGi3g1v0534800
LotjaGi4g1v0325200
LotjaGi4g1v0378600
LotjaGi2g1v0060100
LotjaGi6g1v0160700
LotjaGi3g1v0290800
LotjaGi5g1v0246500
LotjaGi2g1v0370400
LotjaGi3g1v0281000
LotjaGi1g1v0512200
LotjaGi3g1v0281100
LotjaGi5g1v0106700
LotjaGi5g1v0069100
LotjaGi1g1v0417800
LotjaGi4g1v0024500
LotjaGi6g1v0270000
LotjaGi2g1v0426900
LotjaGi1g1v0571900
LotjaGi3g1v0016400
LotjaGi2g1v0445400
LotjaGi6g1v0316200
LotjaGi3g1v0136300−LC
LotjaGi3g1v0387800
LotjaGi4g1v0148300
LotjaGi6g1v0284500
LotjaGi1g1v0243500
LotjaGi4g1v0381500−LC
LotjaGi4g1v0378700
LotjaGi1g1v0461700
LotjaGi1g1v0686400
LotjaGi1g1v0574800
LotjaGi1g1v0142500
LotjaGi1g1v0288900
LotjaGi1g1v0683500
LotjaGi4g1v0312000
LotjaGi2g1v0448100
LotjaGi2g1v0460700
LotjaGi5g1v0233700
LotjaGi6g1v0273800
LotjaGi3g1v0294100
LotjaGi3g1v0146600
LotjaGi4g1v0302000−LC
LotjaGi6g1v0281200
LotjaGi6g1v0308600
LotjaGi4g1v0130800
LotjaGi1g1v0077700
LotjaGi1g1v0418400
LotjaGi3g1v0515800
LotjaGi4g1v0120900
LotjaGi4g1v0275300
LotjaGi4g1v0433300
LotjaGi3g1v0053800
LotjaGi1g1v0641000−LC
LotjaGi3g1v0455300
LotjaGi4g1v0067800−LC
LotjaGi1g1v0463100
LotjaGi3g1v0121000
LotjaGi2g1v0447700
LotjaGi1g1v0052700
LotjaGi2g1v0203500
LotjaGi1g1v0377200
LotjaGi4g1v0442400
LotjaGi4g1v0407000
LotjaGi1g1v0502700
LotjaGi3g1v0239800
LotjaGi5g1v0052500
LotjaGi4g1v0130100
LotjaGi1g1v0021400
LotjaGi2g1v0098000−LC
LotjaGi5g1v0269700
LotjaGi3g1v0538100
LotjaGi5g1v0347300
LotjaGi6g1v0133900
LotjaGi1g1v0659000
LotjaGi5g1v0000600
LotjaGi4g1v0245500
LotjaGi1g1v0776300
LotjaGi1g1v0109900
LotjaGi1g1v0222600
LotjaGi3g1v0367900
LotjaGi2g1v0366700
LotjaGi3g1v0277900
LotjaGi1g1v0612100
LotjaGi5g1v0070400
LotjaGi4g1v0259500
LotjaGi2g1v0401700−LC
LotjaGi2g1v0222100−LC
LotjaGi4g1v0128100
LotjaGi5g1v0257000
LotjaGi6g1v0052100
LotjaGi4g1v0288300
LotjaGi1g1v0289100
LotjaGi1g1v0596400
LotjaGi4g1v0273800
LotjaGi3g1v0309900
LotjaGi1g1v0561800
LotjaGi1g1v0234800
LotjaGi6g1v0260100
LotjaGi3g1v0003600
LotjaGi5g1v0159200
LotjaGi5g1v0325400
LotjaGi6g1v0296900
LotjaGi1g1v0760500
LotjaGi3g1v0133800
LotjaGi1g1v0153300−LC
LotjaGi3g1v0181300
LotjaGi1g1v0373500
LotjaGi1g1v0490000
LotjaGi3g1v0277800
LotjaGi4g1v0312100
LotjaGi1g1v0157000
LotjaGi3g1v0420400
LotjaGi1g1v0549600
LotjaGi3g1v0208600
LotjaGi1g1v0538700
LotjaGi1g1v0637000
LotjaGi1g1v0024800
LotjaGi3g1v0406400
LotjaGi5g1v0217300
LotjaGi2g1v0219700
LotjaGi3g1v0552200
LotjaGi6g1v0322400
LotjaGi5g1v0343100
LotjaGi1g1v0146000
LotjaGi5g1v0309200
LotjaGi5g1v0300600
LotjaGi3g1v0148900
LotjaGi3g1v0156900
LotjaGi1g1v0556300
LotjaGi3g1v0448100
LotjaGi1g1v0457000
LotjaGi1g1v0716900
LotjaGi3g1v0230400
LotjaGi1g1v0234500
LotjaGi5g1v0007700
LotjaGi1g1v0626300−LC
LotjaGi5g1v0316800
LotjaGi1g1v0487800
LotjaGi5g1v0151000
LotjaGi1g1v0596200
LotjaGi1g1v0693900
LotjaGi4g1v0018100
LotjaGi3g1v0385200
LotjaGi5g1v0245700
LotjaGi1g1v0391500
LotjaGi4g1v0231100
LotjaGi3g1v0233100
LotjaGi2g1v0196800
LotjaGi4g1v0320800
LotjaGi1g1v0309600
LotjaGi1g1v0623100
LotjaGi1g1v0119700
LotjaGi4g1v0238000
LotjaGi6g1v0271800
LotjaGi2g1v0390700
LotjaGi4g1v0329000
LotjaGi4g1v0391500
LotjaGi3g1v0437000
LotjaGi4g1v0405300
LotjaGi2g1v0457600
LotjaGi1g1v0181700
LotjaGi4g1v0238300
LotjaGi1g1v0003100
LotjaGi1g1v0532100
LotjaGi3g1v0410300−LC
LotjaGi1g1v0628500
LotjaGi3g1v0181700
LotjaGi1g1v0427400
LotjaGi5g1v0091700
LotjaGi1g1v0351600
LotjaGi6g1v0283100
LotjaGi1g1v0555000
LotjaGi4g1v0036300
LotjaGi2g1v0203100
LotjaGi2g1v0364300
LotjaGi4g1v0387300
LotjaGi6g1v0002100
LotjaGi5g1v0046400
LotjaGi2g1v0328200−LC
LotjaGi6g1v0219700
LotjaGi6g1v0041700
LotjaGi3g1v0420100
LotjaGi5g1v0010900
LotjaGi5g1v0212000−LC
LotjaGi3g1v0554600
LotjaGi1g1v0763200
LotjaGi2g1v0435400
LotjaGi1g1v0306600
LotjaGi2g1v0425300
LotjaGi2g1v0292300
LotjaGi5g1v0000800
LotjaGi6g1v0351700
LotjaGi6g1v0234400
LotjaGi2g1v0126700
LotjaGi3g1v0246500−LC
LotjaGi3g1v0150100
LotjaGi4g1v0201900
LotjaGi3g1v0451600
LotjaGi6g1v0018000
LotjaGi4g1v0458300
LotjaGi4g1v0026000
LotjaGi4g1v0342000
LotjaGi1g1v0524200
LotjaGi3g1v0000300
LotjaGi1g1v0636100
LotjaGi2g1v0279800
LotjaGi6g1v0157800
LotjaGi6g1v0164200−LC
LotjaGi4g1v0395100
LotjaGi5g1v0220200
LotjaGi4g1v0177300
LotjaGi2g1v0143500
LotjaGi5g1v0183800
LotjaGi4g1v0227300−LC
LotjaGi5g1v0331300
LotjaGi6g1v0298000
LotjaGi3g1v0476100−LC
LotjaGi3g1v0288700
LotjaGi3g1v0220300
LotjaGi1g1v0783700−LC
LotjaGi2g1v0389300−LC
LotjaGi5g1v0296300−LC
LotjaGi4g1v0402000
LotjaGi1g1v0376500
LotjaGi6g1v0300000
LotjaGi3g1v0395500−LC
LotjaGi6g1v0322700
LotjaGi1g1v0625500
LotjaGi5g1v0254100
LotjaGi6g1v0114500
LotjaGi3g1v0122700
LotjaGi4g1v0105100
LotjaGi5g1v0051000
LotjaGi5g1v0269000
LotjaGi1g1v0112000
LotjaGi4g1v0270100
LotjaGi1g1v0233100
LotjaGi3g1v0064900
LotjaGi3g1v0359300
LotjaGi5g1v0238900
LotjaGi2g1v0411400
LotjaGi6g1v0028200
LotjaGi2g1v0116500
LotjaGi4g1v0143300
LotjaGi4g1v0016500
LotjaGi3g1v0474000
LotjaGi3g1v0400900
LotjaGi1g1v0566900
LotjaGi1g1v0572500
LotjaGi1g1v0783300
LotjaGi6g1v0332800
LotjaGi1g1v0179900
LotjaGi3g1v0495500
LotjaGi5g1v0134000
LotjaGi6g1v0108400
LotjaGi2g1v0347300
LotjaGi6g1v0273700
LotjaGi2g1v0354500
LotjaGi1g1v0539200
LotjaGi3g1v0448400
LotjaGi1g1v0763700
LotjaGi3g1v0255800
LotjaGi2g1v0157900
LotjaGi1g1v0416700
LotjaGi1g1v0669500
LotjaGi3g1v0312800
LotjaGi5g1v0099300
LotjaGi1g1v0590000
LotjaGi5g1v0266100
LotjaGi1g1v0455200
LotjaGi1g1v0475000−LC
LotjaGi4g1v0297800
LotjaGi3g1v0458000
LotjaGi3g1v0465300
LotjaGi3g1v0449360
LotjaGi5g1v0027100
LotjaGi3g1v0507300
LotjaGi3g1v0224500
LotjaGi1g1v0431200
LotjaGi4g1v0337000
LotjaGi5g1v0314200−LC
LotjaGi5g1v0116100
LotjaGi6g1v0089000
LotjaGi4g1v0146600
LotjaGi3g1v0223500−LC
LotjaGi1g1v0752400
LotjaGi3g1v0248200
LotjaGi5g1v0269600−LC
LotjaGi2g1v0414600−LC
LotjaGi6g1v0345300
LotjaGi3g1v0019700
LotjaGi1g1v0045100
LotjaGi3g1v0191200
LotjaGi4g1v0262700
LotjaGi1g1v0064700
LotjaGi3g1v0501600
LotjaGi1g1v0253900
LotjaGi3g1v0040100
LotjaGi3g1v0005100
LotjaGi4g1v0208100
LotjaGi1g1v0452900
LotjaGi3g1v0055400
LotjaGi3g1v0076200
LotjaGi1g1v0607200
LotjaGi2g1v0359900−LC
LotjaGi3g1v0012400
LotjaGi4g1v0073500
LotjaGi1g1v0578800
LotjaGi2g1v0279900
LotjaGi4g1v0131200−LC
LotjaGi3g1v0532800−LC
LotjaGi6g1v0225900
LotjaGi3g1v0272000
LotjaGi4g1v0444900
LotjaGi6g1v0286800−LC
LotjaGi2g1v0144500
LotjaGi1g1v0514700
LotjaGi2g1v0452500
LotjaGi3g1v0540900
LotjaGi3g1v0431900
LotjaGi2g1v0407300
LotjaGi4g1v0115300
LotjaGi6g1v0256000−LC
LotjaGi4g1v0070900
LotjaGi1g1v0452600
LotjaGi1g1v0126300
LotjaGi1g1v0258700
LotjaGi1g1v0358300
LotjaGi3g1v0109500
LotjaGi1g1v0539000
LotjaGi3g1v0244000
LotjaGi4g1v0074600
LotjaGi3g1v0068000
LotjaGi5g1v0131400
LotjaGi1g1v0658000
LotjaGi1g1v0021900
LotjaGi1g1v0679700
LotjaGi1g1v0657700
LotjaGi3g1v0426800
LotjaGi6g1v0151500
LotjaGi4g1v0399900
LotjaGi5g1v0234500
LotjaGi5g1v0168400
LotjaGi5g1v0329600
LotjaGi5g1v0039100
LotjaGi1g1v0360400
LotjaGi5g1v0358700
LotjaGi2g1v0283700
LotjaGi3g1v0501800
LotjaGi1g1v0106400
LotjaGi4g1v0116400
LotjaGi1g1v0309400
LotjaGi4g1v0101100
LotjaGi1g1v0348000
LotjaGi6g1v0352800
LotjaGi3g1v0292600
LotjaGi4g1v0381200−LC
LotjaGi1g1v0283500
LotjaGi5g1v0253300
LotjaGi3g1v0525300
LotjaGi3g1v0502300
LotjaGi1g1v0642800
LotjaGi1g1v0515200
LotjaGi6g1v0152400−LC
LotjaGi1g1v0022100
LotjaGi1g1v0180800
LotjaGi3g1v0109600
LotjaGi6g1v0317100
LotjaGi3g1v0400200
LotjaGi6g1v0329800
LotjaGi2g1v0163300
LotjaGi3g1v0062800
LotjaGi1g1v0327800
LotjaGi2g1v0134100−LC
LotjaGi6g1v0045400
LotjaGi5g1v0085100
LotjaGi1g1v0110400−LC
LotjaGi1g1v0259800
LotjaGi1g1v0762800
LotjaGi5g1v0014600
LotjaGi5g1v0237600
LotjaGi3g1v0192300
LotjaGi1g1v0160700
LotjaGi4g1v0307000
LotjaGi1g1v0381300
LotjaGi3g1v0104700
LotjaGi1g1v0403700
LotjaGi4g1v0417900
LotjaGi5g1v0225700
LotjaGi3g1v0518100
LotjaGi1g1v0006100−LC
LotjaGi1g1v0250100−LC
LotjaGi5g1v0164300
LotjaGi4g1v0299200
LotjaGi3g1v0092600
LotjaGi4g1v0075400
LotjaGi6g1v0289000
LotjaGi6g1v0085500
LotjaGi5g1v0184800
LotjaGi5g1v0296700
LotjaGi3g1v0006600
LotjaGi2g1v0309500
LotjaGi3g1v0309500
LotjaGi6g1v0338400−LC
LotjaGi2g1v0092600−LC
LotjaGi1g1v0349800
LotjaGi2g1v0248800
LotjaGi3g1v0505900
LotjaGi2g1v0061700
LotjaGi2g1v0308800
LotjaGi3g1v0541600
LotjaGi2g1v0249400
LotjaGi6g1v0119300−LC
LotjaGi3g1v0268000
LotjaGi3g1v0268300−LC
LotjaGi3g1v0120100
LotjaGi6g1v0188400
LotjaGi1g1v0481700
LotjaGi1g1v0724700
LotjaGi1g1v0068200
LotjaGi6g1v0072200−LC
LotjaGi5g1v0000900
LotjaGi2g1v0156400−LC
LotjaGi6g1v0111800−LC
LotjaGi1g1v0192900
LotjaGi3g1v0493400−LC
LotjaGi2g1v0367100
LotjaGi4g1v0020100
LotjaGi5g1v0269800−LC
LotjaGi2g1v0178900
LotjaGi3g1v0478900
LotjaGi1g1v0508700
LotjaGi2g1v0345700
LotjaGi3g1v0420500
LotjaGi1g1v0594900
LotjaGi1g1v0684100
LotjaGi3g1v0291800
LotjaGi3g1v0149500
LotjaGi1g1v0520500
LotjaGi5g1v0213200
LotjaGi4g1v0421000
LotjaGi3g1v0487600
LotjaGi6g1v0114800
LotjaGi1g1v0440600
LotjaGi4g1v0022600
LotjaGi3g1v0309300
LotjaGi3g1v0176400
LotjaGi1g1v0217000−LC
LotjaGi1g1v0667200
LotjaGi4g1v0311300
LotjaGi5g1v0315600
LotjaGi4g1v0212500
LotjaGi3g1v0010800
LotjaGiC1v0010900
LotjaGi3g1v0098400
LotjaGi4g1v0414800
LotjaGi5g1v0324400
LotjaGi3g1v0291700
LotjaGi6g1v0221000
LotjaGi5g1v0273900
LotjaGi3g1v0146700
LotjaGi6g1v0224100
LotjaGi3g1v0067400−LC
LotjaGi3g1v0439600
LotjaGi1g1v0156300
LotjaGi1g1v0160800
LotjaGi4g1v0157000
LotjaGi2g1v0171300
LotjaGi5g1v0012700−LC
LotjaGi1g1v0461200
LotjaGi1g1v0159600−LC
LotjaGi2g1v0272700
LotjaGi3g1v0009200
LotjaGi1g1v0399100
LotjaGi1g1v0528200
LotjaGi3g1v0473500
LotjaGi5g1v0009700
LotjaGi1g1v0003600
LotjaGi4g1v0098200
LotjaGi5g1v0188800
LotjaGi6g1v0194400
LotjaGi3g1v0003900
LotjaGi1g1v0531300
LotjaGi5g1v0073000
otjaGiC1v0003200
LotjaGi2g1v0291800
LotjaGi4g1v0125500
LotjaGi2g1v0387700−LC
LotjaGi6g1v0314700
LotjaGi6g1v0353300
LotjaGi4g1v0110000
LotjaGi4g1v0120200
LotjaGi5g1v0251100
LotjaGi3g1v0015200
LotjaGi4g1v0234500
LotjaGi1g1v0613400
LotjaGi2g1v0257400
LotjaGi4g1v0207900
LotjaGi3g1v0202100
LotjaGi1g1v0591900−LC
LotjaGi6g1v0077400
LotjaGi3g1v0041200
LotjaGi2g1v0213700
LotjaGi3g1v0064600
LotjaGi1g1v0168700
LotjaGi2g1v0118600
LotjaGi3g1v0079300−LC
LotjaGi1g1v0228700
LotjaGi1g1v0051600
LotjaGi1g1v0517100
LotjaGi3g1v0065200
LotjaGi4g1v0116000
LotjaGi1g1v0397000
LotjaGi3g1v0346800
LotjaGi2g1v0211700−LC
LotjaGi1g1v0639700
LotjaGi6g1v0032600
LotjaGi3g1v0521600
LotjaGi1g1v0175900
LotjaGi4g1v0061900
LotjaGi5g1v0089600
LotjaGi2g1v0315700
LotjaGi1g1v0610000
LotjaGi6g1v0354300
LotjaGi4g1v0190900
LotjaGi3g1v0397200
LotjaGi1g1v0245000
LotjaGi1g1v0484400
LotjaGi3g1v0022100
LotjaGi3g1v0104300
LotjaGi1g1v0048000
LotjaGi2g1v0305100
LotjaGi6g1v0250700
LotjaGi5g1v0224200
LotjaGi2g1v0409600
LotjaGi5g1v0365200
LotjaGi3g1v0501000
LotjaGi3g1v0251800
LotjaGi4g1v0016300
LotjaGi1g1v0630100
LotjaGi4g1v0449300
LotjaGi1g1v0499900
LotjaGi4g1v0328900
LotjaGi1g1v0209300
LotjaGi6g1v0236500
LotjaGi1g1v0667700
LotjaGi2g1v0401100
LotjaGi6g1v0057200
LotjaGi5g1v0169000
LotjaGi1g1v0576500
LotjaGi5g1v0249300
LotjaGi2g1v0225900
LotjaGi1g1v0523800
LotjaGi2g1v0132000
LotjaGi3g1v0312900
LotjaGi2g1v0246900
LotjaGi2g1v0255500
LotjaGi1g1v0508300
LotjaGi3g1v0011300
LotjaGi5g1v0234400
LotjaGi1g1v0754800
LotjaGi1g1v0240300
LotjaGi2g1v0459500−LC
LotjaGi1g1v0579100
LotjaGi6g1v0265700
LotjaGi2g1v0231600
LotjaGi3g1v0196800
LotjaGi2g1v0391500
LotjaGi5g1v0293800
LotjaGi6g1v0152200−LC
LotjaGi1g1v0415500−LC
LotjaGi1g1v0171200−LC
LotjaGi3g1v0201500
LotjaGi1g1v0003900
LotjaGi3g1v0017200
LotjaGi1g1v0245700
LotjaGi1g1v0466700
LotjaGi1g1v0691200
LotjaGi3g1v0114200
LotjaGi3g1v0346500
LotjaGi4g1v0030900
LotjaGi5g1v0119100
LotjaGi1g1v0460300
LotjaGi1g1v0396900−LC
LotjaGi6g1v0018200−LC
LotjaGi4g1v0400800
LotjaGi1g1v0383500
LotjaGi4g1v0010100
LotjaGi1g1v0667000−LC
LotjaGi1g1v0703300
LotjaGi1g1v0686800−LC
LotjaGi3g1v0193000−LC
LotjaGi6g1v0348600
LotjaGi4g1v0033000−LC
LotjaGi4g1v0460300
LotjaGi2g1v0322200
LotjaGi1g1v0071800
LotjaGi3g1v0426500
LotjaGi2g1v0178500−LC
LotjaGi2g1v0141600
LotjaGi1g1v0365000
LotjaGi4g1v0044500−LC
LotjaGi4g1v0369800
LotjaGi2g1v0336000
LotjaGi3g1v0539500
LotjaGi6g1v0028100
LotjaGi2g1v0405200
LotjaGi6g1v0208300
LotjaGi6g1v0033500
LotjaGi6g1v0308700
LotjaGi2g1v0296400
LotjaGi5g1v0224100
LotjaGi1g1v0115900
LotjaGi1g1v0376400
LotjaGi1g1v0770300
LotjaGi1g1v0273100
LotjaGi1g1v0032400
LotjaGi4g1v0102000
LotjaGi2g1v0380400
LotjaGi3g1v0442400
LotjaGi4g1v0254300−LC
LotjaGi1g1v0205900
LotjaGi6g1v0260900
LotjaGi5g1v0046100
LotjaGi2g1v0315800
LotjaGi1g1v0508400−LC
LotjaGi3g1v0333900
LotjaGi4g1v0201600
LotjaGi2g1v0179300
LotjaGi1g1v0420000
LotjaGi6g1v0282700
LotjaGi5g1v0283600
LotjaGi4g1v0412300−LC
LotjaGi6g1v0358600
LotjaGi1g1v0700200−LC
LotjaGi1g1v0545600
LotjaGi6g1v0084000−LC
LotjaGi1g1v0649900−LC
LotjaGi1g1v0715600
LotjaGi3g1v0158100
LotjaGi5g1v0216400
LotjaGi1g1v0443800
LotjaGi6g1v0241000
LotjaGi4g1v0026300
LotjaGi1g1v0691500
LotjaGi1g1v0199700
LotjaGi5g1v0043100
LotjaGi4g1v0044400
LotjaGi2g1v0125100
LotjaGi3g1v0439700
LotjaGi6g1v0105200
LotjaGi2g1v0356400
LotjaGi1g1v0338200
LotjaGi1g1v0525000−LC
LotjaGi5g1v0069800
LotjaGi3g1v0039400
LotjaGi2g1v0009000
LotjaGi6g1v0130800
LotjaGi2g1v0314600
LotjaGi1g1v0122200
LotjaGi5g1v0114100−LC
LotjaGi1g1v0072100
LotjaGi2g1v0137400
LotjaGi6g1v0028000−LC
LotjaGi1g1v0309300
LotjaGi5g1v0046500
LotjaGi6g1v0297300
LotjaGi5g1v0024700
LotjaGi4g1v0352600
LotjaGi2g1v0405900
LotjaGi4g1v0349300
LotjaGi4g1v0207400
LotjaGi6g1v0086600
LotjaGi1g1v0725500
LotjaGi4g1v0124600
LotjaGi5g1v0024900
LotjaGi6g1v0233100
LotjaGi3g1v0201700

## Sheet: Figure_S6d_annotation
Annotated pseudotime-dependent genes in Supplementary Fig. 6d. The orthologs of nodulation-related genes in L. japonicus were acquired through BLAST search using Gifu v1.3 genome.
Gene_short_name	Gene_full_name	Gene_or_Homolog_ID
MtPLT (LjPLT1)	PLETHORA	LotjaGi1g1v0487800
MtPLT (LjPLT2)	PLETHORA	LotjaGi2g1v0155000
MtSCR (LjSCR1)	SCARECROW	LotjaGi1g1v0461700
LjNF-YA1	NUCLEAR FACTOR Y, SUBUNIT A1	LotjaGi5g1v0106700
LjβCA1	CARBONIC ANHYDRASE	LotjaGi1g1v0180800

## Sheet: Figure_S6f
List of genes in co-regulated modules in Supplementary Fig. 6f.
Gene_ID	Co_regulated_module
LotjaGi1g1v0487800	1
LotjaGi1g1v0664600	1
LotjaGi1g1v0279600	1
LotjaGi1g1v0290200	1
LotjaGi1g1v0636100	1
LotjaGi2g1v0234700	1
LotjaGi2g1v0282300	1
LotjaGi2g1v0301100	1
LotjaGi2g1v0390100	1
LotjaGi4g1v0058100	1
LotjaGi4g1v0092000	1
LotjaGi4g1v0094600	1
LotjaGi4g1v0360900	1
LotjaGi5g1v0007700	1
LotjaGi5g1v0036800	1
LotjaGi6g1v0197400	1
LotjaGi6g1v0222100	1
LotjaGi4g1v0109700	1
LotjaGi4g1v0309200	1
LotjaGi6g1v0355100	1
LotjaGi1g1v0677900	1
LotjaGi2g1v0291400	1
LotjaGi1g1v0528700	1
LotjaGi4g1v0084400	1
LotjaGi4g1v0464500	1
LotjaGi1g1v0006600	1
LotjaGi1g1v0042700	1
LotjaGi1g1v0056000	1
LotjaGi1g1v0076600	1
LotjaGi1g1v0079200	1
LotjaGi1g1v0080200	1
LotjaGi1g1v0092800	1
LotjaGi1g1v0097300	1
LotjaGi1g1v0107600	1
LotjaGi1g1v0137100	1
LotjaGi1g1v0137700	1
LotjaGi1g1v0208800	1
LotjaGi1g1v0214600	1
LotjaGi1g1v0254300	1
LotjaGi1g1v0255000	1
LotjaGi1g1v0255300	1
LotjaGi1g1v0257500	1
LotjaGi1g1v0273500	1
LotjaGi1g1v0294400	1
LotjaGi1g1v0306600	1
LotjaGi1g1v0321700	1
LotjaGi1g1v0349100_LC	1
LotjaGi1g1v0350400	1
LotjaGi1g1v0351600	1
LotjaGi1g1v0356800	1
LotjaGi1g1v0359800	1
LotjaGi1g1v0363300	1
LotjaGi1g1v0378300_LC	1
LotjaGi1g1v0379200	1
LotjaGi1g1v0398900	1
LotjaGi1g1v0399200	1
LotjaGi1g1v0400100	1
LotjaGi1g1v0406500	1
LotjaGi1g1v0429900	1
LotjaGi1g1v0437600	1
LotjaGi1g1v0444700	1
LotjaGi1g1v0457000	1
LotjaGi1g1v0461700	1
LotjaGi1g1v0516600_LC	1
LotjaGi1g1v0528600	1
LotjaGi1g1v0528900	1
LotjaGi1g1v0531600	1
LotjaGi1g1v0539900	1
LotjaGi1g1v0555000	1
LotjaGi1g1v0560300	1
LotjaGi1g1v0579800	1
LotjaGi1g1v0583300	1
LotjaGi1g1v0628500	1
LotjaGi1g1v0636200	1
LotjaGi1g1v0636800	1
LotjaGi1g1v0637000	1
LotjaGi1g1v0640300	1
LotjaGi1g1v0655200	1
LotjaGi1g1v0661500	1
LotjaGi1g1v0661600	1
LotjaGi1g1v0671500	1
LotjaGi1g1v0679200	1
LotjaGi1g1v0687200	1
LotjaGi1g1v0693500	1
LotjaGi1g1v0701500	1
LotjaGi1g1v0709400	1
LotjaGi1g1v0716900	1
LotjaGi1g1v0740600	1
LotjaGi1g1v0742700	1
LotjaGi1g1v0743900	1
LotjaGi1g1v0760700	1
LotjaGi1g1v0787400	1
LotjaGi1g1v0790700	1
LotjaGi2g1v0055300_LC	1
LotjaGi2g1v0060100	1
LotjaGi2g1v0072600	1
LotjaGi2g1v0076300	1
LotjaGi2g1v0087800	1
LotjaGi2g1v0094500	1
LotjaGi2g1v0118000	1
LotjaGi2g1v0126700	1
LotjaGi2g1v0144600	1
LotjaGi2g1v0160000	1
LotjaGi2g1v0216100	1
LotjaGi2g1v0225500	1
LotjaGi2g1v0230000	1
LotjaGi2g1v0232600	1
LotjaGi2g1v0236500	1
LotjaGi2g1v0237000	1
LotjaGi2g1v0253400	1
LotjaGi2g1v0258200	1
LotjaGi2g1v0285800	1
LotjaGi2g1v0293800	1
LotjaGi2g1v0293900	1
LotjaGi2g1v0300100	1
LotjaGi2g1v0323300	1
LotjaGi2g1v0326000	1
LotjaGi2g1v0343000	1
LotjaGi2g1v0355500	1
LotjaGi2g1v0359200	1
LotjaGi2g1v0371700	1
LotjaGi2g1v0374400	1
LotjaGi2g1v0406800	1
LotjaGi2g1v0408200	1
LotjaGi2g1v0409800	1
LotjaGi2g1v0415900	1
LotjaGi2g1v0427300	1
LotjaGi2g1v0442400	1
LotjaGi2g1v0443300	1
LotjaGi2g1v0450400	1
LotjaGi2g1v0451100	1
LotjaGi2g1v0454200	1
LotjaGi3g1v0008200	1
LotjaGi3g1v0070800	1
LotjaGi3g1v0071900	1
LotjaGi3g1v0088000	1
LotjaGi3g1v0095600	1
LotjaGi3g1v0100000	1
LotjaGi3g1v0102400	1
LotjaGi3g1v0107900	1
LotjaGi3g1v0123200	1
LotjaGi3g1v0132500	1
LotjaGi3g1v0141500	1
LotjaGi3g1v0143200	1
LotjaGi3g1v0146600	1
LotjaGi3g1v0152600	1
LotjaGi3g1v0157500	1
LotjaGi3g1v0161000	1
LotjaGi3g1v0174200	1
LotjaGi3g1v0203500	1
LotjaGi3g1v0258600	1
LotjaGi3g1v0276800	1
LotjaGi3g1v0293700	1
LotjaGi3g1v0304300	1
LotjaGi3g1v0308100	1
LotjaGi3g1v0317300	1
LotjaGi3g1v0327400_LC	1
LotjaGi3g1v0331800	1
LotjaGi3g1v0348100	1
LotjaGi3g1v0355900	1
LotjaGi3g1v0362400	1
LotjaGi3g1v0377600	1
LotjaGi3g1v0400100	1
LotjaGi3g1v0418700_LC	1
LotjaGi3g1v0432800	1
LotjaGi3g1v0438500	1
LotjaGi3g1v0449100_LC	1
LotjaGi3g1v0449500	1
LotjaGi3g1v0454900	1
LotjaGi3g1v0458900	1
LotjaGi3g1v0463100	1
LotjaGi3g1v0469400	1
LotjaGi3g1v0485900	1
LotjaGi3g1v0489000	1
LotjaGi3g1v0514700	1
LotjaGi3g1v0522600	1
LotjaGi3g1v0531200	1
LotjaGi3g1v0533300	1
LotjaGi3g1v0552200	1
LotjaGi4g1v0009500	1
LotjaGi4g1v0021900	1
LotjaGi4g1v0051800	1
LotjaGi4g1v0054900	1
LotjaGi4g1v0076900	1
LotjaGi4g1v0083400	1
LotjaGi4g1v0103100	1
LotjaGi4g1v0106500	1
LotjaGi4g1v0123100	1
LotjaGi4g1v0206100	1
LotjaGi4g1v0216200_LC	1
LotjaGi4g1v0231100	1
LotjaGi4g1v0238300	1
LotjaGi4g1v0247800	1
LotjaGi4g1v0251600	1
LotjaGi4g1v0253700	1
LotjaGi4g1v0312100	1
LotjaGi4g1v0323300	1
LotjaGi4g1v0331800	1
LotjaGi4g1v0351700	1
LotjaGi4g1v0354400	1
LotjaGi4g1v0355300	1
LotjaGi4g1v0374800	1
LotjaGi4g1v0384900	1
LotjaGi4g1v0418900	1
LotjaGi4g1v0452800	1
LotjaGi4g1v0455000	1
LotjaGi5g1v0010900	1
LotjaGi5g1v0014400	1
LotjaGi5g1v0025600	1
LotjaGi5g1v0027600	1
LotjaGi5g1v0031600	1
LotjaGi5g1v0035600	1
LotjaGi5g1v0035800	1
LotjaGi5g1v0045400	1
LotjaGi5g1v0046400	1
LotjaGi5g1v0054300	1
LotjaGi5g1v0075200	1
LotjaGi5g1v0077400	1
LotjaGi5g1v0079100	1
LotjaGi5g1v0092500	1
LotjaGi5g1v0106100	1
LotjaGi5g1v0123500	1
LotjaGi5g1v0158900	1
LotjaGi5g1v0183900	1
LotjaGi5g1v0217800	1
LotjaGi5g1v0220800	1
LotjaGi5g1v0221100	1
LotjaGi5g1v0233200	1
LotjaGi5g1v0255100	1
LotjaGi5g1v0286300	1
LotjaGi5g1v0288600	1
LotjaGi5g1v0289800	1
LotjaGi5g1v0310900	1
LotjaGi5g1v0313300	1
LotjaGi5g1v0314900	1
LotjaGi5g1v0323300	1
LotjaGi5g1v0339400	1
LotjaGi5g1v0343200	1
LotjaGi5g1v0349900	1
LotjaGi5g1v0351400	1
LotjaGi5g1v0357900	1
LotjaGi5g1v0362200	1
LotjaGi5g1v0364200	1
LotjaGi6g1v0002100	1
LotjaGi6g1v0016700_LC	1
LotjaGi6g1v0042000	1
LotjaGi6g1v0044900	1
LotjaGi6g1v0054600	1
LotjaGi6g1v0056400	1
LotjaGi6g1v0068200	1
LotjaGi6g1v0104400	1
LotjaGi6g1v0123500	1
LotjaGi6g1v0136000_LC	1
LotjaGi6g1v0138800	1
LotjaGi6g1v0191100	1
LotjaGi6g1v0192500	1
LotjaGi6g1v0193000	1
LotjaGi6g1v0204800	1
LotjaGi6g1v0227100	1
LotjaGi6g1v0234400	1
LotjaGi6g1v0242600	1
LotjaGi6g1v0250300	1
LotjaGi6g1v0266400	1
LotjaGi6g1v0271800	1
LotjaGi6g1v0284500	1
LotjaGi6g1v0288500	1
LotjaGi6g1v0308600	1
LotjaGi6g1v0354100	1
LotjaGi1g1v0743300	1
LotjaGi2g1v0085100	1
LotjaGi3g1v0176100	1
LotjaGi3g1v0429400	1
LotjaGi3g1v0433700	1
LotjaGi3g1v0534200	1
LotjaGi5g1v0255000	1
LotjaGi3g1v0365400_LC	1
LotjaGi4g1v0099400	1
LotjaGi6g1v0192400	1
LotjaGi6g1v0262900	1
LotjaGi6g1v0263000	1
LotjaGi4g1v0391300	1
LotjaGi4g1v0392100	1
LotjaGi5g1v0277900	1
LotjaGi6g1v0016300_LC	1
LotjaGi6g1v0053400	1
LotjaGi6g1v0228200_LC	1
LotjaGi1g1v0301100	1
LotjaGi2g1v0067000	1
LotjaGi4g1v0246600	1
LotjaGi6g1v0059400	1
LotjaGi6g1v0313100	1
LotjaGi1g1v0631400	1
LotjaGi4g1v0106600	1
LotjaGi1g1v0107800	1
LotjaGi1g1v0236600	1
LotjaGi3g1v0223300_LC	1
LotjaGi3g1v0341900_LC	1
LotjaGi3g1v0517500	1
LotjaGi5g1v0277300	1
LotjaGi1g1v0766800	1
LotjaGi1g1v0790800_LC	1
LotjaGi2g1v0162000	1
LotjaGi3g1v0178900_LC	1
LotjaGi3g1v0204100	1
LotjaGi3g1v0490200	1
LotjaGi4g1v0014900	1
LotjaGi1g1v0127200	1
LotjaGi1g1v0146700	1
LotjaGi2g1v0221900_LC	1
LotjaGi3g1v0163400_LC	1
LotjaGi3g1v0278900	1
LotjaGi4g1v0439400	1
LotjaGi4g1v0458600	1
LotjaGi5g1v0296600	1
LotjaGi6g1v0158600_LC	1
LotjaGi6g1v0332800	1
LotjaGi3g1v0351900	1
LotjaGi4g1v0329200	1
LotjaGi4g1v0356600	1
LotjaGi1g1v0100400_LC	1
LotjaGi1g1v0172900	1
LotjaGi1g1v0704700	1
LotjaGi5g1v0016800_LC	1
LotjaGi2g1v0441500_LC	1
LotjaGi4g1v0398500_LC	1
LotjaGi1g1v0759800	1
LotjaGi1g1v0746600_LC	1
LotjaGi2g1v0378600_LC	1
LotjaGi4g1v0347200_LC	1
LotjaGi3g1v0100400	1
LotjaGi2g1v0254600_LC	1
LotjaGiC1v0012700	1
LotjaGi4g1v0024700	1
LotjaGi1g1v0339800	1
LotjaGi2g1v0411700	1
LotjaGi3g1v0242800	1
LotjaGi3g1v0380400	1
LotjaGi3g1v0029200	2
LotjaGi5g1v0074500	2
LotjaGi1g1v0487400_LC	2
LotjaGi3g1v0122700	2
LotjaGi1g1v0007500	2
LotjaGi1g1v0007800	2
LotjaGi1g1v0048600	2
LotjaGi1g1v0058600	2
LotjaGi1g1v0076000_LC	2
LotjaGi1g1v0082400	2
LotjaGi1g1v0127300	2
LotjaGi1g1v0135200	2
LotjaGi1g1v0190200	2
LotjaGi1g1v0193500	2
LotjaGi1g1v0195000	2
LotjaGi1g1v0201100	2
LotjaGi1g1v0218000	2
LotjaGi1g1v0218800	2
LotjaGi1g1v0237700	2
LotjaGi1g1v0261200	2
LotjaGi1g1v0291900	2
LotjaGi1g1v0293700	2
LotjaGi1g1v0295700	2
LotjaGi1g1v0301500	2
LotjaGi1g1v0308500	2
LotjaGi1g1v0312000	2
LotjaGi1g1v0317500	2
LotjaGi1g1v0331500	2
LotjaGi1g1v0339500	2
LotjaGi1g1v0358900	2
LotjaGi1g1v0386300	2
LotjaGi1g1v0386600	2
LotjaGi1g1v0395500	2
LotjaGi1g1v0446900	2
LotjaGi1g1v0475000_LC	2
LotjaGi1g1v0485600	2
LotjaGi1g1v0496000	2
LotjaGi1g1v0502200	2
LotjaGi1g1v0522700	2
LotjaGi1g1v0525700	2
LotjaGi1g1v0530600	2
LotjaGi1g1v0549700_LC	2
LotjaGi1g1v0557900	2
LotjaGi1g1v0562500	2
LotjaGi1g1v0565400	2
LotjaGi1g1v0569500	2
LotjaGi1g1v0586900	2
LotjaGi1g1v0591200_LC	2
LotjaGi1g1v0593500	2
LotjaGi1g1v0614400	2
LotjaGi1g1v0630900	2
LotjaGi1g1v0635900	2
LotjaGi1g1v0642500	2
LotjaGi1g1v0654200	2
LotjaGi1g1v0656900	2
LotjaGi1g1v0665200	2
LotjaGi1g1v0674100	2
LotjaGi1g1v0693700	2
LotjaGi1g1v0699700_LC	2
LotjaGi1g1v0702400	2
LotjaGi1g1v0705000	2
LotjaGi1g1v0707600_LC	2
LotjaGi1g1v0732900	2
LotjaGi1g1v0733700	2
LotjaGi1g1v0739600_LC	2
LotjaGi1g1v0743600	2
LotjaGi1g1v0754600	2
LotjaGi1g1v0762600	2
LotjaGi1g1v0767700	2
LotjaGi1g1v0767900	2
LotjaGi1g1v0769400	2
LotjaGi1g1v0769700	2
LotjaGi1g1v0770000	2
LotjaGi1g1v0794200	2
LotjaGi1g1v0796600	2
LotjaGi2g1v0053800	2
LotjaGi2g1v0058800_LC	2
LotjaGi2g1v0077000	2
LotjaGi2g1v0079900	2
LotjaGi2g1v0124200	2
LotjaGi2g1v0125900	2
LotjaGi2g1v0140900	2
LotjaGi2g1v0168500	2
LotjaGi2g1v0168600	2
LotjaGi2g1v0179800	2
LotjaGi2g1v0191700	2
LotjaGi2g1v0191800	2
LotjaGi2g1v0231000	2
LotjaGi2g1v0241200	2
LotjaGi2g1v0247000	2
LotjaGi2g1v0255700_LC	2
LotjaGi2g1v0256500	2
LotjaGi2g1v0275000	2
LotjaGi2g1v0286700	2
LotjaGi2g1v0294000	2
LotjaGi2g1v0321700	2
LotjaGi2g1v0324700	2
LotjaGi2g1v0349400	2
LotjaGi2g1v0359600	2
LotjaGi2g1v0364200	2
LotjaGi2g1v0368700	2
LotjaGi2g1v0373500	2
LotjaGi2g1v0418300	2
LotjaGi2g1v0423300_LC	2
LotjaGi2g1v0425400	2
LotjaGi2g1v0429700	2
LotjaGi2g1v0447800	2
LotjaGi2g1v0454400	2
LotjaGi2g1v0457500	2
LotjaGi3g1v0004600	2
LotjaGi3g1v0010700	2
LotjaGi3g1v0015000	2
LotjaGi3g1v0021100	2
LotjaGi3g1v0023200	2
LotjaGi3g1v0031300_LC	2
LotjaGi3g1v0042100	2
LotjaGi3g1v0058700	2
LotjaGi3g1v0068100	2
LotjaGi3g1v0068500	2
LotjaGi3g1v0069900_LC	2
LotjaGi3g1v0075300	2
LotjaGi3g1v0089300	2
LotjaGi3g1v0089400	2
LotjaGi3g1v0100900	2
LotjaGi3g1v0111900	2
LotjaGi3g1v0113700	2
LotjaGi3g1v0123300	2
LotjaGi3g1v0123500	2
LotjaGi3g1v0130900	2
LotjaGi3g1v0136900	2
LotjaGi3g1v0140700_LC	2
LotjaGi3g1v0144600	2
LotjaGi3g1v0177000	2
LotjaGi3g1v0222400	2
LotjaGi3g1v0236900	2
LotjaGi3g1v0254400	2
LotjaGi3g1v0280000	2
LotjaGi3g1v0310200	2
LotjaGi3g1v0314100	2
LotjaGi3g1v0315200	2
LotjaGi3g1v0341600	2
LotjaGi3g1v0343500_LC	2
LotjaGi3g1v0345100	2
LotjaGi3g1v0350700	2
LotjaGi3g1v0357200	2
LotjaGi3g1v0366100	2
LotjaGi3g1v0370700_LC	2
LotjaGi3g1v0381400	2
LotjaGi3g1v0388700	2
LotjaGi3g1v0403500_LC	2
LotjaGi3g1v0406600	2
LotjaGi3g1v0408000	2
LotjaGi3g1v0425800	2
LotjaGi3g1v0428200	2
LotjaGi3g1v0434000	2
LotjaGi3g1v0446700	2
LotjaGi3g1v0446800_LC	2
LotjaGi3g1v0451200	2
LotjaGi3g1v0470700	2
LotjaGi3g1v0474900	2
LotjaGi3g1v0476300	2
LotjaGi3g1v0484000	2
LotjaGi3g1v0500800	2
LotjaGi3g1v0503900	2
LotjaGi3g1v0510800	2
LotjaGi3g1v0514800	2
LotjaGi3g1v0525800	2
LotjaGi3g1v0530700	2
LotjaGi3g1v0530900	2
LotjaGi4g1v0021200	2
LotjaGi4g1v0022100	2
LotjaGi4g1v0022900	2
LotjaGi4g1v0025700	2
LotjaGi4g1v0025800	2
LotjaGi4g1v0032400	2
LotjaGi4g1v0040400	2
LotjaGi4g1v0057900	2
LotjaGi4g1v0061400	2
LotjaGi4g1v0083100	2
LotjaGi4g1v0193700	2
LotjaGi4g1v0201500	2
LotjaGi4g1v0202900_LC	2
LotjaGi4g1v0203600	2
LotjaGi4g1v0211800	2
LotjaGi4g1v0214100	2
LotjaGi4g1v0223200	2
LotjaGi4g1v0229500	2
LotjaGi4g1v0233000	2
LotjaGi4g1v0249100	2
LotjaGi4g1v0266100	2
LotjaGi4g1v0274600	2
LotjaGi4g1v0282000	2
LotjaGi4g1v0288500	2
LotjaGi4g1v0301200	2
LotjaGi4g1v0319900	2
LotjaGi4g1v0328500	2
LotjaGi4g1v0335300_LC	2
LotjaGi4g1v0338100_LC	2
LotjaGi4g1v0339900	2
LotjaGi4g1v0350200	2
LotjaGi4g1v0364800	2
LotjaGi4g1v0371500	2
LotjaGi4g1v0383400	2
LotjaGi4g1v0389100	2
LotjaGi4g1v0391900	2
LotjaGi4g1v0392800_LC	2
LotjaGi4g1v0403300	2
LotjaGi4g1v0407100	2
LotjaGi4g1v0419200	2
LotjaGi4g1v0429700	2
LotjaGi4g1v0442100	2
LotjaGi4g1v0449200_LC	2
LotjaGi4g1v0456200	2
LotjaGi4g1v0457300	2
LotjaGi4g1v0458800	2
LotjaGi4g1v0458900	2
LotjaGi4g1v0459400	2
LotjaGi4g1v0461000	2
LotjaGi4g1v0462000	2
LotjaGi4g1v0462200	2
LotjaGi5g1v0014300	2
LotjaGi5g1v0020700_LC	2
LotjaGi5g1v0032500	2
LotjaGi5g1v0075100	2
LotjaGi5g1v0099000	2
LotjaGi5g1v0101900	2
LotjaGi5g1v0118800	2
LotjaGi5g1v0135600	2
LotjaGi5g1v0139300	2
LotjaGi5g1v0169700	2
LotjaGi5g1v0176100	2
LotjaGi5g1v0179300	2
LotjaGi5g1v0189400	2
LotjaGi5g1v0198700	2
LotjaGi5g1v0225200	2
LotjaGi5g1v0225500	2
LotjaGi5g1v0248200	2
LotjaGi5g1v0277600	2
LotjaGi5g1v0286500	2
LotjaGi5g1v0287800	2
LotjaGi5g1v0299100	2
LotjaGi5g1v0323600_LC	2
LotjaGi5g1v0332700	2
LotjaGi5g1v0355100	2
LotjaGi5g1v0358400	2
LotjaGi6g1v0003300	2
LotjaGi6g1v0008800	2
LotjaGi6g1v0014300	2
LotjaGi6g1v0020200	2
LotjaGi6g1v0028200	2
LotjaGi6g1v0038100_LC	2
LotjaGi6g1v0071100	2
LotjaGi6g1v0077300_LC	2
LotjaGi6g1v0113500	2
LotjaGi6g1v0135200	2
LotjaGi6g1v0145000	2
LotjaGi6g1v0150500	2
LotjaGi6g1v0162200	2
LotjaGi6g1v0169000	2
LotjaGi6g1v0174600	2
LotjaGi6g1v0187900	2
LotjaGi6g1v0195600	2
LotjaGi6g1v0209000	2
LotjaGi6g1v0211200	2
LotjaGi6g1v0224300	2
LotjaGi6g1v0229800	2
LotjaGi6g1v0234100	2
LotjaGi6g1v0234500	2
LotjaGi6g1v0243000	2
LotjaGi6g1v0249000	2
LotjaGi6g1v0249400_LC	2
LotjaGi6g1v0270900	2
LotjaGi6g1v0281600	2
LotjaGi6g1v0289400	2
LotjaGi6g1v0308100	2
LotjaGi6g1v0308300	2
LotjaGi6g1v0313400_LC	2
LotjaGi6g1v0337500	2
LotjaGi6g1v0347600	2
LotjaGi6g1v0350000	2
LotjaGi6g1v0355300	2
LotjaGi6g1v0363100	2
LotjaGi1g1v0657700	2
LotjaGi3g1v0260700	2
LotjaGi2g1v0279900	2
LotjaGi1g1v0397900	3
LotjaGi1g1v0639700	3
LotjaGi2g1v0231600	3
LotjaGi2g1v0312500	3
LotjaGi2g1v0408600	3
LotjaGi3g1v0065200	3
LotjaGi3g1v0066500	3
LotjaGi6g1v0084300	3
LotjaGi2g1v0412000	3
LotjaGi4g1v0429300	3
LotjaGi1g1v0168700	3
LotjaGi1g1v0224700	3
LotjaGi1g1v0575200	3
LotjaGi2g1v0343300	3
LotjaGi5g1v0273300	3
LotjaGi6g1v0220900	3
LotjaGi4g1v0453800	3
LotjaGi6g1v0196300	3
LotjaGi1g1v0003900	3
LotjaGi1g1v0022400	3
LotjaGi1g1v0029100	3
LotjaGi1g1v0046700	3
LotjaGi1g1v0048000	3
LotjaGi1g1v0084800	3
LotjaGi1g1v0133700	3
LotjaGi1g1v0177400	3
LotjaGi1g1v0205900	3
LotjaGi1g1v0216700	3
LotjaGi1g1v0228700	3
LotjaGi1g1v0249000	3
LotjaGi1g1v0250500_LC	3
LotjaGi1g1v0254500	3
LotjaGi1g1v0273100	3
LotjaGi1g1v0306900	3
LotjaGi1g1v0309300	3
LotjaGi1g1v0325800	3
LotjaGi1g1v0383500	3
LotjaGi1g1v0410900	3
LotjaGi1g1v0412900	3
LotjaGi1g1v0414500	3
LotjaGi1g1v0454000	3
LotjaGi1g1v0459700	3
LotjaGi1g1v0486200	3
LotjaGi1g1v0497700	3
LotjaGi1g1v0512100	3
LotjaGi1g1v0517600	3
LotjaGi1g1v0525000_LC	3
LotjaGi1g1v0526600_LC	3
LotjaGi1g1v0528400	3
LotjaGi1g1v0538900	3
LotjaGi1g1v0545300	3
LotjaGi1g1v0551700	3
LotjaGi1g1v0559300	3
LotjaGi1g1v0610100	3
LotjaGi1g1v0627900	3
LotjaGi1g1v0646300	3
LotjaGi1g1v0664300	3
LotjaGi1g1v0672500	3
LotjaGi1g1v0721500	3
LotjaGi1g1v0726200	3
LotjaGi1g1v0734400	3
LotjaGi1g1v0754800	3
LotjaGi1g1v0779100	3
LotjaGi2g1v0010500	3
LotjaGi2g1v0179200	3
LotjaGi2g1v0187400	3
LotjaGi2g1v0196600_LC	3
LotjaGi2g1v0254100	3
LotjaGi2g1v0270800	3
LotjaGi2g1v0278100	3
LotjaGi2g1v0284200	3
LotjaGi2g1v0311600	3
LotjaGi2g1v0315700	3
LotjaGi2g1v0321500	3
LotjaGi2g1v0340600	3
LotjaGi2g1v0361300	3
LotjaGi2g1v0380400	3
LotjaGi2g1v0398900	3
LotjaGi2g1v0454300	3
LotjaGi2g1v0459500_LC	3
LotjaGi3g1v0013500	3
LotjaGi3g1v0064600	3
LotjaGi3g1v0076700	3
LotjaGi3g1v0129600	3
LotjaGi3g1v0185800_LC	3
LotjaGi3g1v0201700	3
LotjaGi3g1v0210600_LC	3
LotjaGi3g1v0226000_LC	3
LotjaGi3g1v0262100	3
LotjaGi3g1v0302700_LC	3
LotjaGi3g1v0360000	3
LotjaGi3g1v0368900	3
LotjaGi3g1v0410500_LC	3
LotjaGi3g1v0426500	3
LotjaGi3g1v0442400	3
LotjaGi3g1v0454000_LC	3
LotjaGi3g1v0458600	3
LotjaGi3g1v0461700	3
LotjaGi3g1v0479100	3
LotjaGi3g1v0532100_LC	3
LotjaGi3g1v0556200	3
LotjaGi3g1v0556700	3
LotjaGi4g1v0008700	3
LotjaGi4g1v0020600	3
LotjaGi4g1v0026300	3
LotjaGi4g1v0030900	3
LotjaGi4g1v0031000	3
LotjaGi4g1v0048400	3
LotjaGi4g1v0096200	3
LotjaGi4g1v0111600	3
LotjaGi4g1v0113800_LC	3
LotjaGi4g1v0121400	3
LotjaGi4g1v0143000	3
LotjaGi4g1v0149400	3
LotjaGi4g1v0154900	3
LotjaGi4g1v0176100	3
LotjaGi4g1v0192000	3
LotjaGi4g1v0207100	3
LotjaGi4g1v0207900	3
LotjaGi4g1v0213100	3
LotjaGi4g1v0217200	3
LotjaGi4g1v0254400	3
LotjaGi4g1v0254800	3
LotjaGi4g1v0275500	3
LotjaGi4g1v0288300	3
LotjaGi4g1v0299500	3
LotjaGi4g1v0309525	3
LotjaGi4g1v0323800	3
LotjaGi4g1v0328900	3
LotjaGi4g1v0365400	3
LotjaGi4g1v0400300	3
LotjaGi4g1v0432900_LC	3
LotjaGi4g1v0459500	3
LotjaGi5g1v0001500	3
LotjaGi5g1v0006500_LC	3
LotjaGi5g1v0046100	3
LotjaGi5g1v0051600	3
LotjaGi5g1v0086600	3
LotjaGi5g1v0089600	3
LotjaGi5g1v0095500	3
LotjaGi5g1v0097500	3
LotjaGi5g1v0104800	3
LotjaGi5g1v0169900	3
LotjaGi5g1v0208500	3
LotjaGi5g1v0222000	3
LotjaGi5g1v0234400	3
LotjaGi5g1v0239300	3
LotjaGi5g1v0246300	3
LotjaGi5g1v0256200	3
LotjaGi5g1v0276500	3
LotjaGi5g1v0344900	3
LotjaGi5g1v0351900	3
LotjaGi6g1v0005600	3
LotjaGi6g1v0015500	3
LotjaGi6g1v0028000_LC	3
LotjaGi6g1v0040800	3
LotjaGi6g1v0084100	3
LotjaGi6g1v0087700	3
LotjaGi6g1v0094500	3
LotjaGi6g1v0100900	3
LotjaGi6g1v0189800	3
LotjaGi6g1v0193400	3
LotjaGi6g1v0199800	3
LotjaGi6g1v0211900	3
LotjaGi6g1v0268100	3
LotjaGi6g1v0282800_LC	3
LotjaGi6g1v0300600	3
LotjaGi6g1v0346900	3
LotjaGi6g1v0354300	3
LotjaGi6g1v0355800	3
LotjaGi6g1v0364900	3
LotjaGiC1v0004200	3
LotjaGiC1v0005000	3
LotjaGiM1v0000600	3
LotjaGiM1v0001800	3
LotjaGiM1v0001900	3
LotjaGiM1v0004200	3
LotjaGiM1v0005300	3
LotjaGiM1v0005800	3
LotjaGiM1v0005900	3
LotjaGi1g1v0591900_LC	3
LotjaGi2g1v0118600	3
LotjaGi2g1v0126000	3
LotjaGi2g1v0458000	3
LotjaGi3g1v0022100	3
LotjaGi3g1v0128000_LC	3
LotjaGi3g1v0216600_LC	3
LotjaGi3g1v0312900	3
LotjaGi3g1v0372700	3
LotjaGi4g1v0210300	3
LotjaGi4g1v0295200	3
LotjaGi4g1v0304700	3
LotjaGi5g1v0240300	3
LotjaGi6g1v0302900	3
LotjaGi1g1v0084200_LC	3
LotjaGi1g1v0115900	3
LotjaGi1g1v0432900	3
LotjaGi1g1v0586300	3
LotjaGi4g1v0252800	3
LotjaGi4g1v0369800	3
LotjaGi6g1v0144000	3
LotjaGi6g1v0152200_LC	3
LotjaGi6g1v0323800	3
LotjaGi1g1v0149200	3
LotjaGi1g1v0293400_LC	3
LotjaGi1g1v0579100	3
LotjaGi2g1v0141600	3
LotjaGi2g1v0202800_LC	3
LotjaGi3g1v0247300_LC	3
LotjaGi4g1v0269000_LC	3
LotjaGi4g1v0372500	3
LotjaGi4g1v0382100	3
LotjaGi5g1v0113500_LC	3
LotjaGi6g1v0308700	3
LotjaGi1g1v0621600	3
LotjaGi2g1v0178500_LC	3
LotjaGi2g1v0439400	3
LotjaGi3g1v0065800	3
LotjaGi3g1v0076300	3
LotjaGi6g1v0284700	3
LotjaGi1g1v0141200	3
LotjaGi3g1v0119400_LC	3
LotjaGi3g1v0463200_LC	3
LotjaGi3g1v0479300	3
LotjaGi1g1v0072800	3
LotjaGi1g1v0398700	3
LotjaGi1g1v0713300	3
LotjaGi3g1v0086500	3
LotjaGi3g1v0162400_LC	3
LotjaGi3g1v0288500	3
LotjaGi4g1v0427600	3
LotjaGi6g1v0227500	3
LotjaGi6g1v0241700	3
LotjaGi6g1v0268000_LC	3
LotjaGi6g1v0337600	3
LotjaGi6g1v0361000	3
LotjaGi1g1v0017300	3
LotjaGi1g1v0272400	3
LotjaGi4g1v0304400_LC	3
LotjaGi6g1v0152500	3
LotjaGi2g1v0255500	3
LotjaGi6g1v0062500_LC	3
LotjaGi1g1v0508300	3
LotjaGi1g1v0578400	3
LotjaGi1g1v0670000	3
LotjaGi2g1v0396300	3
LotjaGi3g1v0100800	3
LotjaGi6g1v0183600	3
LotjaGi2g1v0288800	3
LotjaGi1g1v0434900	3
LotjaGi4g1v0005300	3
LotjaGi4g1v0382300	3
LotjaGi6g1v0152300_LC	3
LotjaGi3g1v0171000	3
LotjaGi3g1v0425300	3
LotjaGi4g1v0111300	3
LotjaGi5g1v0256500	3
LotjaGi1g1v0668500	3
LotjaGi1g1v0222800_LC	3
LotjaGi4g1v0109600	3
LotjaGi1g1v0073000	3
LotjaGi4g1v0029900	3
LotjaGi5g1v0253200	3
LotjaGi6g1v0260900	3
LotjaGi4g1v0070100_LC	3
LotjaGi6g1v0250700	3
LotjaGi2g1v0336000	3
LotjaGi5g1v0095600_LC	3
LotjaGi5g1v0095700_LC	3
LotjaGi1g1v0071800	3
LotjaGi4g1v0093200_LC	3
LotjaGi3g1v0502200_LC	3
LotjaGi4g1v0205400_LC	3
LotjaGi3g1v0339100	3
LotjaGi4g1v0095400	3
LotjaGi1g1v0277700_LC	3
LotjaGi2g1v0308000_LC	3
LotjaGi3g1v0392500	3
LotjaGi4g1v0180600_LC	3
LotjaGi4g1v0320400	3
LotjaGi4g1v0227500_LC	3
LotjaGi3g1v0013400_LC	3
LotjaGi5g1v0001900_LC	3
LotjaGi3g1v0029300	4
LotjaGi3g1v0397000	4
LotjaGi4g1v0061500	4
LotjaGi4g1v0412400	4
LotjaGi1g1v0578800	4
LotjaGi4g1v0029500	4
LotjaGi5g1v0276200_LC	4
LotjaGi1g1v0623800	4
LotjaGi6g1v0076900	4
LotjaGi1g1v0114400	4
LotjaGi1g1v0135600	4
LotjaGi1g1v0206400	4
LotjaGi1g1v0239900	4
LotjaGi1g1v0357500	4
LotjaGi1g1v0377600	4
LotjaGi1g1v0408500	4
LotjaGi1g1v0457700	4
LotjaGi1g1v0459000	4
LotjaGi1g1v0473700	4
LotjaGi1g1v0480000	4
LotjaGi1g1v0554200	4
LotjaGi1g1v0558800	4
LotjaGi1g1v0642800	4
LotjaGi1g1v0667600_LC	4
LotjaGi1g1v0715000	4
LotjaGi1g1v0717300	4
LotjaGi1g1v0718300	4
LotjaGi1g1v0746200_LC	4
LotjaGi1g1v0762500	4
LotjaGi1g1v0772300	4
LotjaGi1g1v0792000	4
LotjaGi2g1v0045300	4
LotjaGi2g1v0090100	4
LotjaGi2g1v0115700	4
LotjaGi2g1v0120000_LC	4
LotjaGi2g1v0131800_LC	4
LotjaGi2g1v0137500	4
LotjaGi2g1v0163300	4
LotjaGi2g1v0183100	4
LotjaGi2g1v0200900	4
LotjaGi2g1v0201700	4
LotjaGi2g1v0209900	4
LotjaGi2g1v0214300	4
LotjaGi2g1v0235200	4
LotjaGi2g1v0236800	4
LotjaGi2g1v0275400	4
LotjaGi2g1v0286300	4
LotjaGi2g1v0288900	4
LotjaGi2g1v0298400	4
LotjaGi2g1v0304600	4
LotjaGi2g1v0308600	4
LotjaGi2g1v0328800	4
LotjaGi2g1v0341900_LC	4
LotjaGi2g1v0353000	4
LotjaGi2g1v0358100_LC	4
LotjaGi2g1v0379800	4
LotjaGi2g1v0396000	4
LotjaGi2g1v0413400	4
LotjaGi2g1v0447500	4
LotjaGi3g1v0026100	4
LotjaGi3g1v0041300	4
LotjaGi3g1v0045900	4
LotjaGi3g1v0155600	4
LotjaGi3g1v0173700_LC	4
LotjaGi3g1v0183900	4
LotjaGi3g1v0263100	4
LotjaGi3g1v0301200	4
LotjaGi3g1v0315100	4
LotjaGi3g1v0361400	4
LotjaGi3g1v0419900_LC	4
LotjaGi3g1v0436000	4
LotjaGi3g1v0450500	4
LotjaGi3g1v0463900	4
LotjaGi3g1v0480100	4
LotjaGi3g1v0504300	4
LotjaGi3g1v0535800	4
LotjaGi3g1v0557600	4
LotjaGi4g1v0039800	4
LotjaGi4g1v0042000	4
LotjaGi4g1v0080200	4
LotjaGi4g1v0081600	4
LotjaGi4g1v0082700	4
LotjaGi4g1v0100600	4
LotjaGi4g1v0101100	4
LotjaGi4g1v0102100	4
LotjaGi4g1v0125900	4
LotjaGi4g1v0185700	4
LotjaGi4g1v0190000	4
LotjaGi4g1v0275200	4
LotjaGi4g1v0277300	4
LotjaGi4g1v0318600	4
LotjaGi4g1v0338800	4
LotjaGi4g1v0393200	4
LotjaGi4g1v0411800	4
LotjaGi4g1v0412500	4
LotjaGi4g1v0430100	4
LotjaGi4g1v0437900	4
LotjaGi4g1v0444500	4
LotjaGi4g1v0450400	4
LotjaGi4g1v0460200	4
LotjaGi5g1v0017600	4
LotjaGi5g1v0040300	4
LotjaGi5g1v0062200	4
LotjaGi5g1v0107900	4
LotjaGi5g1v0144700	4
LotjaGi5g1v0167600	4
LotjaGi5g1v0170400	4
LotjaGi5g1v0194700	4
LotjaGi5g1v0196800	4
LotjaGi5g1v0270300	4
LotjaGi5g1v0280800	4
LotjaGi5g1v0291500	4
LotjaGi5g1v0315000	4
LotjaGi5g1v0332900	4
LotjaGi5g1v0357200	4
LotjaGi5g1v0362300	4
LotjaGi5g1v0364700_LC	4
LotjaGi6g1v0116400_LC	4
LotjaGi6g1v0186900_LC	4
LotjaGi6g1v0202000_LC	4
LotjaGi6g1v0205500	4
LotjaGi6g1v0217600	4
LotjaGi6g1v0250100	4
LotjaGi6g1v0263600	4
LotjaGi6g1v0292600	4
LotjaGi6g1v0296500	4
LotjaGi6g1v0316000	4
LotjaGi6g1v0324500	4
LotjaGi3g1v0038800	4
LotjaGi3g1v0220300	4
LotjaGi3g1v0309500	4
LotjaGi4g1v0259000_LC	4
LotjaGi5g1v0208700	4
LotjaGi6g1v0001200	4
LotjaGi1g1v0126300	4
LotjaGi1g1v0679600	4
LotjaGi1g1v0696000	4
LotjaGi3g1v0006600	4
LotjaGi3g1v0364000	4
LotjaGi4g1v0110600	4
LotjaGi4g1v0240000_LC	4
LotjaGi4g1v0351100_LC	4
LotjaGi5g1v0169600	4
LotjaGi6g1v0096200	4
LotjaGi2g1v0378300	4
LotjaGi4g1v0004900_LC	4
LotjaGi4g1v0405400	4
LotjaGi5g1v0004100	4
LotjaGi5g1v0141500	4
LotjaGi1g1v0418000	4
LotjaGi2g1v0123100	4
LotjaGi4g1v0064900	4
LotjaGi4g1v0444900	4
LotjaGi5g1v0037000_LC	4
LotjaGi1g1v0727300	4
LotjaGi2g1v0314400	4
LotjaGi1g1v0180800	4
LotjaGi2g1v0080500_LC	4
LotjaGi2g1v0218200	4
LotjaGi3g1v0051700	4
LotjaGi3g1v0070900	4
LotjaGi5g1v0298900	4
LotjaGi1g1v0187500_LC	4
LotjaGi1g1v0710900	4
LotjaGi2g1v0013800	4
LotjaGi2g1v0131400	4
LotjaGi4g1v0239200	4
LotjaGi2g1v0190500	4
LotjaGi2g1v0232800	4
LotjaGi4g1v0265200_LC	4
LotjaGi3g1v0309300	4
LotjaGi1g1v0560500	4
LotjaGi3g1v0382200	4
LotjaGi4g1v0333000	4
LotjaGi1g1v0311100_LC	4
LotjaGi3g1v0014300	4
LotjaGi4g1v0194400	4
LotjaGi4g1v0239500	4
LotjaGi3g1v0060300	4
LotjaGi3g1v0546200	4
LotjaGi4g1v0070700	4
LotjaGi1g1v0096900_LC	4
LotjaGi4g1v0197000	4
LotjaGi3g1v0398000	4
LotjaGi6g1v0117400	4
LotjaGi6g1v0314100	4
LotjaGi4g1v0453400	4
LotjaGi6g1v0081100	4
LotjaGi3g1v0439700	4
LotjaGi2g1v0221100	4
LotjaGi3g1v0233000	4
LotjaGi6g1v0305700	4
LotjaGi3g1v0248100	4
LotjaGi1g1v0034800_LC	4
LotjaGi1g1v0654500	4
LotjaGi1g1v0749500_LC	4
LotjaGi5g1v0205000	4
LotjaGi1g1v0221400_LC	4
LotjaGi6g1v0114000	4
LotjaGi6g1v0152900_LC	4
LotjaGi6g1v0326600_LC	4
LotjaGi1g1v0343700	4
LotjaGi3g1v0043300_LC	4
LotjaGi4g1v0110400	4
LotjaGi4g1v0143500_LC	4
LotjaGi4g1v0174600	4
LotjaGi4g1v0417700	4
LotjaGi2g1v0102500_LC	4
LotjaGi5g1v0188200_LC	4
LotjaGi1g1v0585700	4
LotjaGi3g1v0141600_LC	4
LotjaGi4g1v0063400	4
LotjaGi4g1v0072200_LC	4
LotjaGi4g1v0160500_LC	4
LotjaGi4g1v0227900	4
LotjaGi1g1v0565100	4
LotjaGi1g1v0740200_LC	4
LotjaGi3g1v0334400_LC	4
LotjaGi3g1v0346200	4
LotjaGi2g1v0138000_LC	4
LotjaGi3g1v0096600_LC	4
LotjaGi5g1v0263200	4
LotjaGi1g1v0355900	5
LotjaGi1g1v0369600	5
LotjaGi2g1v0383000	5
LotjaGi4g1v0337500	5
LotjaGi4g1v0343900	5
LotjaGi2g1v0330500	5
LotjaGi6g1v0058600	5
LotjaGi1g1v0004300	5
LotjaGi1g1v0021400	5
LotjaGi1g1v0024900	5
LotjaGi1g1v0052700	5
LotjaGi1g1v0067300	5
LotjaGi1g1v0084000	5
LotjaGi1g1v0103000	5
LotjaGi1g1v0111500	5
LotjaGi1g1v0112200	5
LotjaGi1g1v0138500	5
LotjaGi1g1v0204100	5
LotjaGi1g1v0215800	5
LotjaGi1g1v0251400	5
LotjaGi1g1v0290800	5
LotjaGi1g1v0302300	5
LotjaGi1g1v0346100	5
LotjaGi1g1v0354000	5
LotjaGi1g1v0363500_LC	5
LotjaGi1g1v0377200	5
LotjaGi1g1v0409900	5
LotjaGi1g1v0412500	5
LotjaGi1g1v0418400	5
LotjaGi1g1v0435800_LC	5
LotjaGi1g1v0456200	5
LotjaGi1g1v0457800	5
LotjaGi1g1v0458900	5
LotjaGi1g1v0462700	5
LotjaGi1g1v0464000	5
LotjaGi1g1v0488300	5
LotjaGi1g1v0498100	5
LotjaGi1g1v0509800	5
LotjaGi1g1v0509900	5
LotjaGi1g1v0512800	5
LotjaGi1g1v0521500_LC	5
LotjaGi1g1v0543700	5
LotjaGi1g1v0548300	5
LotjaGi1g1v0556400	5
LotjaGi1g1v0558200	5
LotjaGi1g1v0580700	5
LotjaGi1g1v0598500	5
LotjaGi1g1v0618400	5
LotjaGi1g1v0651300	5
LotjaGi1g1v0659100	5
LotjaGi1g1v0675100	5
LotjaGi1g1v0675500	5
LotjaGi1g1v0692200	5
LotjaGi1g1v0708900	5
LotjaGi1g1v0710600	5
LotjaGi1g1v0719200	5
LotjaGi1g1v0721700	5
LotjaGi1g1v0726500	5
LotjaGi1g1v0727700	5
LotjaGi1g1v0747900	5
LotjaGi1g1v0756800	5
LotjaGi1g1v0761700	5
LotjaGi1g1v0762200	5
LotjaGi2g1v0013500	5
LotjaGi2g1v0024500	5
LotjaGi2g1v0077700	5
LotjaGi2g1v0098000_LC	5
LotjaGi2g1v0104900	5
LotjaGi2g1v0140300	5
LotjaGi2g1v0188300_LC	5
LotjaGi2g1v0203500	5
LotjaGi2g1v0237400	5
LotjaGi2g1v0295300	5
LotjaGi2g1v0302000	5
LotjaGi2g1v0305800	5
LotjaGi2g1v0320100	5
LotjaGi2g1v0329200	5
LotjaGi2g1v0340900	5
LotjaGi2g1v0356100	5
LotjaGi2g1v0382900	5
LotjaGi2g1v0413600	5
LotjaGi2g1v0423200	5
LotjaGi2g1v0434500	5
LotjaGi2g1v0442100	5
LotjaGi2g1v0446200	5
LotjaGi2g1v0447700	5
LotjaGi3g1v0013100	5
LotjaGi3g1v0016300	5
LotjaGi3g1v0020900	5
LotjaGi3g1v0036500	5
LotjaGi3g1v0047100	5
LotjaGi3g1v0054800	5
LotjaGi3g1v0078400	5
LotjaGi3g1v0094400	5
LotjaGi3g1v0107100	5
LotjaGi3g1v0113600	5
LotjaGi3g1v0153700_LC	5
LotjaGi3g1v0199700	5
LotjaGi3g1v0217800	5
LotjaGi3g1v0218300	5
LotjaGi3g1v0220800	5
LotjaGi3g1v0255800	5
LotjaGi3g1v0272800	5
LotjaGi3g1v0380700	5
LotjaGi3g1v0383100	5
LotjaGi3g1v0437000	5
LotjaGi3g1v0451600	5
LotjaGi3g1v0452000	5
LotjaGi3g1v0503200_LC	5
LotjaGi3g1v0534800	5
LotjaGi3g1v0538100	5
LotjaGi3g1v0552100	5
LotjaGi3g1v0557700	5
LotjaGi4g1v0014300	5
LotjaGi4g1v0026900	5
LotjaGi4g1v0028000	5
LotjaGi4g1v0035900	5
LotjaGi4g1v0045100	5
LotjaGi4g1v0070600	5
LotjaGi4g1v0090400	5
LotjaGi4g1v0098300	5
LotjaGi4g1v0127700	5
LotjaGi4g1v0130000	5
LotjaGi4g1v0130100	5
LotjaGi4g1v0134300	5
LotjaGi4g1v0161000	5
LotjaGi4g1v0201800_LC	5
LotjaGi4g1v0209000	5
LotjaGi4g1v0220700	5
LotjaGi4g1v0223300	5
LotjaGi4g1v0257100	5
LotjaGi4g1v0325200	5
LotjaGi4g1v0331400	5
LotjaGi4g1v0360200	5
LotjaGi4g1v0371600	5
LotjaGi4g1v0371700	5
LotjaGi4g1v0378700	5
LotjaGi4g1v0384300	5
LotjaGi4g1v0413300_LC	5
LotjaGi4g1v0427400	5
LotjaGi4g1v0433300	5
LotjaGi4g1v0437800	5
LotjaGi5g1v0000600	5
LotjaGi5g1v0028900	5
LotjaGi5g1v0042300	5
LotjaGi5g1v0052500	5
LotjaGi5g1v0070400	5
LotjaGi5g1v0081800	5
LotjaGi5g1v0145300	5
LotjaGi5g1v0165600	5
LotjaGi5g1v0189100	5
LotjaGi5g1v0194400	5
LotjaGi5g1v0220900	5
LotjaGi5g1v0228400	5
LotjaGi5g1v0251900_LC	5
LotjaGi5g1v0256000	5
LotjaGi5g1v0271500	5
LotjaGi5g1v0297100	5
LotjaGi5g1v0324200	5
LotjaGi5g1v0343600	5
LotjaGi5g1v0347500	5
LotjaGi5g1v0351500	5
LotjaGi6g1v0002700	5
LotjaGi6g1v0062300	5
LotjaGi6g1v0097700	5
LotjaGi6g1v0099800	5
LotjaGi6g1v0103500	5
LotjaGi6g1v0143000	5
LotjaGi6g1v0163700	5
LotjaGi6g1v0208200	5
LotjaGi6g1v0213700	5
LotjaGi6g1v0230600	5
LotjaGi6g1v0250000	5
LotjaGi6g1v0255800	5
LotjaGi6g1v0266650	5
LotjaGi6g1v0274500	5
LotjaGi6g1v0278300	5
LotjaGi6g1v0281800	5
LotjaGi6g1v0314300	5
LotjaGi6g1v0317800	5
LotjaGi6g1v0327000	5
LotjaGi6g1v0329000_LC	5
LotjaGi6g1v0346100	5
LotjaGi6g1v0350700	5
LotjaGi6g1v0362400	5
LotjaGi1g1v0754300	5
LotjaGi3g1v0083700	5
LotjaGi3g1v0190900	5
LotjaGi4g1v0027800_LC	5
LotjaGi5g1v0245100_LC	5
LotjaGi6g1v0300400	5
LotjaGi3g1v0463500_LC	5
LotjaGi1g1v0362100	5
LotjaGi4g1v0228500_LC	5
LotjaGi6g1v0129400	5
LotjaGi3g1v0191800	5
LotjaGi5g1v0013300	5
LotjaGi6g1v0215200	5
LotjaGi2g1v0430700	5
LotjaGi4g1v0200900	5
LotjaGi4g1v0342300	5
LotjaGi5g1v0340300	5
LotjaGi6g1v0065900	5
LotjaGi2g1v0170100	5
LotjaGi1g1v0697000_LC	5
LotjaGi5g1v0165900_LC	5
LotjaGi4g1v0347400_LC	5
LotjaGi5g1v0305350	5
LotjaGi2g1v0404500	5
LotjaGi1g1v0591000	5
LotjaGi4g1v0170300_LC	5
LotjaGi1g1v0540300_LC	5
LotjaGi4g1v0409900	5
LotjaGi5g1v0106700	6
LotjaGi2g1v0198500	6
LotjaGi4g1v0336400	6
LotjaGi1g1v0013800	6
LotjaGi1g1v0017100	6
LotjaGi1g1v0018400	6
LotjaGi1g1v0057700	6
LotjaGi1g1v0058100	6
LotjaGi1g1v0074400	6
LotjaGi1g1v0079600	6
LotjaGi1g1v0090800	6
LotjaGi1g1v0129500	6
LotjaGi1g1v0203400	6
LotjaGi1g1v0206000	6
LotjaGi1g1v0220000	6
LotjaGi1g1v0304700	6
LotjaGi1g1v0306500	6
LotjaGi1g1v0345300	6
LotjaGi1g1v0345700	6
LotjaGi1g1v0375900	6
LotjaGi1g1v0387400	6
LotjaGi1g1v0401700	6
LotjaGi1g1v0410700_LC	6
LotjaGi1g1v0422700	6
LotjaGi1g1v0431300	6
LotjaGi1g1v0431400	6
LotjaGi1g1v0445300	6
LotjaGi1g1v0458700	6
LotjaGi1g1v0474100	6
LotjaGi1g1v0495200	6
LotjaGi1g1v0510000	6
LotjaGi1g1v0516900	6
LotjaGi1g1v0520000	6
LotjaGi1g1v0523100	6
LotjaGi1g1v0541800	6
LotjaGi1g1v0566800	6
LotjaGi1g1v0586600	6
LotjaGi1g1v0588200	6
LotjaGi1g1v0592400	6
LotjaGi1g1v0592600	6
LotjaGi1g1v0632400	6
LotjaGi1g1v0637500	6
LotjaGi1g1v0653800	6
LotjaGi1g1v0659300	6
LotjaGi1g1v0661200_LC	6
LotjaGi1g1v0692500	6
LotjaGi1g1v0700400	6
LotjaGi1g1v0711000	6
LotjaGi1g1v0715100	6
LotjaGi1g1v0724100	6
LotjaGi1g1v0742600	6
LotjaGi1g1v0763800	6
LotjaGi1g1v0765700	6
LotjaGi1g1v0782700	6
LotjaGi1g1v0783300	6
LotjaGi1g1v0785800	6
LotjaGi1g1v0787500	6
LotjaGi2g1v0072200	6
LotjaGi2g1v0085300_LC	6
LotjaGi2g1v0101200	6
LotjaGi2g1v0122000	6
LotjaGi2g1v0205700	6
LotjaGi2g1v0219200	6
LotjaGi2g1v0223300	6
LotjaGi2g1v0247200	6
LotjaGi2g1v0267200	6
LotjaGi2g1v0295600	6
LotjaGi2g1v0303900	6
LotjaGi2g1v0312700	6
LotjaGi2g1v0319700	6
LotjaGi2g1v0367700	6
LotjaGi2g1v0380200	6
LotjaGi2g1v0382300	6
LotjaGi2g1v0385800	6
LotjaGi2g1v0400700_LC	6
LotjaGi2g1v0405075	6
LotjaGi2g1v0409300	6
LotjaGi2g1v0412900	6
LotjaGi2g1v0414900	6
LotjaGi2g1v0426200	6
LotjaGi2g1v0436000	6
LotjaGi2g1v0460900	6
LotjaGi3g1v0002300	6
LotjaGi3g1v0017600	6
LotjaGi3g1v0021400	6
LotjaGi3g1v0028100	6
LotjaGi3g1v0042000	6
LotjaGi3g1v0068700	6
LotjaGi3g1v0071200	6
LotjaGi3g1v0081900	6
LotjaGi3g1v0094700	6
LotjaGi3g1v0096900	6
LotjaGi3g1v0107200	6
LotjaGi3g1v0139100	6
LotjaGi3g1v0145800	6
LotjaGi3g1v0157000	6
LotjaGi3g1v0160500	6
LotjaGi3g1v0167400	6
LotjaGi3g1v0169700	6
LotjaGi3g1v0184000	6
LotjaGi3g1v0194800	6
LotjaGi3g1v0230200	6
LotjaGi3g1v0247900	6
LotjaGi3g1v0357800	6
LotjaGi3g1v0370300	6
LotjaGi3g1v0390300	6
LotjaGi3g1v0420900	6
LotjaGi3g1v0425000	6
LotjaGi3g1v0433000	6
LotjaGi3g1v0434300	6
LotjaGi3g1v0464700	6
LotjaGi3g1v0506100	6
LotjaGi3g1v0511600	6
LotjaGi3g1v0540700	6
LotjaGi3g1v0545100	6
LotjaGi3g1v0547900_LC	6
LotjaGi3g1v0553100	6
LotjaGi4g1v0002600	6
LotjaGi4g1v0031800	6
LotjaGi4g1v0036100	6
LotjaGi4g1v0049500	6
LotjaGi4g1v0077300	6
LotjaGi4g1v0081300_LC	6
LotjaGi4g1v0086900	6
LotjaGi4g1v0087800	6
LotjaGi4g1v0142800	6
LotjaGi4g1v0158100	6
LotjaGi4g1v0252150	6
LotjaGi4g1v0259200	6
LotjaGi4g1v0279600	6
LotjaGi4g1v0302200_LC	6
LotjaGi4g1v0321900	6
LotjaGi4g1v0330000	6
LotjaGi4g1v0332800	6
LotjaGi4g1v0336300	6
LotjaGi4g1v0453500	6
LotjaGi4g1v0454000	6
LotjaGi5g1v0045600	6
LotjaGi5g1v0045800	6
LotjaGi5g1v0078100	6
LotjaGi5g1v0082800	6
LotjaGi5g1v0112400	6
LotjaGi5g1v0136000	6
LotjaGi5g1v0136100	6
LotjaGi5g1v0153700	6
LotjaGi5g1v0167100	6
LotjaGi5g1v0173900	6
LotjaGi5g1v0187500	6
LotjaGi5g1v0215000	6
LotjaGi5g1v0250300	6
LotjaGi5g1v0275000	6
LotjaGi5g1v0277100	6
LotjaGi5g1v0287500	6
LotjaGi5g1v0289400	6
LotjaGi5g1v0290300	6
LotjaGi5g1v0311300	6
LotjaGi5g1v0340000	6
LotjaGi5g1v0343900	6
LotjaGi5g1v0344400	6
LotjaGi5g1v0348100	6
LotjaGi5g1v0352900	6
LotjaGi6g1v0008200	6
LotjaGi6g1v0008600	6
LotjaGi6g1v0010100	6
LotjaGi6g1v0032200	6
LotjaGi6g1v0036000	6
LotjaGi6g1v0040400	6
LotjaGi6g1v0048500	6
LotjaGi6g1v0076800	6
LotjaGi6g1v0101800	6
LotjaGi6g1v0134900	6
LotjaGi6g1v0138200	6
LotjaGi6g1v0141300	6
LotjaGi6g1v0153900	6
LotjaGi6g1v0175000_LC	6
LotjaGi6g1v0181800	6
LotjaGi6g1v0204600	6
LotjaGi6g1v0206100_LC	6
LotjaGi6g1v0230500	6
LotjaGi6g1v0231900	6
LotjaGi6g1v0284600	6
LotjaGi6g1v0300100	6
LotjaGi6g1v0305100	6
LotjaGi6g1v0330100	6
LotjaGi6g1v0357900	6
LotjaGi6g1v0358000	6
LotjaGi6g1v0362300	6
LotjaGi1g1v0462000	6
LotjaGi3g1v0120300_LC	6
LotjaGi1g1v0485300	7
LotjaGi2g1v0306600	7
LotjaGi3g1v0351700	7
LotjaGi3g1v0511300	7
LotjaGi6g1v0247400	7
LotjaGi4g1v0271000	7
LotjaGi4g1v0062200	7
LotjaGi5g1v0143400	7
LotjaGi5g1v0180100	7
LotjaGi1g1v0613100	7
LotjaGi3g1v0021000	7
LotjaGi5g1v0040100	7
LotjaGi1g1v0021900	7
LotjaGi1g1v0022100	7
LotjaGi1g1v0026500	7
LotjaGi1g1v0048900	7
LotjaGi1g1v0080000	7
LotjaGi1g1v0081700	7
LotjaGi1g1v0108800	7
LotjaGi1g1v0171700	7
LotjaGi1g1v0172500	7
LotjaGi1g1v0233100	7
LotjaGi1g1v0300600	7
LotjaGi1g1v0452900	7
LotjaGi1g1v0481800	7
LotjaGi1g1v0545800	7
LotjaGi1g1v0552500	7
LotjaGi1g1v0607000	7
LotjaGi1g1v0624800	7
LotjaGi1g1v0636700	7
LotjaGi1g1v0652700	7
LotjaGi1g1v0675700	7
LotjaGi1g1v0712200	7
LotjaGi1g1v0723600_LC	7
LotjaGi1g1v0769900	7
LotjaGi1g1v0781100	7
LotjaGi2g1v0058000	7
LotjaGi2g1v0087400	7
LotjaGi2g1v0129700	7
LotjaGi2g1v0134100_LC	7
LotjaGi2g1v0181800	7
LotjaGi2g1v0182000	7
LotjaGi2g1v0190700	7
LotjaGi2g1v0192900	7
LotjaGi2g1v0244200	7
LotjaGi2g1v0250700	7
LotjaGi2g1v0267300	7
LotjaGi2g1v0272900	7
LotjaGi2g1v0283900	7
LotjaGi2g1v0320200	7
LotjaGi2g1v0356200	7
LotjaGi2g1v0372400	7
LotjaGi2g1v0387200	7
LotjaGi2g1v0404100	7
LotjaGi2g1v0441700	7
LotjaGi2g1v0447600	7
LotjaGi3g1v0014600	7
LotjaGi3g1v0019700	7
LotjaGi3g1v0024200	7
LotjaGi3g1v0037700_LC	7
LotjaGi3g1v0055400	7
LotjaGi3g1v0057500	7
LotjaGi3g1v0068000	7
LotjaGi3g1v0121500	7
LotjaGi3g1v0130800	7
LotjaGi3g1v0154800	7
LotjaGi3g1v0156600	7
LotjaGi3g1v0162900	7
LotjaGi3g1v0191200	7
LotjaGi3g1v0224400_LC	7
LotjaGi3g1v0241200	7
LotjaGi3g1v0361100	7
LotjaGi3g1v0370900	7
LotjaGi3g1v0388400	7
LotjaGi3g1v0404800	7
LotjaGi3g1v0409100	7
LotjaGi3g1v0419600	7
LotjaGi3g1v0420000	7
LotjaGi3g1v0420800	7
LotjaGi3g1v0426800	7
LotjaGi3g1v0448300	7
LotjaGi3g1v0477700	7
LotjaGi3g1v0506700	7
LotjaGi3g1v0507300	7
LotjaGi3g1v0533800	7
LotjaGi4g1v0014800	7
LotjaGi4g1v0019000	7
LotjaGi4g1v0062900	7
LotjaGi4g1v0077900	7
LotjaGi4g1v0174900	7
LotjaGi4g1v0192700	7
LotjaGi4g1v0207600	7
LotjaGi4g1v0208100	7
LotjaGi4g1v0302900	7
LotjaGi4g1v0309900	7
LotjaGi4g1v0319400	7
LotjaGi4g1v0350900	7
LotjaGi4g1v0385600	7
LotjaGi4g1v0399900	7
LotjaGi4g1v0425200	7
LotjaGi4g1v0434800	7
LotjaGi5g1v0056000	7
LotjaGi5g1v0059300	7
LotjaGi5g1v0119900	7
LotjaGi5g1v0120700	7
LotjaGi5g1v0185300	7
LotjaGi5g1v0191300	7
LotjaGi5g1v0207000	7
LotjaGi5g1v0260800	7
LotjaGi5g1v0269600_LC	7
LotjaGi5g1v0315100_LC	7
LotjaGi5g1v0317900	7
LotjaGi5g1v0320600	7
LotjaGi5g1v0327000	7
LotjaGi5g1v0359200	7
LotjaGi5g1v0359260	7
LotjaGi6g1v0023400	7
LotjaGi6g1v0051200	7
LotjaGi6g1v0063400_LC	7
LotjaGi6g1v0071300	7
LotjaGi6g1v0155000	7
LotjaGi6g1v0176700	7
LotjaGi6g1v0254300	7
LotjaGi6g1v0254400	7
LotjaGi6g1v0254700	7
LotjaGi6g1v0254900	7
LotjaGi6g1v0255000	7
LotjaGi6g1v0258800	7
LotjaGi6g1v0286200	7
LotjaGi6g1v0298000	7
LotjaGi6g1v0328800	7
LotjaGi6g1v0345300	7
LotjaGi6g1v0348000	7
LotjaGi1g1v0126000	7
LotjaGi1g1v0256100	7
LotjaGi3g1v0388600	7
LotjaGi5g1v0340100	7
LotjaGi1g1v0326800	7
LotjaGi4g1v0438900	7
LotjaGi6g1v0047800	7
LotjaGi1g1v0683800	7
LotjaGi1g1v0735400	7
LotjaGi2g1v0414600_LC	7
LotjaGi3g1v0493300	7
LotjaGi5g1v0086800	7
LotjaGi2g1v0329400	7
LotjaGi3g1v0080800	7
LotjaGi6g1v0042700	7
LotjaGi5g1v0312800	7
LotjaGi5g1v0005600_LC	7
LotjaGi4g1v0254000	7
LotjaGi5g1v0321800	7
LotjaGi6g1v0225900	7
LotjaGi1g1v0099700	7
LotjaGi1g1v0280400_LC	7
LotjaGi3g1v0395500_LC	7
LotjaGi4g1v0433400	7
LotjaGi3g1v0483400	7
LotjaGi3g1v0532700	7
LotjaGi4g1v0074200	7
LotjaGi4g1v0326500	7
LotjaGi2g1v0283700	7
LotjaGi5g1v0168400	7
LotjaGi6g1v0119000_LC	7
LotjaGi4g1v0274700_LC	7
LotjaGi5g1v0254700	7
LotjaGi1g1v0186000	7
LotjaGi6g1v0108600_LC	7
LotjaGi6g1v0230000_LC	7
LotjaGi5g1v0193300_LC	7
LotjaGi3g1v0365100_LC	7
LotjaGi3g1v0096200	7
LotjaGi3g1v0414350	8
LotjaGi6g1v0007400	8
LotjaGi1g1v0092300	8
LotjaGi2g1v0305700	8
LotjaGi6g1v0056500	8
LotjaGi3g1v0555000	8
LotjaGi2g1v0126500	8
LotjaGi1g1v0055100	8
LotjaGi1g1v0124700	8
LotjaGi1g1v0128700	8
LotjaGi1g1v0131800	8
LotjaGi1g1v0182000	8
LotjaGi1g1v0294600_LC	8
LotjaGi1g1v0341800	8
LotjaGi1g1v0354900	8
LotjaGi1g1v0411200	8
LotjaGi1g1v0460600	8
LotjaGi1g1v0512200	8
LotjaGi1g1v0538500	8
LotjaGi1g1v0551600	8
LotjaGi1g1v0591400_LC	8
LotjaGi1g1v0594200	8
LotjaGi1g1v0640600	8
LotjaGi1g1v0665900	8
LotjaGi1g1v0680000	8
LotjaGi1g1v0690000	8
LotjaGi1g1v0698500	8
LotjaGi1g1v0701600	8
LotjaGi1g1v0705900	8
LotjaGi1g1v0712500_LC	8
LotjaGi1g1v0770200	8
LotjaGi2g1v0126400	8
LotjaGi2g1v0145300	8
LotjaGi2g1v0167400	8
LotjaGi2g1v0174200	8
LotjaGi2g1v0202400	8
LotjaGi2g1v0212900	8
LotjaGi2g1v0227000	8
LotjaGi2g1v0247600	8
LotjaGi2g1v0247800	8
LotjaGi2g1v0292200	8
LotjaGi2g1v0315900	8
LotjaGi2g1v0329500	8
LotjaGi2g1v0337000	8
LotjaGi2g1v0352200_LC	8
LotjaGi2g1v0366200	8
LotjaGi2g1v0366700	8
LotjaGi2g1v0370400	8
LotjaGi2g1v0370600	8
LotjaGi2g1v0452800	8
LotjaGi3g1v0007600	8
LotjaGi3g1v0017300	8
LotjaGi3g1v0061900	8
LotjaGi3g1v0100700	8
LotjaGi3g1v0118100	8
LotjaGi3g1v0118500	8
LotjaGi3g1v0169600	8
LotjaGi3g1v0215900	8
LotjaGi3g1v0224500	8
LotjaGi3g1v0233900	8
LotjaGi3g1v0234200	8
LotjaGi3g1v0277600	8
LotjaGi3g1v0277700	8
LotjaGi3g1v0277900	8
LotjaGi3g1v0281000	8
LotjaGi3g1v0281100	8
LotjaGi3g1v0290800	8
LotjaGi3g1v0358000	8
LotjaGi3g1v0399000	8
LotjaGi3g1v0447700	8
LotjaGi3g1v0484800_LC	8
LotjaGi3g1v0495500	8
LotjaGi3g1v0515800	8
LotjaGi4g1v0022400	8
LotjaGi4g1v0064100	8
LotjaGi4g1v0071800	8
LotjaGi4g1v0094100	8
LotjaGi4g1v0146000_LC	8
LotjaGi4g1v0230400	8
LotjaGi4g1v0257800	8
LotjaGi4g1v0300700	8
LotjaGi4g1v0300900	8
LotjaGi4g1v0322500	8
LotjaGi4g1v0351800	8
LotjaGi4g1v0376700	8
LotjaGi4g1v0379600	8
LotjaGi4g1v0383100	8
LotjaGi4g1v0388700	8
LotjaGi4g1v0403400	8
LotjaGi4g1v0463300	8
LotjaGi5g1v0000400	8
LotjaGi5g1v0064900_LC	8
LotjaGi5g1v0069100	8
LotjaGi5g1v0076600_LC	8
LotjaGi5g1v0121600	8
LotjaGi5g1v0183100	8
LotjaGi5g1v0210700	8
LotjaGi5g1v0211600_LC	8
LotjaGi5g1v0231900	8
LotjaGi5g1v0241600	8
LotjaGi5g1v0299800	8
LotjaGi5g1v0301800	8
LotjaGi5g1v0303100	8
LotjaGi5g1v0329900	8
LotjaGi5g1v0354800	8
LotjaGi5g1v0356800	8
LotjaGi5g1v0361500	8
LotjaGi6g1v0000100	8
LotjaGi6g1v0004400	8
LotjaGi6g1v0079100	8
LotjaGi6g1v0087900	8
LotjaGi6g1v0088200	8
LotjaGi6g1v0133900	8
LotjaGi6g1v0139700	8
LotjaGi6g1v0198700	8
LotjaGi6g1v0216000	8
LotjaGi6g1v0281200	8
LotjaGi6g1v0356200_LC	8
LotjaGi3g1v0148600	8
LotjaGi4g1v0206900_LC	8
LotjaGi5g1v0285200	8
LotjaGi1g1v0509000	8
LotjaGi3g1v0031700_LC	8
LotjaGi3g1v0474000	8
LotjaGi1g1v0180000_LC	8
LotjaGi1g1v0566900	8
LotjaGi2g1v0260200	8
LotjaGi4g1v0465900	8
LotjaGi5g1v0162400	8
LotjaGi6g1v0356000_LC	8
LotjaGi1g1v0798300	8
LotjaGi6g1v0357300	8
LotjaGi2g1v0398000	8
LotjaGi2g1v0443400	8
LotjaGi3g1v0445500	8
LotjaGi2g1v0191200	8
LotjaGi3g1v0056300	8
LotjaGi4g1v0232400	8
LotjaGi2g1v0286500	8
LotjaGi3g1v0280100	8
LotjaGi3g1v0462200	8
LotjaGi2g1v0259600	8
LotjaGi2g1v0015800	8
LotjaGi2g1v0240600	8
LotjaGi4g1v0420700	8
LotjaGi3g1v0498600_LC	8
LotjaGi4g1v0243300_LC	8
LotjaGi1g1v0041800	8
LotjaGi3g1v0221700	8
LotjaGi5g1v0263000	8
LotjaGi1g1v0234000_LC	8
LotjaGi3g1v0442300	8
LotjaGi5g1v0264700_LC	8
LotjaGi1g1v0154100	8
LotjaGi6g1v0247300_LC	8
LotjaGi4g1v0410700	8
LotjaGi6g1v0098600_LC	8
LotjaGi6g1v0263700	8
LotjaGi4g1v0204000	8
LotjaGi1g1v0281700_LC	8
LotjaGi1g1v0412700_LC	8
LotjaGi3g1v0339200	8
LotjaGi5g1v0047700	8
LotjaGi4g1v0150500	8
LotjaGi4g1v0211300_LC	8
LotjaGi3g1v0387700	8
LotjaGi1g1v0337100_LC	8
LotjaGi2g1v0263900	8
LotjaGi5g1v0235200_LC	8
LotjaGi5g1v0313100_LC	8
LotjaGi1g1v0562000	8
LotjaGi4g1v0078600	8
LotjaGi2g1v0395600	9
LotjaGi4g1v0321800	9
LotjaGi6g1v0134600_LC	9
LotjaGi1g1v0068500	9
LotjaGi1g1v0010900	9
LotjaGi1g1v0048100	9
LotjaGi1g1v0048500_LC	9
LotjaGi1g1v0058300	9
LotjaGi1g1v0060300	9
LotjaGi1g1v0089000_LC	9
LotjaGi1g1v0095000	9
LotjaGi1g1v0096100	9
LotjaGi1g1v0118000_LC	9
LotjaGi1g1v0139300	9
LotjaGi1g1v0179000	9
LotjaGi1g1v0202300	9
LotjaGi1g1v0293300	9
LotjaGi1g1v0302600_LC	9
LotjaGi1g1v0311800	9
LotjaGi1g1v0347900	9
LotjaGi1g1v0382400	9
LotjaGi1g1v0423200	9
LotjaGi1g1v0443800	9
LotjaGi1g1v0452100	9
LotjaGi1g1v0495700	9
LotjaGi1g1v0523300	9
LotjaGi1g1v0523800	9
LotjaGi1g1v0531700	9
LotjaGi1g1v0563100	9
LotjaGi1g1v0566100	9
LotjaGi1g1v0628000	9
LotjaGi1g1v0679100	9
LotjaGi1g1v0716000	9
LotjaGi1g1v0720700	9
LotjaGi1g1v0760900	9
LotjaGi1g1v0789000	9
LotjaGi1g1v0790900_LC	9
LotjaGi1g1v0798400	9
LotjaGi2g1v0045400_LC	9
LotjaGi2g1v0075000	9
LotjaGi2g1v0128600	9
LotjaGi2g1v0133000	9
LotjaGi2g1v0211700_LC	9
LotjaGi2g1v0239700	9
LotjaGi2g1v0273900	9
LotjaGi2g1v0313300	9
LotjaGi2g1v0324200	9
LotjaGi2g1v0366000	9
LotjaGi2g1v0375000_LC	9
LotjaGi2g1v0382800	9
LotjaGi2g1v0387700_LC	9
LotjaGi2g1v0417400	9
LotjaGi2g1v0419700	9
LotjaGi3g1v0015100	9
LotjaGi3g1v0022400	9
LotjaGi3g1v0089000	9
LotjaGi3g1v0118200	9
LotjaGi3g1v0124100	9
LotjaGi3g1v0197400	9
LotjaGi3g1v0233800	9
LotjaGi3g1v0318100	9
LotjaGi3g1v0329200	9
LotjaGi3g1v0343400	9
LotjaGi3g1v0360700	9
LotjaGi3g1v0410700	9
LotjaGi3g1v0414100	9
LotjaGi3g1v0419100	9
LotjaGi3g1v0462600	9
LotjaGi3g1v0470100	9
LotjaGi3g1v0500100	9
LotjaGi3g1v0525900	9
LotjaGi3g1v0546400	9
LotjaGi3g1v0547000	9
LotjaGi4g1v0039400	9
LotjaGi4g1v0102200	9
LotjaGi4g1v0114100	9
LotjaGi4g1v0123300	9
LotjaGi4g1v0156400	9
LotjaGi4g1v0159800	9
LotjaGi4g1v0174700_LC	9
LotjaGi4g1v0193900	9
LotjaGi4g1v0281500	9
LotjaGi4g1v0281800	9
LotjaGi4g1v0297600	9
LotjaGi4g1v0329300	9
LotjaGi4g1v0334900	9
LotjaGi4g1v0349300	9
LotjaGi4g1v0369600	9
LotjaGi4g1v0428800	9
LotjaGi4g1v0430000	9
LotjaGi5g1v0043400_LC	9
LotjaGi5g1v0054000	9
LotjaGi5g1v0085700	9
LotjaGi5g1v0119100	9
LotjaGi5g1v0224100	9
LotjaGi5g1v0297900	9
LotjaGi5g1v0307900	9
LotjaGi5g1v0315900	9
LotjaGi5g1v0340500	9
LotjaGi5g1v0361900	9
LotjaGi6g1v0032600	9
LotjaGi6g1v0089600	9
LotjaGi6g1v0090600	9
LotjaGi6g1v0097200	9
LotjaGi6g1v0125400_LC	9
LotjaGi6g1v0200700	9
LotjaGi6g1v0241000	9
LotjaGi6g1v0244500	9
LotjaGi6g1v0248300_LC	9
LotjaGi6g1v0248900	9
LotjaGi6g1v0263200	9
LotjaGi6g1v0263300	9
LotjaGi6g1v0294600	9
LotjaGi6g1v0300700	9
LotjaGi6g1v0311500	9
LotjaGi6g1v0324800	9
LotjaGi6g1v0329500	9
LotjaGi6g1v0332700	9
LotjaGi6g1v0347400	9
LotjaGiM1v0005400	9
LotjaGiM1v0005500	9
LotjaGiM1v0005600	9
LotjaGiM1v0005700	9
LotjaGi1g1v0635200_LC	9
LotjaGi2g1v0107900_LC	9
[truncated: 2,406 more rows]

## Sheet: Figure_S6f_annotation
Annotated genes in co-regulated modules in Supplementary Fig. 6f. The orthologs of nodulation-related genes in L. japonicus were acquired through BLAST search using Gifu v1.3 genome.
Gene_short_name	Gene_full_name	Gene_or_Homolog_ID	Module
MtSCR (LjSCR1)	SCARECROW	LotjaGi1g1v0461700	1
MtPLT (LjPLT1)	PLETHORA	LotjaGi1g1v0487800	1
LjSUS3	SUCROSE SYNTHASE 3	LotjaGi6g1v0220900	3
LjCHC1	CLATHARIN HEAVY CHAIN 1	LotjaGi6g1v0076900	4
LjβCA1	CARBONIC ANHYDRASE	LotjaGi1g1v0180800	4
LjNF-YA1	NUCLEAR FACTOR Y, SUBUNIT A1	LotjaGi5g1v0106700	6
MtPLT (LjPLT2)	PLETHORA	LotjaGi1g1v0363400	13
LjCKX3	CYTOKININ OXIDASE/DEHYDROGENASE 3	LotjaGi6g1v0231200	15
MtKNAT3	KNOTTED1-LIKE HOMEOBOX GENE 3	LotjaGi6g1v0207800	19
MtBHLH1	BASIC HELIX–LOOP–HELIX 1	LotjaGi1g1v0340900	19
LjBIB1	BALDIBIS	LotjaGi2g1v0361900	19

## Sheet: Figure_S6h
Differentiation-related candidate genes in the peripheral tissues. These genes were obtained by intersecting genes beginning expressing in subcluster 4&7-2 (including co-regulated modules 3, 4, 9, 19, 20 and 31) and marker genes from major clusters 4 and 7. The annotation were conducted using Gifu v1.3 genome.
Lotus_Gene_ID	Annotation	GO terms
LotjaGi1g1v0048000	Non-specific serine/threonine protein kinase; TAIR: AT4G20270.1 Leucine-rich receptor-like protein kinase family protein; Swiss-Prot: sp|O65440|BAME3_ARATH Leucine-rich repeat receptor-like serine/threonine-protein kinase BAM3; TrEMBL-Plants: tr|I1M732|I1M732_SOYBN Non-specific serine/threonine protein kinase; Found in the gene: LotjaGi1g1v0048000	GO:0005515,GO:0006468,GO:0004672,GO:0005524
LotjaGi1g1v0058300	3-hydroxy-3-methylglutaryl coenzyme A reductase; TAIR: AT1G76490.1 hydroxy methylglutaryl CoA reductase 1; Swiss-Prot: sp|P29057|HMDH1_HEVBR 3-hydroxy-3-methylglutaryl-coenzyme A reductase 1; TrEMBL-Plants: tr|I1JIP4|I1JIP4_SOYBN 3-hydroxy-3-methylglutaryl coenzyme A reductase; Found in the gene: LotjaGi1g1v0058300	GO:0050662,GO:0015936,GO:0055114,GO:0004420,GO:0005515,GO:0016616,GO:0008299
LotjaGi1g1v0168700	Acyl-[acyl-carrier-protein] desaturase; TAIR: AT1G43800.1 Plant stearoyl-acyl-carrier-protein desaturase family protein; Swiss-Prot: sp|Q84VY3|STAD6_ARATH Stearoyl-[acyl-carrier-protein] 9-desaturase 6, chloroplastic; TrEMBL-Plants: tr|A0A072VEM1|A0A072VEM1_MEDTR Stearoyl-acyl-carrier desaturase; Found in the gene: LotjaGi1g1v0168700	GO:0006631,GO:0055114,GO:0016491,GO:0045300
LotjaGi1g1v0180800	Carbonic anhydrase; TAIR: AT5G14740.1 carbonic anhydrase 2; Swiss-Prot: sp|P17067|CAHC_PEA Carbonic anhydrase, chloroplastic; TrEMBL-Plants: tr|I3S092|I3S092_LOTJA Carbonic anhydrase; Found in the gene: LotjaGi1g1v0180800	GO:0008270,GO:0004089,GO:0015976
LotjaGi1g1v0224700	Glutamate synthase, putative; TAIR: AT5G53460.1 NADH-dependent glutamate synthase 1; Swiss-Prot: sp|Q03460|GLSN_MEDSA Glutamate synthase [NADH], amyloplastic; TrEMBL-Plants: tr|A0A0B2SWZ8|A0A0B2SWZ8_GLYSO Glutamate synthase [NADH], amyloplastic; Found in the gene: LotjaGi1g1v0224700	GO:0015930,GO:0016491,GO:0005506,GO:0016639,GO:0016638,GO:0055114,GO:0050660,GO:0006537,GO:0003824,GO:0051536,GO:0010181,GO:0006807,GO:0016040
LotjaGi1g1v0348000	Aspartic proteinase nepenthesin-1; TAIR: AT1G09750.1 Eukaryotic aspartyl protease family protein; Swiss-Prot: sp|O04496|AED3_ARATH Aspartyl protease AED3; TrEMBL-Plants: tr|Q2PEZ2|Q2PEZ2_TRIPR Putative uncharacterized protein; Found in the gene: LotjaGi1g1v0348000	GO:0006508,GO:0004190
LotjaGi1g1v0443800	Pyruvate decarboxylase; TAIR: AT4G33070.1 Thiamine pyrophosphate dependent pyruvate decarboxylase family protein; Swiss-Prot: sp|O82647|PDC1_ARATH Pyruvate decarboxylase 1; TrEMBL-Plants: tr|Q84V95|Q84V95_LOTCO Pyruvate decarboxylase 1; Found in the gene: LotjaGi1g1v0443800	GO:0003824,GO:0030976,GO:0016831,GO:0000287
LotjaGi1g1v0523800	Proline dehydrogenase; TAIR: AT5G38710.1 Methylenetetrahydrofolate reductase family protein; Swiss-Prot: sp|Q6NKX1|PROD2_ARATH Proline dehydrogenase 2, mitochondrial; TrEMBL-Plants: tr|A0A1J7IQ69|A0A1J7IQ69_LUPAN Uncharacterized protein; Found in the gene: LotjaGi1g1v0523800	GO:0004657,GO:0006562
LotjaGi1g1v0594900	Protease inhibitor/seed storage/lipid transfer protein family protein; TAIR: AT5G48490.1 Bifunctional inhibitor/lipid-transfer protein/seed storage 2S albumin superfamily protein; Swiss-Prot: sp|Q8W453|DIRL1_ARATH Putative lipid-transfer protein DIR1; TrEMBL-Plants: tr|I3SBF7|I3SBF7_LOTJA Uncharacterized protein; Found in the gene: LotjaGi1g1v0594900	GO:0005504,GO:0009627
LotjaGi1g1v0726200	Fatty acid desaturase; TAIR: AT3G12120.1 fatty acid desaturase 2; Swiss-Prot: sp|P48631|FD6E2_SOYBN Omega-6 fatty acid desaturase, endoplasmic reticulum isozyme 2; TrEMBL-Plants: tr|I3S3W4|I3S3W4_LOTJA Uncharacterized protein; Found in the gene: LotjaGi1g1v0726200	GO:0006629,GO:0016717,GO:0055114
LotjaGi2g1v0187400	Chalcone reductase; TAIR: AT1G59960.1 NAD(P)-linked oxidoreductase superfamily protein; Swiss-Prot: sp|E7C196|MER_ERYCB Methylecgonone reductase; TrEMBL-Plants: tr|Q41399|Q41399_SESRO Chalcone reductase; Found in the gene: LotjaGi2g1v0187400	GO:0016491,GO:0055114
LotjaGi2g1v0225900	Glutamate carboxypeptidase 2; TAIR: AT5G19740.1 Peptidase M28 family protein; Swiss-Prot: sp|Q9M1S8|GCP2_ARATH Probable glutamate carboxypeptidase 2; TrEMBL-Plants: tr|I1J4H3|I1J4H3_SOYBN Uncharacterized protein; Found in the gene: LotjaGi2g1v0225900
LotjaGi2g1v0265100	Alpha-1,4 glucan phosphorylase; TAIR: AT3G29320.1 Glycosyl transferase, family 35; Swiss-Prot: sp|P53536|PHSL_VICFA Alpha-1,4 glucan phosphorylase L isozyme, chloroplastic/amyloplastic; TrEMBL-Plants: tr|A0A151T017|A0A151T017_CAJCA Alpha-1,4 glucan phosphorylase; Found in the gene: LotjaGi2g1v0265100	GO:0005975,GO:0004645,GO:0008184,GO:0030170
LotjaGi2g1v0361900 (LjBIB1)	Zinc finger family protein; TAIR: AT3G45260.1 C2H2-like zinc finger protein; Swiss-Prot: sp|Q944L3|IDD9_ARATH Protein indeterminate-domain 9; TrEMBL-Plants: tr|G7JPG1|G7JPG1_MEDTR C2H2 and C2HC zinc finger protein, putative; Found in the gene: LotjaGi2g1v0361900	GO:0003676,GO:0003700
LotjaGi3g1v0064600	Cytochrome P450; TAIR: AT1G11680.1 CYTOCHROME P450 51G1; Swiss-Prot: sp|Q9SAA9|CP511_ARATH Sterol 14-demethylase; TrEMBL-Plants: tr|Q2LAJ9|Q2LAJ9_SOYBN Cytochrome P450 monooxygenase; Found in the gene: LotjaGi3g1v0064600	GO:0005506,GO:0055114,GO:0016705,GO:0004497,GO:0020037
LotjaGi3g1v0360700	Pleiotropic drug resistance ABC transporter; TAIR: AT1G15520.1 pleiotropic drug resistance 12; Swiss-Prot: sp|Q76CU2|PDR1_TOBAC Pleiotropic drug resistance protein 1; TrEMBL-Plants: tr|A0A0A1H9X9|A0A0A1H9X9_LOTJA ATP binding cassette transporter; Found in the gene: LotjaGi3g1v0360700	GO:0005524,GO:0016020,GO:0016887
LotjaGi3g1v0505900	Protease inhibitor/seed storage/lipid transfer protein family protein; TAIR: AT5G48490.1 Bifunctional inhibitor/lipid-transfer protein/seed storage 2S albumin superfamily protein; Swiss-Prot: sp|Q8W453|DIRL1_ARATH Putative lipid-transfer protein DIR1; TrEMBL-Plants: tr|I3SKT0|I3SKT0_LOTJA Uncharacterized protein; Found in the gene: LotjaGi3g1v0505900	GO:0009627,GO:0005504
LotjaGi3g1v0557600	Cytochrome P450; TAIR: AT3G14690.1 cytochrome P450, family 72, subfamily A, polypeptide 15; Swiss-Prot: sp|Q9LUC5|C7A15_ARATH Cytochrome P450 72A15; TrEMBL-Plants: tr|I1KW78|I1KW78_SOYBN Uncharacterized protein; Found in the gene: LotjaGi3g1v0557600	GO:0055114,GO:0016705,GO:0005506,GO:0020037
LotjaGi4g1v0026300	Stress up-regulated Nod 19 protein; TAIR: AT5G61820.1 stress up-regulated Nod 19 protein; TrEMBL-Plants: tr|A0A072UNX5|A0A072UNX5_MEDTR Stress up-regulated Nod 19 protein; Found in the gene: LotjaGi4g1v0026300
LotjaGi4g1v0096200	Acetamidase/formamidase, putative; TAIR: AT4G37560.1 Acetamidase/Formamidase family protein; Swiss-Prot: sp|Q50228|FMDA_METME Formamidase; TrEMBL-Plants: tr|B7FKV4|B7FKV4_MEDTR Acetamidase/formamidase, putative; Found in the gene: LotjaGi4g1v0096200	GO:0016811
LotjaGi4g1v0207900	14 kDa proline-rich protein DC2.15; TAIR: AT4G12510.1 Bifunctional inhibitor/lipid-transfer protein/seed storage 2S albumin superfamily protein; Swiss-Prot: sp|Q9SU34|ERLL2_ARATH pEARLI1-like lipid transfer protein 2; TrEMBL-Plants: tr|I3SMD3|I3SMD3_LOTJA Uncharacterized protein; Found in the gene: LotjaGi4g1v0207900
LotjaGi4g1v0349300	Trihelix transcription factor; TAIR: AT2G44730.1 Alcohol dehydrogenase transcription factor Myb/SANT-like family protein; Swiss-Prot: sp|Q9LJG8|ASIL2_ARATH Trihelix transcription factor ASIL2; TrEMBL-Plants: tr|I1KQI5|I1KQI5_SOYBN Uncharacterized protein; Found in the gene: LotjaGi4g1v0349300
LotjaGi4g1v0432900_LC	Pentatricopeptide repeat (PPR) superfamily protein; TAIR: AT1G74580.1 Pentatricopeptide repeat (PPR) superfamily protein; Swiss-Prot: sp|Q4UX89|DCUP_XANC8 Uroporphyrinogen decarboxylase; TrEMBL-Plants: tr|A0A151S722|A0A151S722_CAJCA Peroxidase; Found in the gene: LotjaGi4g1v0432900_LC
LotjaGi5g1v0269800_LC	Extensin; TAIR: AT1G21310.1 extensin 3; Swiss-Prot: sp|Q9FS16|EXTN3_ARATH Extensin-3; TrEMBL-Plants: tr|A0A072VZJ0|A0A072VZJ0_MEDTR Uncharacterized protein; Found in the gene: LotjaGi5g1v0269800_LC
LotjaGi6g1v0028000_LC	Bifunctional inhibitor/lipid-transfer protein/seed storage 2S albumin superfamily protein; TAIR: AT3G22142.1 Bifunctional inhibitor/lipid-transfer protein/seed storage 2S albumin superfamily protein; Swiss-Prot: sp|Q00451|PRF1_SOLLC 36.4 kDa proline-rich protein; TrEMBL-Plants: tr|D7L1K8|D7L1K8_ARALL Predicted protein; Found in the gene: LotjaGi6g1v0028000_LC
LotjaGi6g1v0089600	Basic blue protein; TAIR: AT2G02850.1 plantacyanin; Swiss-Prot: sp|P00303|BABL_CUCSA Basic blue protein; TrEMBL-Plants: tr|I3SCS8|I3SCS8_LOTJA Uncharacterized protein; Found in the gene: LotjaGi6g1v0089600	GO:0009055
LotjaGi6g1v0207800	Homeobox protein knotted-1, putative; TAIR: AT5G25220.1 homeobox protein knotted-1-like 3; Swiss-Prot: sp|P48000|KNAT3_ARATH Homeobox protein knotted-1-like 3; TrEMBL-Plants: tr|A0A0H3WB94|A0A0H3WB94_PEA Class II knotted-1-like 10 homeobox transcription factor; Found in the gene: LotjaGi6g1v0207800	GO:0005634,GO:0003677,GO:0006355
LotjaGi6g1v0220900	Sucrose synthase; TAIR: AT3G43190.1 sucrose synthase 4; Swiss-Prot: sp|O65026|SUSY_MEDSA Sucrose synthase; TrEMBL-Plants: tr|A0A072V740|A0A072V740_MEDTR Sucrose synthase; Found in the gene: LotjaGi6g1v0220900	GO:0005985,GO:0016157
LotjaGi6g1v0296500	Glucose-6-phosphate/phosphate translocator-like protein; TAIR: AT1G61800.1 glucose-6-phosphate/phosphate translocator 2; Swiss-Prot: sp|Q94B38|GPT2_ARATH Glucose-6-phosphate/phosphate translocator 2, chloroplastic; TrEMBL-Plants: tr|I1M125|I1M125_SOYBN Uncharacterized protein; Found in the gene: LotjaGi6g1v0296500	GO:0016021,GO:0022857,GO:0055085
LotjaGi6g1v0300700	Glutamine synthetase; TAIR: AT5G35630.1 glutamine synthetase 2; Swiss-Prot: sp|Q9XQ94|GLNA2_MEDSA Glutamine synthetase leaf isozyme, chloroplastic; TrEMBL-Plants: tr|Q8GT61|Q8GT61_LOTJA Glutamine synthetase; Found in the gene: LotjaGi6g1v0300700	GO:0003824,GO:0004356,GO:0006542,GO:0006807
