# Supplementary material for: Mapping the molecular landscape of Lotus japonicus nodule organogenesis through spatiotemporal transcriptomics
Source: Nat Commun. 2024 Jul 29;15:6387. doi: 10.1038/s41467-024-50737-8 (PMC11289483; doi:10.1038/s41467-024-50737-8)
Supplement: Supplementary file 8 — Supplementary Data 5 [file 41467_2024_50737_MOESM8_ESM.xlsx]

## Sheet: Figure_4a
List of genes in each spatial co-expression module in Fig. 4a.
Gene	Spatial_co-expression_module
LotjaGi1g1v0001500	1
LotjaGi3g1v0182500	1
LotjaGi1g1v0639700	1
LotjaGi2g1v0361900	1
LotjaGi2g1v0395600	1
LotjaGi3g1v0066500	1
LotjaGi3g1v0141300	1
LotjaGi4g1v0321800	1
LotjaGi5g1v0342300_LC	1
LotjaGi1g1v0690800	1
LotjaGi5g1v0253300	1
LotjaGi5g1v0256800	1
LotjaGi1g1v0032500	1
LotjaGi1g1v0048000	1
LotjaGi1g1v0084400_LC	1
LotjaGi1g1v0089000_LC	1
LotjaGi1g1v0110200_LC	1
LotjaGi1g1v0179000	1
LotjaGi1g1v0192900	1
LotjaGi1g1v0193600	1
LotjaGi1g1v0233100	1
LotjaGi1g1v0255700_LC	1
LotjaGi1g1v0309400	1
LotjaGi1g1v0348000	1
LotjaGi1g1v0452100	1
LotjaGi1g1v0486200	1
LotjaGi1g1v0522300	1
LotjaGi1g1v0551400	1
LotjaGi1g1v0565000	1
LotjaGi1g1v0594900	1
LotjaGi1g1v0628000	1
LotjaGi1g1v0642800	1
LotjaGi1g1v0651600	1
LotjaGi1g1v0658000	1
LotjaGi1g1v0668500	1
LotjaGi1g1v0698100	1
LotjaGi1g1v0715300	1
LotjaGi2g1v0061800	1
LotjaGi2g1v0132000	1
LotjaGi2g1v0200500	1
LotjaGi2g1v0202500_LC	1
LotjaGi2g1v0211700_LC	1
LotjaGi2g1v0223900	1
LotjaGi2g1v0225900	1
LotjaGi2g1v0231700	1
LotjaGi2g1v0278100	1
LotjaGi2g1v0288800	1
LotjaGi2g1v0306400	1
LotjaGi2g1v0313200	1
LotjaGi2g1v0340600	1
LotjaGi2g1v0340700	1
LotjaGi2g1v0391600	1
LotjaGi2g1v0391800_LC	1
LotjaGi2g1v0417400	1
LotjaGi2g1v0422300_LC	1
LotjaGi3g1v0030400	1
LotjaGi3g1v0130200	1
LotjaGi3g1v0135100_LC	1
LotjaGi3g1v0185200	1
LotjaGi3g1v0292600	1
LotjaGi3g1v0297800	1
LotjaGi3g1v0354600	1
LotjaGi3g1v0362200	1
LotjaGi3g1v0376300_LC	1
LotjaGi3g1v0418800	1
LotjaGi3g1v0420500	1
LotjaGi3g1v0429000	1
LotjaGi3g1v0487100	1
LotjaGi3g1v0505900	1
LotjaGi4g1v0020100	1
LotjaGi4g1v0026300	1
LotjaGi4g1v0043400	1
LotjaGi4g1v0105500	1
LotjaGi4g1v0113500	1
LotjaGi4g1v0207400	1
LotjaGi4g1v0239600_LC	1
LotjaGi4g1v0240000_LC	1
LotjaGi4g1v0262100	1
LotjaGi4g1v0262200_LC	1
LotjaGi4g1v0268300	1
LotjaGi4g1v0275500	1
LotjaGi4g1v0284200	1
LotjaGi4g1v0294800	1
LotjaGi4g1v0304700	1
LotjaGi4g1v0328900	1
LotjaGi4g1v0334900	1
LotjaGi4g1v0349300	1
LotjaGi4g1v0381200_LC	1
LotjaGi4g1v0386200	1
LotjaGi4g1v0399900	1
LotjaGi4g1v0400300	1
LotjaGi4g1v0429500	1
LotjaGi5g1v0043400_LC	1
LotjaGi5g1v0082700	1
LotjaGi5g1v0085100	1
LotjaGi5g1v0090900_LC	1
LotjaGi5g1v0102100	1
LotjaGi5g1v0173300	1
LotjaGi5g1v0304400	1
LotjaGi5g1v0326600	1
LotjaGi5g1v0340500	1
LotjaGi6g1v0028000_LC	1
LotjaGi6g1v0032600	1
LotjaGi6g1v0095100	1
LotjaGi6g1v0135500	1
LotjaGi6g1v0152400_LC	1
LotjaGi6g1v0241000	1
LotjaGi6g1v0246800_LC	1
LotjaGi6g1v0263200	1
LotjaGi6g1v0282800_LC	1
LotjaGi6g1v0288900	1
LotjaGi6g1v0294600	1
LotjaGi6g1v0329600	1
LotjaGiM1v0000600	1
LotjaGiM1v0002700	1
LotjaGiM1v0002800	1
LotjaGiM1v0004900	1
LotjaGiM1v0005100	1
LotjaGiM1v0005300	1
LotjaGiM1v0005700	1
LotjaGiM1v0005900	1
LotjaGi2g1v0125400	2
LotjaGi2g1v0231600	2
LotjaGi5g1v0248300	2
LotjaGi1g1v0168700	2
LotjaGi2g1v0343300	2
LotjaGi4g1v0453800	2
LotjaGi6g1v0196300	2
LotjaGi1g1v0001700	2
LotjaGi1g1v0003800_LC	2
LotjaGi1g1v0003900	2
LotjaGi1g1v0017300	2
LotjaGi1g1v0065600	2
LotjaGi1g1v0071800	2
LotjaGi1g1v0084800	2
LotjaGi1g1v0133700	2
LotjaGi1g1v0141200	2
LotjaGi1g1v0149200	2
LotjaGi1g1v0214100	2
LotjaGi1g1v0216400_LC	2
LotjaGi1g1v0228700	2
LotjaGi1g1v0245300	2
LotjaGi1g1v0272400	2
LotjaGi1g1v0273100	2
LotjaGi1g1v0273300	2
LotjaGi1g1v0274400	2
LotjaGi1g1v0309300	2
LotjaGi1g1v0325800	2
LotjaGi1g1v0352700_LC	2
LotjaGi1g1v0398700	2
LotjaGi1g1v0410900	2
LotjaGi1g1v0432900	2
LotjaGi1g1v0459700	2
LotjaGi1g1v0508300	2
LotjaGi1g1v0525000_LC	2
LotjaGi1g1v0528400	2
LotjaGi1g1v0545300	2
LotjaGi1g1v0550200	2
LotjaGi1g1v0578900	2
LotjaGi1g1v0579100	2
LotjaGi1g1v0591100	2
LotjaGi1g1v0591900_LC	2
LotjaGi1g1v0610700_LC	2
LotjaGi1g1v0627900	2
LotjaGi1g1v0630100	2
LotjaGi1g1v0635200_LC	2
LotjaGi1g1v0646300	2
LotjaGi1g1v0647000	2
LotjaGi1g1v0670000	2
LotjaGi1g1v0672500	2
LotjaGi1g1v0673200_LC	2
LotjaGi1g1v0696200	2
LotjaGi1g1v0700200_LC	2
LotjaGi1g1v0705800	2
LotjaGi1g1v0713300	2
LotjaGi1g1v0721500	2
LotjaGi1g1v0754800	2
LotjaGi1g1v0760900	2
LotjaGi1g1v0785900	2
LotjaGi2g1v0005400	2
LotjaGi2g1v0075600	2
LotjaGi2g1v0099000	2
LotjaGi2g1v0126000	2
LotjaGi2g1v0141600	2
LotjaGi2g1v0200400	2
LotjaGi2g1v0209000	2
LotjaGi2g1v0209800	2
LotjaGi2g1v0227800	2
LotjaGi2g1v0246400	2
LotjaGi2g1v0246900	2
LotjaGi2g1v0254100	2
LotjaGi2g1v0255500	2
LotjaGi2g1v0311600	2
LotjaGi2g1v0315700	2
LotjaGi2g1v0319600	2
LotjaGi2g1v0324200	2
LotjaGi2g1v0354800	2
LotjaGi2g1v0360900	2
LotjaGi2g1v0363200	2
LotjaGi2g1v0380300	2
LotjaGi2g1v0380400	2
LotjaGi2g1v0386800	2
LotjaGi2g1v0391500	2
LotjaGi2g1v0402000	2
LotjaGi2g1v0405200	2
LotjaGi2g1v0432900	2
LotjaGi2g1v0459500_LC	2
LotjaGi3g1v0041200	2
LotjaGi3g1v0064600	2
LotjaGi3g1v0065800	2
LotjaGi3g1v0078900	2
LotjaGi3g1v0079300_LC	2
LotjaGi3g1v0089000	2
LotjaGi3g1v0100800	2
LotjaGi3g1v0129600	2
LotjaGi3g1v0201500	2
LotjaGi3g1v0201700	2
LotjaGi3g1v0202100	2
LotjaGi3g1v0202200	2
LotjaGi3g1v0216600_LC	2
LotjaGi3g1v0247300_LC	2
LotjaGi3g1v0262100	2
LotjaGi3g1v0312900	2
LotjaGi3g1v0313600_LC	2
LotjaGi3g1v0365000	2
LotjaGi3g1v0372700	2
LotjaGi3g1v0374200	2
LotjaGi3g1v0426500	2
LotjaGi3g1v0442400	2
LotjaGi3g1v0458600	2
LotjaGi3g1v0461700	2
LotjaGi3g1v0463200_LC	2
LotjaGi3g1v0479100	2
LotjaGi3g1v0479300	2
LotjaGi4g1v0016300	2
LotjaGi4g1v0029900	2
LotjaGi4g1v0030900	2
LotjaGi4g1v0031000	2
LotjaGi4g1v0033200	2
LotjaGi4g1v0044400	2
LotjaGi4g1v0044700	2
LotjaGi4g1v0102200	2
LotjaGi4g1v0110000	2
LotjaGi4g1v0111600	2
LotjaGi4g1v0125500	2
LotjaGi4g1v0149400	2
LotjaGi4g1v0160200	2
LotjaGi4g1v0207900	2
LotjaGi4g1v0217200	2
LotjaGi4g1v0226000	2
LotjaGi4g1v0254400	2
LotjaGi4g1v0258100	2
LotjaGi4g1v0288300	2
LotjaGi4g1v0299500	2
LotjaGi4g1v0304800	2
LotjaGi4g1v0325900	2
LotjaGi4g1v0347600	2
LotjaGi4g1v0365400	2
LotjaGi4g1v0369800	2
LotjaGi4g1v0372500	2
LotjaGi5g1v0006500_LC	2
LotjaGi5g1v0051600	2
LotjaGi5g1v0089600	2
LotjaGi5g1v0095500	2
LotjaGi5g1v0097500	2
LotjaGi5g1v0216300	2
LotjaGi5g1v0216500	2
LotjaGi5g1v0224100	2
LotjaGi5g1v0228600	2
LotjaGi5g1v0229000	2
LotjaGi5g1v0234400	2
LotjaGi5g1v0293800	2
LotjaGi5g1v0335200_LC	2
LotjaGi5g1v0351900	2
LotjaGi6g1v0040600	2
LotjaGi6g1v0040800	2
LotjaGi6g1v0084100	2
LotjaGi6g1v0094500	2
LotjaGi6g1v0100900	2
LotjaGi6g1v0141800	2
LotjaGi6g1v0144000	2
LotjaGi6g1v0152200_LC	2
LotjaGi6g1v0152300_LC	2
LotjaGi6g1v0152500	2
LotjaGi6g1v0193400	2
LotjaGi6g1v0210100	2
LotjaGi6g1v0260900	2
LotjaGi6g1v0282700	2
LotjaGi6g1v0297300	2
LotjaGi6g1v0303000	2
LotjaGi6g1v0341200	2
LotjaGi6g1v0346900	2
LotjaGi6g1v0354300	2
LotjaGi6g1v0354600	2
LotjaGi6g1v0361000	2
LotjaGi1g1v0111800	3
LotjaGi1g1v0449400	3
LotjaGi3g1v0004200	3
LotjaGi3g1v0156000	3
LotjaGi3g1v0201800	3
LotjaGi3g1v0349800	3
LotjaGi3g1v0393500	3
LotjaGi3g1v0451700	3
LotjaGi6g1v0017800	3
LotjaGi1g1v0006500	3
LotjaGi4g1v0063900	3
LotjaGi1g1v0004500	3
LotjaGi1g1v0006200	3
LotjaGi1g1v0067200	3
LotjaGi1g1v0077000	3
LotjaGi1g1v0360800	3
LotjaGi1g1v0467500	3
LotjaGi1g1v0470600	3
LotjaGi1g1v0470800	3
LotjaGi1g1v0504700	3
LotjaGi1g1v0562700	3
LotjaGi1g1v0690200	3
LotjaGi1g1v0690300	3
LotjaGi1g1v0697800	3
LotjaGi1g1v0736100	3
LotjaGi1g1v0775200	3
LotjaGi2g1v0124700	3
LotjaGi2g1v0285700	3
LotjaGi2g1v0287700	3
LotjaGi2g1v0326500	3
LotjaGi2g1v0410800	3
LotjaGi2g1v0449400	3
LotjaGi2g1v0450100	3
LotjaGi3g1v0071500	3
LotjaGi3g1v0080500	3
LotjaGi3g1v0238500	3
LotjaGi3g1v0457600_LC	3
LotjaGi3g1v0460700	3
LotjaGi3g1v0473600	3
LotjaGi3g1v0510500	3
LotjaGi4g1v0033400	3
LotjaGi4g1v0038100	3
LotjaGi4g1v0038200	3
LotjaGi4g1v0049200	3
LotjaGi4g1v0057000	3
LotjaGi4g1v0109200	3
LotjaGi4g1v0119900	3
LotjaGi4g1v0127800	3
LotjaGi4g1v0298900	3
LotjaGi4g1v0311700	3
LotjaGi4g1v0368400	3
LotjaGi4g1v0427900	3
LotjaGi4g1v0454100	3
LotjaGi5g1v0165200	3
LotjaGi6g1v0054100	3
LotjaGi6g1v0071600	3
LotjaGi6g1v0163500	3
LotjaGi6g1v0203100	3
LotjaGi6g1v0203300	3
LotjaGi6g1v0297900	3
LotjaGi3g1v0109300_LC	4
LotjaGi3g1v0328200_LC	4
LotjaGi4g1v0419800	4
LotjaGi3g1v0122700	4
LotjaGi6g1v0005700	4
LotjaGi1g1v0006100_LC	4
LotjaGi1g1v0007100_LC	4
LotjaGi1g1v0040600	4
LotjaGi1g1v0059500	4
LotjaGi1g1v0100300	4
LotjaGi1g1v0114400	4
LotjaGi1g1v0135500	4
LotjaGi1g1v0160700	4
LotjaGi1g1v0160800	4
LotjaGi1g1v0172500	4
LotjaGi1g1v0180800	4
LotjaGi1g1v0191800	4
LotjaGi1g1v0191900_LC	4
LotjaGi1g1v0207100	4
LotjaGi1g1v0229600_LC	4
LotjaGi1g1v0379600_LC	4
LotjaGi1g1v0405300	4
LotjaGi1g1v0411300	4
LotjaGi1g1v0414300	4
LotjaGi1g1v0439200	4
LotjaGi1g1v0476400	4
LotjaGi1g1v0569300	4
LotjaGi1g1v0620100	4
LotjaGi1g1v0623100	4
LotjaGi1g1v0634900_LC	4
LotjaGi1g1v0645700	4
LotjaGi1g1v0657700	4
LotjaGi1g1v0676700_LC	4
LotjaGi1g1v0766200	4
LotjaGi1g1v0766800	4
LotjaGi2g1v0048000_LC	4
LotjaGi2g1v0166000	4
LotjaGi2g1v0182900	4
LotjaGi2g1v0236900	4
LotjaGi2g1v0275400	4
LotjaGi2g1v0278000	4
LotjaGi2g1v0281800	4
LotjaGi2g1v0302100	4
LotjaGi2g1v0333100_LC	4
LotjaGi2g1v0361700	4
LotjaGi2g1v0386500	4
LotjaGi2g1v0431800	4
LotjaGi2g1v0461100_LC	4
LotjaGi3g1v0009600	4
LotjaGi3g1v0011500_LC	4
LotjaGi3g1v0065700	4
LotjaGi3g1v0104700	4
LotjaGi3g1v0129500	4
LotjaGi3g1v0145000	4
LotjaGi3g1v0178400	4
LotjaGi3g1v0210700	4
LotjaGi3g1v0226400_LC	4
LotjaGi3g1v0263600_LC	4
LotjaGi3g1v0317300	4
LotjaGi3g1v0340800	4
LotjaGi3g1v0420400	4
LotjaGi3g1v0426100	4
LotjaGi3g1v0439100	4
LotjaGi3g1v0522600	4
LotjaGi3g1v0540100	4
LotjaGi4g1v0001600	4
LotjaGi4g1v0030000	4
LotjaGi4g1v0035600	4
LotjaGi4g1v0052500	4
LotjaGi4g1v0066500	4
LotjaGi4g1v0088500	4
LotjaGi4g1v0098800	4
LotjaGi4g1v0133300	4
LotjaGi4g1v0147900	4
LotjaGi4g1v0151500	4
LotjaGi4g1v0152200	4
LotjaGi4g1v0170000	4
LotjaGi4g1v0177300	4
LotjaGi4g1v0195900	4
LotjaGi4g1v0210200	4
LotjaGi4g1v0245000	4
LotjaGi4g1v0249800	4
LotjaGi4g1v0311300	4
LotjaGi4g1v0383000	4
LotjaGi4g1v0389200	4
LotjaGi4g1v0417700	4
LotjaGi4g1v0417900	4
LotjaGi4g1v0452900	4
LotjaGi5g1v0010600	4
LotjaGi5g1v0066200	4
LotjaGi5g1v0082500_LC	4
LotjaGi5g1v0094900	4
LotjaGi5g1v0099800	4
LotjaGi5g1v0180700	4
LotjaGi5g1v0184800	4
LotjaGi5g1v0241100	4
LotjaGi5g1v0278600	4
LotjaGi5g1v0322700	4
LotjaGi5g1v0336700	4
LotjaGi5g1v0346200	4
LotjaGi6g1v0012100	4
LotjaGi6g1v0043400	4
LotjaGi6g1v0050500	4
LotjaGi6g1v0076000	4
LotjaGi6g1v0225500	4
LotjaGi6g1v0256500	4
LotjaGi6g1v0259200_LC	4
LotjaGi6g1v0271800	4
LotjaGi6g1v0289000	4
LotjaGi6g1v0328100	4
LotjaGi2g1v0234700	5
LotjaGi6g1v0264600	5
LotjaGi2g1v0394950	5
LotjaGi1g1v0009000	5
LotjaGi1g1v0238000	5
LotjaGi1g1v0243500	5
LotjaGi1g1v0279100	5
LotjaGi1g1v0336300_LC	5
LotjaGi1g1v0427900	5
LotjaGi1g1v0595100	5
LotjaGi1g1v0606800	5
LotjaGi1g1v0608900	5
LotjaGi1g1v0666300	5
LotjaGi1g1v0734300	5
LotjaGi2g1v0147400	5
LotjaGi2g1v0149700	5
LotjaGi2g1v0191100	5
LotjaGi2g1v0247000	5
LotjaGi2g1v0377400	5
LotjaGi3g1v0086300_LC	5
LotjaGi3g1v0169700	5
LotjaGi3g1v0175200	5
LotjaGi3g1v0208000	5
LotjaGi3g1v0218300	5
LotjaGi3g1v0447100	5
LotjaGi3g1v0491600	5
LotjaGi4g1v0107700	5
LotjaGi4g1v0210400	5
LotjaGi4g1v0283800	5
LotjaGi5g1v0046400	5
LotjaGi5g1v0253600	5
LotjaGi5g1v0262500	5
LotjaGi5g1v0269700	5
LotjaGi5g1v0319800	5
LotjaGi5g1v0354800	5
LotjaGi6g1v0151500	5
LotjaGi6g1v0193500	5
LotjaGi6g1v0246600	5
LotjaGi6g1v0302400	5
LotjaGi6g1v0315500	5
LotjaGi1g1v0092300	6
LotjaGi1g1v0132800	6
LotjaGi6g1v0056500	6
LotjaGi1g1v0018400	6
LotjaGi1g1v0058700	6
LotjaGi1g1v0082400	6
LotjaGi1g1v0124700	6
LotjaGi1g1v0127300	6
LotjaGi1g1v0129500	6
LotjaGi1g1v0218000	6
LotjaGi1g1v0218800	6
LotjaGi1g1v0295700	6
LotjaGi1g1v0301500	6
LotjaGi1g1v0308500	6
LotjaGi1g1v0312000	6
LotjaGi1g1v0395500	6
LotjaGi1g1v0410700_LC	6
LotjaGi1g1v0502200	6
LotjaGi1g1v0502700	6
LotjaGi1g1v0512200	6
LotjaGi1g1v0556400	6
LotjaGi1g1v0557900	6
LotjaGi1g1v0565400	6
LotjaGi1g1v0566800	6
LotjaGi1g1v0586600	6
LotjaGi1g1v0591200_LC	6
LotjaGi1g1v0592400	6
LotjaGi1g1v0593500	6
LotjaGi1g1v0594200	6
LotjaGi1g1v0635900	6
LotjaGi1g1v0656900	6
LotjaGi1g1v0659300	6
LotjaGi1g1v0678000	6
LotjaGi1g1v0693700	6
LotjaGi1g1v0698500	6
LotjaGi1g1v0705000	6
LotjaGi1g1v0712500_LC	6
LotjaGi1g1v0714800	6
LotjaGi1g1v0724100	6
LotjaGi1g1v0732900	6
LotjaGi1g1v0743600	6
LotjaGi1g1v0762600	6
LotjaGi1g1v0765700	6
LotjaGi1g1v0767700	6
LotjaGi1g1v0769700	6
LotjaGi1g1v0770000	6
LotjaGi1g1v0776300	6
LotjaGi1g1v0794200	6
LotjaGi1g1v0796600	6
LotjaGi2g1v0053800	6
LotjaGi2g1v0140900	6
LotjaGi2g1v0324700	6
LotjaGi2g1v0355000	6
LotjaGi2g1v0359600	6
LotjaGi2g1v0366200	6
LotjaGi2g1v0366700	6
LotjaGi2g1v0368700	6
LotjaGi2g1v0370400	6
LotjaGi2g1v0370600	6
LotjaGi2g1v0382300	6
LotjaGi2g1v0409300	6
LotjaGi2g1v0425400	6
LotjaGi2g1v0429700	6
LotjaGi2g1v0436000	6
LotjaGi2g1v0454400	6
LotjaGi3g1v0017600	6
LotjaGi3g1v0021100	6
LotjaGi3g1v0031300_LC	6
LotjaGi3g1v0067700	6
LotjaGi3g1v0069900_LC	6
LotjaGi3g1v0081900	6
LotjaGi3g1v0089400	6
LotjaGi3g1v0107200	6
LotjaGi3g1v0113700	6
LotjaGi3g1v0130900	6
LotjaGi3g1v0140700_LC	6
LotjaGi3g1v0169600	6
LotjaGi3g1v0172700	6
LotjaGi3g1v0184000	6
LotjaGi3g1v0204500	6
LotjaGi3g1v0222400	6
LotjaGi3g1v0233900	6
LotjaGi3g1v0234200	6
LotjaGi3g1v0254400	6
LotjaGi3g1v0277600	6
LotjaGi3g1v0277700	6
LotjaGi3g1v0277900	6
LotjaGi3g1v0280000	6
LotjaGi3g1v0281100	6
LotjaGi3g1v0290800	6
LotjaGi3g1v0310200	6
LotjaGi3g1v0314100	6
LotjaGi3g1v0343500_LC	6
LotjaGi3g1v0345100	6
LotjaGi3g1v0350700	6
LotjaGi3g1v0366100	6
LotjaGi3g1v0367900	6
LotjaGi3g1v0381400	6
LotjaGi3g1v0409500	6
LotjaGi3g1v0428200	6
LotjaGi3g1v0434000	6
LotjaGi3g1v0480900	6
LotjaGi3g1v0495500	6
LotjaGi3g1v0500800	6
LotjaGi3g1v0510800	6
LotjaGi3g1v0511600	6
LotjaGi3g1v0512100	6
LotjaGi3g1v0525500	6
LotjaGi3g1v0525800	6
LotjaGi3g1v0528100	6
LotjaGi4g1v0021200	6
LotjaGi4g1v0022900	6
LotjaGi4g1v0032400	6
LotjaGi4g1v0057900	6
LotjaGi4g1v0064100	6
LotjaGi4g1v0076600	6
LotjaGi4g1v0144600	6
LotjaGi4g1v0158100	6
LotjaGi4g1v0193700	6
LotjaGi4g1v0202900_LC	6
LotjaGi4g1v0214100	6
LotjaGi4g1v0223200	6
LotjaGi4g1v0229500	6
LotjaGi4g1v0249100	6
LotjaGi4g1v0279100	6
LotjaGi4g1v0282000	6
LotjaGi4g1v0300900	6
LotjaGi4g1v0319900	6
LotjaGi4g1v0335300_LC	6
LotjaGi4g1v0350200	6
LotjaGi4g1v0364800	6
LotjaGi4g1v0376700	6
LotjaGi4g1v0379600	6
LotjaGi4g1v0392800_LC	6
LotjaGi4g1v0403300	6
LotjaGi4g1v0406000	6
LotjaGi4g1v0407000	6
LotjaGi4g1v0419200	6
LotjaGi4g1v0429700	6
LotjaGi4g1v0442100	6
LotjaGi4g1v0449200_LC	6
LotjaGi4g1v0456200	6
LotjaGi4g1v0457300	6
LotjaGi4g1v0458900	6
LotjaGi4g1v0462200	6
LotjaGi5g1v0032500	6
LotjaGi5g1v0045800	6
LotjaGi5g1v0069100	6
LotjaGi5g1v0075100	6
LotjaGi5g1v0078100	6
LotjaGi5g1v0083600	6
LotjaGi5g1v0099000	6
LotjaGi5g1v0101900	6
LotjaGi5g1v0121600	6
LotjaGi5g1v0139300	6
LotjaGi5g1v0173900	6
LotjaGi5g1v0211600_LC	6
LotjaGi5g1v0248200	6
LotjaGi5g1v0250300	6
LotjaGi5g1v0288500	6
LotjaGi5g1v0290300	6
LotjaGi5g1v0311300	6
LotjaGi6g1v0003300	6
LotjaGi6g1v0008800	6
LotjaGi6g1v0036000	6
LotjaGi6g1v0038100_LC	6
LotjaGi6g1v0040400	6
LotjaGi6g1v0077300_LC	6
LotjaGi6g1v0133900	6
LotjaGi6g1v0134900	6
LotjaGi6g1v0187900	6
LotjaGi6g1v0216000	6
LotjaGi6g1v0234100	6
LotjaGi6g1v0243000	6
LotjaGi6g1v0249400_LC	6
LotjaGi6g1v0270900	6
LotjaGi6g1v0300100	6
LotjaGi6g1v0308100	6
LotjaGi6g1v0308300	6
LotjaGi6g1v0313400_LC	6
LotjaGi6g1v0330100	6
LotjaGi6g1v0330700	6
LotjaGi6g1v0337500	6
LotjaGi6g1v0347600	6
LotjaGi6g1v0350500	6
LotjaGi6g1v0355300	6
LotjaGi6g1v0363100	6
LotjaGi1g1v0487800	7
LotjaGi1g1v0636100	7
LotjaGi2g1v0328200_LC	7
LotjaGi2g1v0364300	7
LotjaGi3g1v0288800_LC	7
LotjaGi6g1v0156400_LC	7
LotjaGi1g1v0021400	7
LotjaGi1g1v0052700	7
LotjaGi1g1v0137100	7
LotjaGi1g1v0301200	7
LotjaGi1g1v0306600	7
LotjaGi1g1v0377200	7
LotjaGi1g1v0381200	7
LotjaGi1g1v0461700	7
LotjaGi1g1v0488300	7
LotjaGi1g1v0558200	7
LotjaGi1g1v0628500	7
LotjaGi1g1v0659100	7
LotjaGi1g1v0661500	7
LotjaGi1g1v0686400	7
LotjaGi1g1v0706800	7
LotjaGi1g1v0763200	7
LotjaGi2g1v0126700	7
LotjaGi2g1v0158100	7
LotjaGi2g1v0158400_LC	7
LotjaGi2g1v0356100	7
LotjaGi2g1v0356800	7
LotjaGi2g1v0371700	7
LotjaGi2g1v0373800	7
LotjaGi2g1v0434500	7
LotjaGi2g1v0447700	7
LotjaGi2g1v0450000	7
LotjaGi3g1v0121000	7
LotjaGi3g1v0217800	7
LotjaGi3g1v0239800	7
LotjaGi3g1v0353900	7
LotjaGi3g1v0358900	7
LotjaGi3g1v0437000	7
LotjaGi3g1v0522300	7
LotjaGi3g1v0534800	7
LotjaGi3g1v0538100	7
LotjaGi3g1v0554600	7
LotjaGi4g1v0127700	7
LotjaGi4g1v0130100	7
LotjaGi4g1v0201900	7
LotjaGi4g1v0238000	7
LotjaGi4g1v0254200	7
LotjaGi4g1v0302000_LC	7
LotjaGi4g1v0352300	7
LotjaGi4g1v0371700	7
LotjaGi4g1v0433300	7
LotjaGi4g1v0463800	7
LotjaGi5g1v0000600	7
LotjaGi5g1v0010900	7
LotjaGi5g1v0158900	7
LotjaGi5g1v0194100	7
LotjaGi6g1v0002100	7
LotjaGi6g1v0175100_LC	7
LotjaGi6g1v0201800	7
LotjaGi6g1v0266650	7
LotjaGi6g1v0308600	7
LotjaGi6g1v0350700	7
LotjaGi6g1v0351700	7
LotjaGi4g1v0063000	8
LotjaGi1g1v0021900	8
LotjaGi1g1v0022100	8
LotjaGi1g1v0066900	8
LotjaGi1g1v0377600	8
LotjaGi1g1v0453100	8
LotjaGi1g1v0475000_LC	8
LotjaGi1g1v0556300	8
LotjaGi1g1v0588600	8
LotjaGi1g1v0685800	8
LotjaGi1g1v0782000	8
LotjaGi2g1v0157900	8
LotjaGi2g1v0163500	8
LotjaGi2g1v0176500_LC	8
LotjaGi2g1v0235400	8
LotjaGi2g1v0250700	8
LotjaGi2g1v0388100	8
LotjaGi2g1v0432500	8
LotjaGi2g1v0446700	8
LotjaGi2g1v0449300	8
LotjaGi3g1v0055400	8
LotjaGi3g1v0224500	8
LotjaGi3g1v0506700	8
LotjaGi3g1v0507300	8
LotjaGi4g1v0207600	8
LotjaGi4g1v0208100	8
LotjaGi4g1v0297800	8
LotjaGi4g1v0349800	8
LotjaGi5g1v0013400	8
LotjaGi5g1v0266100	8
LotjaGi5g1v0293100_LC	8
LotjaGi5g1v0296300_LC	8
LotjaGi5g1v0359200	8
LotjaGi6g1v0071000	8
LotjaGi6g1v0105600	8
LotjaGi6g1v0254700	8
LotjaGi6g1v0254900	8
LotjaGi6g1v0255000	8
LotjaGi6g1v0257600	8
LotjaGi3g1v0005100	9
LotjaGi1g1v0499700	9
LotjaGi3g1v0351700	9
LotjaGi4g1v0343900	9
LotjaGi6g1v0227300	9
LotjaGi5g1v0106700	9
LotjaGi3g1v0414350	9
LotjaGi1g1v0123500	9
LotjaGi1g1v0623800	9
LotjaGi2g1v0126500	9
LotjaGi2g1v0324000	9
LotjaGi3g1v0062800	9
LotjaGi4g1v0296200	9
LotjaGi5g1v0054800	9
LotjaGi1g1v0095000	9
LotjaGi1g1v0109200	9
LotjaGi1g1v0160300	9
LotjaGi1g1v0307600	9
LotjaGi1g1v0365200	9
LotjaGi1g1v0383200	9
LotjaGi1g1v0450200	9
LotjaGi1g1v0516900	9
LotjaGi1g1v0539200	9
LotjaGi1g1v0545800	9
LotjaGi1g1v0688900	9
LotjaGi1g1v0748500	9
LotjaGi1g1v0769400	9
LotjaGi1g1v0769500	9
LotjaGi1g1v0780600	9
LotjaGi1g1v0781100	9
LotjaGi2g1v0003400	9
LotjaGi2g1v0097600	9
LotjaGi2g1v0169000	9
LotjaGi2g1v0190800	9
LotjaGi2g1v0214500	9
LotjaGi2g1v0299400	9
LotjaGi2g1v0340900	9
LotjaGi2g1v0389300_LC	9
LotjaGi2g1v0414800	9
LotjaGi2g1v0426500	9
LotjaGi3g1v0076200	9
LotjaGi3g1v0167600	9
LotjaGi3g1v0197600	9
LotjaGi3g1v0233800	9
LotjaGi3g1v0312800	9
LotjaGi3g1v0314500	9
LotjaGi3g1v0354200	9
LotjaGi3g1v0426800	9
LotjaGi3g1v0476100_LC	9
LotjaGi3g1v0500500	9
LotjaGi4g1v0033500	9
LotjaGi4g1v0059500	9
LotjaGi4g1v0059700	9
LotjaGi4g1v0061400	9
LotjaGi4g1v0062000	9
LotjaGi4g1v0077400	9
LotjaGi4g1v0100600	9
LotjaGi4g1v0135700	9
LotjaGi4g1v0142800	9
LotjaGi4g1v0164600	9
LotjaGi4g1v0211800	9
LotjaGi4g1v0308700	9
LotjaGi4g1v0441000	9
LotjaGi4g1v0464300	9
LotjaGi5g1v0031100	9
LotjaGi5g1v0069200_LC	9
LotjaGi5g1v0178400	9
LotjaGi5g1v0189600	9
LotjaGi5g1v0269600_LC	9
LotjaGi5g1v0305400	9
LotjaGi5g1v0340100	9
LotjaGi6g1v0043000	9
LotjaGi6g1v0096900	9
LotjaGi6g1v0199600	9
LotjaGi6g1v0232700	9
LotjaGi6g1v0268300	9
LotjaGi6g1v0296500	9
LotjaGi6g1v0305200	9
LotjaGi4g1v0094600	10
LotjaGi3g1v0246500_LC	10
LotjaGi1g1v0108800	10
LotjaGi1g1v0126000	10
LotjaGi1g1v0126300	10
LotjaGi1g1v0127800	10
LotjaGi1g1v0171700	10
LotjaGi1g1v0234500	10
LotjaGi1g1v0281200	10
LotjaGi1g1v0335600	10
LotjaGi1g1v0385100	10
LotjaGi1g1v0555000	10
LotjaGi1g1v0637000	10
LotjaGi1g1v0701500	10
LotjaGi1g1v0716900	10
LotjaGi2g1v0203100	10
LotjaGi2g1v0219700	10
LotjaGi2g1v0237000	10
LotjaGi2g1v0292300	10
LotjaGi2g1v0293800	10
LotjaGi2g1v0386600	10
LotjaGi2g1v0425300	10
LotjaGi3g1v0019700	10
LotjaGi3g1v0039400	10
LotjaGi3g1v0068000	10
LotjaGi3g1v0083800	10
LotjaGi3g1v0183200	10
LotjaGi3g1v0191200	10
LotjaGi3g1v0222100	10
LotjaGi3g1v0306000	10
LotjaGi3g1v0395500_LC	10
LotjaGi3g1v0395900_LC	10
LotjaGi3g1v0400100	10
LotjaGi3g1v0449360	10
LotjaGi4g1v0121800	10
LotjaGi4g1v0215500	10
LotjaGi4g1v0231100	10
LotjaGi4g1v0238300	10
LotjaGi4g1v0365500	10
LotjaGi4g1v0419400	10
LotjaGi5g1v0166000_LC	10
LotjaGi5g1v0188800	10
LotjaGi5g1v0196400	10
LotjaGi5g1v0274800	10
LotjaGi5g1v0288600	10
LotjaGi5g1v0316900	10
LotjaGi6g1v0016800	10
LotjaGi6g1v0273300_LC	10
LotjaGi6g1v0273800	10
LotjaGi6g1v0286800_LC	10
LotjaGi1g1v0143000	11
LotjaGi1g1v0481300	11
LotjaGi2g1v0027200_LC	11
LotjaGi2g1v0028800	11
LotjaGi2g1v0029600_LC	11
LotjaGi2g1v0030200_LC	11
LotjaGi2g1v0030400_LC	11
LotjaGi2g1v0032700_LC	11
LotjaGi2g1v0042800_LC	11
LotjaGi2g1v0044700_LC	11
LotjaGi2g1v0046400_LC	11
LotjaGi2g1v0048700_LC	11
LotjaGi2g1v0049200_LC	11
LotjaGi2g1v0051200	11
LotjaGi2g1v0052400_LC	11
LotjaGi2g1v0052600_LC	11
LotjaGi3g1v0165300_LC	11
LotjaGi3g1v0165400_LC	11
LotjaGi3g1v0268000	11
LotjaGi3g1v0268300_LC	11
LotjaGi4g1v0013000_LC	11
LotjaGi4g1v0013200_LC	11
LotjaGi4g1v0036200	11
LotjaGi5g1v0087500_LC	11
LotjaGi5g1v0087800	11
LotjaGi5g1v0178800	11
LotjaGi6g1v0049200	11
LotjaGi6g1v0049400_LC	11
LotjaGi6g1v0099600_LC	11
LotjaGi6g1v0118600	11
LotjaGi6g1v0119300_LC	11
LotjaGi6g1v0119500_LC	11
LotjaGi6g1v0119900	11
LotjaGi6g1v0120200_LC	11
LotjaGi6g1v0121900_LC	11
LotjaGi6g1v0128100_LC	11
LotjaGi6g1v0128200_LC	11
LotjaGi6g1v0133100	11
LotjaGiM1v0003900	11
LotjaGiM1v0004400	11
LotjaGi3g1v0501000	12
LotjaGi2g1v0213700	12
LotjaGi1g1v0175900	12
LotjaGi1g1v0199700	12
LotjaGi1g1v0245000	12
LotjaGi1g1v0245400	12
LotjaGi1g1v0397000	12
LotjaGi1g1v0420000	12
LotjaGi1g1v0499900	12
LotjaGi1g1v0517100	12
LotjaGi1g1v0517300	12
LotjaGi1g1v0576500	12
LotjaGi1g1v0580900	12
LotjaGi1g1v0613400	12
LotjaGi2g1v0099200	12
LotjaGi2g1v0137400	12
LotjaGi2g1v0257400	12
LotjaGi2g1v0405900	12
LotjaGi3g1v0011300	12
LotjaGi3g1v0015200	12
LotjaGi3g1v0027300	12
LotjaGi3g1v0158100	12
LotjaGi3g1v0196800	12
LotjaGi3g1v0209800	12
LotjaGi3g1v0251800	12
LotjaGi4g1v0116000	12
LotjaGi4g1v0234500	12
LotjaGi5g1v0024700	12
LotjaGi5g1v0024900	12
LotjaGi5g1v0046500	12
LotjaGi5g1v0122700	12
LotjaGi5g1v0216400	12
LotjaGi5g1v0224200	12
LotjaGi5g1v0226900	12
LotjaGi5g1v0251100	12
LotjaGi5g1v0275400	12
LotjaGi5g1v0283600	12
LotjaGi6g1v0130800	12

## Sheet: Figure_4a_annotation
Annotated genes in spatial co-expression modules in Fig. 4a. The orthologs of nodulation-related genes in L. japonicus were acquired through BLAST search using Gifu v1.3 genome.
Gene_short_name	Gene_full_name	Infection	Organogenesis	Fixation	Gene_or_Homolog_ID	Module
MtLOG1	LONELYGUY1 (LOG1)	-	+	-	LotjaGi1g1v0690800	1
LjLIN	LUMPY InfectionS (LIN)	+	+	-	LotjaGi5g1v0256800	1
LjRPG	RHIZOBIUM-DIRECTED POLAR GROWTH (RPG)	+	+	-	LotjaGi5g1v0253300	1
LjNIN	NODULE INCEPTION (NIN)	+	+	+	LotjaGi1g1v0001500	1
GmSACPD-C	STEAROYL-ACYL CARRIER PROTEIN DESATURASE ISOFORM C (SACPD-C)	-	+	+	LotjaGi1g1v0168700	2
MtSymCRK	symbiotic CYSTEINE RICH KINASE (SymCRK)	-	+	+	LotjaGi6g1v0196300	2
MtCHR	CHALCONE REDUCTASE (CHR)	-	+	-	LotjaGi1g1v0006500	3
GmIFS1	ISOFLAVONE SYNTHASE (IFS)	-	+	-	LotjaGi4g1v0063900	3
LjPAL1	PHENYLALANINE AMMONIA LYASE 1 (PAL1)	-	+	-	LotjaGi1g1v0690200	3
LjMATE1	MULTIDRUG AND TOXIC COMPOUND EXTRUSION 1 (MATE1)	-	+	+	LotjaGi3g1v0122700	4
GmPT7	PHOSPHATE TRANSPORTER 7 (PT7)	-	+	+	LotjaGi6g1v0005700	4
LjNFR5	NOD FACTOR RECEPTOR (NFR5)	+	+	-	LotjaGi2g1v0394950	5
MtSCR (LjSCR1)	SCARECROW	-	+	-	LotjaGi1g1v0461700	7
MtPLT (LjPLT1)	PLETHORA	-	+	-	LotjaGi1g1v0487800	7
PvANN1	ANNEXIN1 (ANN1)	+	+	+	LotjaGi3g1v0062800	9
LjEPR3	EXOPOLYSACCHARIDE RECEPTOR (EPR3)	+	+	-	LotjaGi2g1v0324000	9
LjNPF8.6	NRT1/PTR Family (NPF8.6)	-	+	+	LotjaGi1g1v0123500	9
MtSPK1	SYMBIOTIC PROTEIN KINASE 1 (SPK1)	+	+	-	LotjaGi4g1v0296200	9
LjCHIT5	CHITINASE 5 (CHIT5)	+	+	+	LotjaGi5g1v0054800	9
MtCBS1	CYSTATHIONE BETASYNTHASE 1 (CBS1)	+	+	+	LotjaGi2g1v0126500	9
MtEFD	ETHYLENE RESPONSE FACTOR REQUIRED FOR NODULE DIFFERENTIATION (EFD)	+	+	-	LotjaGi3g1v0005100	9
MtNF-YA1	NUCLEAR FACTOR YA1	+	+	+	LotjaGi5g1v0106700	9
MtNSP1	NODULATION SIGNALING PATHWAY 1 (NSP1)	+	+	-	LotjaGi3g1v0414350	9
LjSST1	SULPHATE TRANSPORTER 1 (SST1)	-	+	+	LotjaGi2g1v0213700	12
LjFEN1	FAIL IN ENLARGEMENT of infection CELLS (FEN1)	-	-	+	LotjaGi1g1v0613400	12

## Sheet: Figure_S8b
Information for flavonoid-related genes and candidate regulators in the spatial co-expression module 3. Genes that have been investigated in L. japonicus are marked with asterisks. Uninvestigated genes are named in numerical order.
Gene_ID	Gene_name	Annotation	GO_terms
LotjaGi4g1v0063900	LjIFS1	Cytochrome P450; TAIR: AT5G06900.1 cytochrome P450, family 93, subfamily D, polypeptide 1; Swiss-Prot: sp|Q9SXS3|C93C2_GLYEC 2-hydroxyisoflavanone synthase; TrEMBL-Plants: tr|A5LGW8|A5LGW8_LOTJA 2-hydroxyisoflavanone synthase; Found in the gene: LotjaGi4g1v0063900	GO:0020037,GO:0005506,GO:0016705,GO:0055114
LotjaGi1g1v0006500	LjCHR1	Chalcone reductase; TAIR: AT1G59950.1 NAD(P)-linked oxidoreductase superfamily protein; Swiss-Prot: sp|P26690|6DCS_SOYBN NAD(P)H-dependent 6'-deoxychalcone synthase; TrEMBL-Plants: tr|A1IHM7|A1IHM7_LOTJA Polyketide reductase; Found in the gene: LotjaGi1g1v0006500	GO:0016491,GO:0055114
LotjaGi1g1v0006200	LjCHR2	Chalcone reductase; TAIR: AT1G59960.1 NAD(P)-linked oxidoreductase superfamily protein; Swiss-Prot: sp|P26690|6DCS_SOYBN NAD(P)H-dependent 6'-deoxychalcone synthase; TrEMBL-Plants: tr|I3T5M5|I3T5M5_LOTJA Uncharacterized protein; Found in the gene: LotjaGi1g1v0006200	GO:0055114,GO:0016491
LotjaGi4g1v0368400	LjCHS1	Chalcone synthase; TAIR: AT5G13930.1 Chalcone and stilbene synthase family protein; Swiss-Prot: sp|P24826|CHS1_SOYBN Chalcone synthase 1; TrEMBL-Plants: tr|A0A151TLA2|A0A151TLA2_CAJCA Chalcone synthase 1; Found in the gene: LotjaGi4g1v0368400	GO:0016747,GO:0003824,GO:0009058,GO:0016746
LotjaGi2g1v0450100	LjCHS2	Chalcone synthase; TAIR: AT5G13930.1 Chalcone and stilbene synthase family protein; Swiss-Prot: sp|P30075|CHS4_MEDSA Chalcone synthase 4; TrEMBL-Plants: tr|I3T7A9|I3T7A9_LOTJA Uncharacterized protein; Found in the gene: LotjaGi2g1v0450100	GO:0003824,GO:0016747,GO:0009058,GO:0016746
LotjaGi2g1v0449400	LjCHS3	Chalcone synthase; TAIR: AT5G13930.1 Chalcone and stilbene synthase family protein; Swiss-Prot: sp|P30075|CHS4_MEDSA Chalcone synthase 4; TrEMBL-Plants: tr|I3T7A9|I3T7A9_LOTJA Uncharacterized protein; Found in the gene: LotjaGi2g1v0449400	GO:0016746,GO:0016747,GO:0003824,GO:0009058
LotjaGi1g1v0470800	LjCHS4	Chalcone synthase; TAIR: AT5G13930.1 Chalcone and stilbene synthase family protein; Swiss-Prot: sp|P30075|CHS4_MEDSA Chalcone synthase 4; TrEMBL-Plants: tr|I3T7A9|I3T7A9_LOTJA Uncharacterized protein; Found in the gene: LotjaGi1g1v0470800	GO:0003824,GO:0009058,GO:0016747,GO:0016746
LotjaGi1g1v0470600	LjCHS5	Chalcone synthase; TAIR: AT5G13930.1 Chalcone and stilbene synthase family protein; Swiss-Prot: sp|P30075|CHS4_MEDSA Chalcone synthase 4; TrEMBL-Plants: tr|I3T7A9|I3T7A9_LOTJA Uncharacterized protein; Found in the gene: LotjaGi1g1v0470600	GO:0003824,GO:0009058,GO:0016746,GO:0016747
LotjaGi1g1v0690200	LjPAL1*	Phenylalanine ammonia-lyase; TAIR: AT2G37040.1 PHE ammonia lyase 1; Swiss-Prot: sp|P27991|PAL1_SOYBN Phenylalanine ammonia-lyase 1; TrEMBL-Plants: tr|A0PBZ4|A0PBZ4_LOTJA Phenylalanine ammonia-lyase; Found in the gene: LotjaGi1g1v0690200	GO:0016841,GO:0003824,GO:0005737,GO:0006559
LotjaGi1g1v0690300	LjPAL4	Phenylalanine ammonia-lyase; TAIR: AT2G37040.1 PHE ammonia lyase 1; Swiss-Prot: sp|P27991|PAL1_SOYBN Phenylalanine ammonia-lyase 1; TrEMBL-Plants: tr|A0PBZ3|A0PBZ3_LOTJA Phenylalanine ammonia-lyase; Found in the gene: LotjaGi1g1v0690300	GO:0016841,GO:0003824,GO:0005737,GO:0006559
LotjaGi3g1v0071500	LjPAL7	Phenylalanine ammonia-lyase; TAIR: AT2G37040.1 PHE ammonia lyase 1; Swiss-Prot: sp|P27991|PAL1_SOYBN Phenylalanine ammonia-lyase 1; TrEMBL-Plants: tr|A0PBZ4|A0PBZ4_LOTJA Phenylalanine ammonia-lyase; Found in the gene: LotjaGi3g1v0071500	GO:0016841,GO:0006559,GO:0003824,GO:0005737
LotjaGi1g1v0111800	LjWRKY1	WRKY transcription factor; TAIR: AT2G38470.1 WRKY DNA-binding protein 33; Swiss-Prot: sp|Q6IEQ7|WRK24_ORYSJ WRKY transcription factor WRKY24; TrEMBL-Plants: tr|A0A151U0U5|A0A151U0U5_CAJCA Putative WRKY transcription factor 33; Found in the gene: LotjaGi1g1v0111800	GO:0043565,GO:0006355,GO:0003700
LotjaGi3g1v0393500	LjWRKY2	Transcription factor WRKY; TAIR: AT2G46400.1 WRKY DNA-binding protein 46; Swiss-Prot: sp|Q9SKD9|WRK46_ARATH Probable WRKY transcription factor 46; TrEMBL-Plants: tr|B3IX40|B3IX40_LOTJA Transcription factor WRKY; Found in the gene: LotjaGi3g1v0393500	GO:0043565,GO:0006355,GO:0003700
LotjaGi3g1v0004200	LjWRKY3	WRKY transcription factor; TAIR: AT1G80840.1 WRKY DNA-binding protein 40; Swiss-Prot: sp|Q9SAH7|WRK40_ARATH Probable WRKY transcription factor 40; TrEMBL-Plants: tr|I3SYD9|I3SYD9_LOTJA Uncharacterized protein; Found in the gene: LotjaGi3g1v0004200	GO:0003700,GO:0006355,GO:0043565
LotjaGi1g1v0449400	LjWRKY4	WRKY transcription factor; TAIR: AT2G38470.1 WRKY DNA-binding protein 33; Swiss-Prot: sp|Q8S8P5|WRK33_ARATH Probable WRKY transcription factor 33; TrEMBL-Plants: tr|I3T3Y7|I3T3Y7_LOTJA Uncharacterized protein; Found in the gene: LotjaGi1g1v0449400	GO:0006355,GO:0003700,GO:0043565
LotjaGi3g1v0201800	LjWRKY5	WRKY transcription factor; TAIR: AT2G38470.1 WRKY DNA-binding protein 33; Swiss-Prot: sp|Q6IEQ7|WRK24_ORYSJ WRKY transcription factor WRKY24; TrEMBL-Plants: tr|V7APT3|V7APT3_PHAVU Uncharacterized protein; Found in the gene: LotjaGi3g1v0201800	GO:0043565,GO:0003700,GO:0006355
LotjaGi3g1v0349800	LjWRKY6	WRKY transcription factor; TAIR: AT1G80840.1 WRKY DNA-binding protein 40; Swiss-Prot: sp|Q9SAH7|WRK40_ARATH Probable WRKY transcription factor 40; TrEMBL-Plants: tr|I3S9X4|I3S9X4_LOTJA Uncharacterized protein; Found in the gene: LotjaGi3g1v0349800	GO:0003700,GO:0043565,GO:0006355
LotjaGi3g1v0156000	LjERF1	Ethylene-responsive transcription factor; TAIR: AT3G15210.1 ethylene responsive element binding factor 4; Swiss-Prot: sp|O80340|ERF78_ARATH Ethylene-responsive transcription factor 4; TrEMBL-Plants: tr|A0A072VB55|A0A072VB55_MEDTR AP2 domain class transcription factor; Found in the gene: LotjaGi3g1v0156000	GO:0003700,GO:0006355,GO:0003677
LotjaGi6g1v0017800	LjERF2	Ethylene-responsive transcription factor; TAIR: AT5G51190.1 Integrase-type DNA-binding superfamily protein; Swiss-Prot: sp|Q40478|ERF5_TOBAC Ethylene-responsive transcription factor 5; TrEMBL-Plants: tr|I3SB66|I3SB66_LOTJA Uncharacterized protein; Found in the gene: LotjaGi6g1v0017800	GO:0003700,GO:0006355,GO:0003677
LotjaGi3g1v0451700	LjERF3	Ethylene-responsive transcription factor; TAIR: AT5G44210.1 erf domain protein 9; Swiss-Prot: sp|Q9FE67|ERF80_ARATH Ethylene-responsive transcription factor 9; TrEMBL-Plants: tr|I3SGY0|I3SGY0_LOTJA Uncharacterized protein; Found in the gene: LotjaGi3g1v0451700	GO:0003700,GO:0006355,GO:0003677

## Sheet: Figure_4c
List of annotated transcription factors in the spatial co-expression module 1. The PCC (Pearson correlation coefficient) of these genes with LjNIN were calculated by using R package Seurat (v4.2.1). The annotation was conducted using Gifu v1.3 genome.
Lotus_Gene_ID	Annotation	PCC with LjNIN
LotjaGi3g1v0182500 (LjLHW1)	BHLH transcription factor-like protein; TAIR: AT2G27230.1 transcription factor-like protein; Swiss-Prot: sp|Q9XIN0|LHW_ARATH Transcription factor LHW; TrEMBL-Plants: tr|K7LVT9|K7LVT9_SOYBN Uncharacterized protein; Found in the gene: LotjaGi3g1v0182500	0.22
LotjaGi1g1v0639700	NAC domain protein; TAIR: AT5G18270.1 NAC domain containing protein 87; Swiss-Prot: sp|Q9FLJ2|NC100_ARATH NAC domain-containing protein 100; TrEMBL-Plants: tr|V7CWR8|V7CWR8_PHAVU Uncharacterized protein; Found in the gene: LotjaGi1g1v0639700	0.16
LotjaGi2g1v0395600	Homeobox protein bel1-like protein; TAIR: AT4G36870.1 BEL1-like homeodomain 2; Swiss-Prot: sp|Q9SW80|BLH2_ARATH BEL1-like homeodomain protein 2; TrEMBL-Plants: tr|A0A0B2SBB1|A0A0B2SBB1_GLYSO BEL1-like homeodomain protein 2; Found in the gene: LotjaGi2g1v0395600	0.14
LotjaGi5g1v0342300_LC	Transcription elongation factor Spt5-like protein, putative; TAIR: AT5G04290.2 kow domain-containing transcription factor 1; Swiss-Prot: sp|F4JW79|RDM3_ARATH Protein RNA-directed DNA methylation 3; TrEMBL-Plants: tr|A0A072VS63|A0A072VS63_MEDTR Transcription elongation factor Spt5-like protein, putative; Found in the gene: LotjaGi5g1v0342300_LC	0.14
LotjaGi3g1v0141300	NAC domain-containing protein; TAIR: AT1G56010.2 NAC domain containing protein 1; Swiss-Prot: sp|Q84TE6|NAC22_ARATH NAC domain-containing protein 21/22; TrEMBL-Plants: tr|A0A0S3SKK9|A0A0S3SKK9_PHAAN Uncharacterized protein; Found in the gene: LotjaGi3g1v0141300	0.13
LotjaGi4g1v0321800	Auxin response factor; TAIR: AT5G20730.2 Transcriptional factor B3 family protein / auxin-responsive factor AUX/IAA-like protein; Swiss-Prot: sp|P93022|ARFG_ARATH Auxin response factor 7; TrEMBL-Plants: tr|I1MS55|I1MS55_SOYBN Auxin response factor; Found in the gene: LotjaGi4g1v0321800	0.13
LotjaGi3g1v0066500	Ethylene-responsive transcription factor; TAIR: AT2G44840.1 ethylene-responsive element binding factor 13; Swiss-Prot: sp|Q40476|ERF1_TOBAC Ethylene-responsive transcription factor 1; TrEMBL-Plants: tr|A0A140WWF3|A0A140WWF3_LOTCO AP2/ERF; Found in the gene: LotjaGi3g1v0066500	0.12
LotjaGi2g1v0361900	Zinc finger family protein; TAIR: AT3G45260.1 C2H2-like zinc finger protein; Swiss-Prot: sp|Q944L3|IDD9_ARATH Protein indeterminate-domain 9; TrEMBL-Plants: tr|G7JPG1|G7JPG1_MEDTR C2H2 and C2HC zinc finger protein, putative; Found in the gene: LotjaGi2g1v0361900	0.1
