# Supplementary material for: Mapping the molecular landscape of Lotus japonicus nodule organogenesis through spatiotemporal transcriptomics
Source: Nat Commun. 2024 Jul 29;15:6387. doi: 10.1038/s41467-024-50737-8 (PMC11289483; doi:10.1038/s41467-024-50737-8)
Supplement: Supplementary file 9 — Supplementary Data 6 [file 41467_2024_50737_MOESM9_ESM.xlsx]

## Sheet: Vector_skeleton
The sequence of skeleton plasmid PUC57-transactiveQuant. The plasmid was synthesized and assembled by Sangon Biotech (Shanghai) Co., Ltd. The red color indicates 35S promoter; orange color indicates Renilla Luciferase (Ren); blue color indicates NOS terminator; green color indicates Firefly Luciferase (FF).
>PUC57-transactiveQuant. tcgcgcgtttcggtgatgacggtgaaaacctctgacacatgcagctcccggagacggtcacagcttgtctgtaagcggatgccgggagcagacaagcccgtcagggcgcgtcagcgggtgttggcgggtgtcggggctggcttaactatgcggcatcagagcagattgtactgagagtgcacCATATGcggtgtgaaataccgcacagatgcgtaaggagaaaataccgcatcaggcgccattcgccattcaggctgcgcaactgttgggaagggcgatcggtgcgggcctcttcgctattacgccagctggcgaaagggggatgtgctgcaaggcgattaagttgggtaacgccagggttttcccagtcacga…

## Sheet: Primers
Primers used in this work.
Primers for pKGW-MCS plasmids skelecton reconstruction
pKGW-mcs-1F	5'–TCAAACACTGATA+B5:B54GGGAAACGACAATC–3'
pKGW -mcs-1R	5'–AGGAAAGCACCAACCACAACGACGTCACTAGTGTCGACAGCGCTGTTGATAGCTTGGCGTAAT–3'
Primers for pKGW-ccdB-GUS plasmids construction for GUS staining
pKGW-ccdB-GUS-1F	5'–GCTATCAACAGCGCTGTCGACACAAGTTTGTACAAAAAAGCTGA–3'
pKGW-ccdB-GUS-1R	5'–ACCACTTTGTACAAGAAAGCTGAAC–3'
pKGW-ccdB-GUS-2F	5'–CTTGTACAAAGTGGTATGTTACGTCCTGTAGA AACCCCAACCCGT–3'
pKGW-ccdB-GUS-2R	5'–AACCACAACGACGTCACTAGTGATCTAGTAACATAGATGAC–3'
Primers for pKGW-35S-ccdB plasmids construction for genes overexpression
pKGW-35S-ccdB-1F	5'–GCTATCAACAGCGCTGTCGACCATGGAGTCAAAGATTCAAATAG–3'
pKGW-35S-ccdB-1R	5'–AGTCCCCCGTGTTCTCTCCAAATG–3'
pKGW-35S-ccdB-2F	5'–AGAACACGGGGGACTACAAGTTTGTACAAAAAAGC–3'
pKGW-35S-ccdB-2R	5'–ACCACTTTGTACAAGAAAGCT–3'
pKGW-35S-ccdB-3F	5'–CTTGTACAAAGTGGTCGTTCAAACATTTGGCAATAAAGT–3'
pKGW-35S-ccdB-3R	5'–AACCACAACGACGTCACTAGTCCCGATCTAGTAACATAGATGAC–3'
Cloning of pLjNLP3::GUS, pLjSCR::GUS, pLjLHW::GUS, pLjBIB::GUS for hairy roots transfomation
pNLP3-DONR-F	5'–GGGGACAAGTTTGTACAAAAAAGCAGGCTTA AGTCACGGCCACCACTACCATC–3'
pNLP3-DONR-R	5'–GGGGACCACTTTGTACAAGAAAGCTGGGTATATAAGGTTGCAGAGAAATTTTG–3'
pSCR-DONR-F	5'–GGGGACAAGTTTGTACAAAAAAGCAGGCTTAAAGAACGGGAGGGAATACATAC–3'
pSCR-DONR-R	5'–GGGGACCACTTTGTACAAGAAAGCTGGGTATTTGGGAGGCAACAAGATGAATC–3'
pLHW-DONR-F	5'–GGGGACAAGTTTGTACAAAAAAGCAGGCTTATGAAATCATTTAGCTTGTAATCAC–3'
pLHW-DONR-R	5'–GGGGACCACTTTGTACAAGAAAGCTGGGTATTTTTCTTTAGATCTTTTGTCAAAGAC–3'
pBIB-DONR-F	5'–GGGGACAAGTTTGTACAAAAAAGCAGGCTTAATACCTTGCTGTAAAGCTCAC–3'
pBIB-DONR-R	5'–GGGGACCACTTTGTACAAGAAAGCTGGGTATTCTGAGCAGAGGAAAAATTGTGT–3'
Cloning of LjNLP3-OE for hairy roots transfomation
NLP3-OE-DONR-F	5'–GGGGACAAGTTTGTACAAAAAAGCAGGCTTAATGGAAGACCACCTTTCCCCTA–3'
NLP3-OE-DONR-R	5'–GGGGACCACTTTGTACAAGAAAGCTGGGTACTATGAGCTCTCTGACAAGAAGCAAC–3'
Cloning of plasmids for Yeast two-Hybrid
LjNIN-AD-F	5'–GCCATGGAGGCCAGTGAATTCATGGAATATGGTTCATTACTAGTGC–3'
LjNIN-AD-R	5'–CAGCTCGAGCTCGATGGATCCTTAAGATGGGCTGCTATTGCGGAA–3'
LjNIN-BD-F	5'–ATGGCCATGGAGGCCGAATTCATGGAATATGGTTCATTACTAGTGC–3'
LjNIN-BD-R	5'–CCGCTGCAGGTCGACGGATCCTTAAGATGGGCTGCTATTGCGGAA–3'
LjNLP3-AD-F	5'–GCCATGGAGGCCAGTGAATTCATGGAAGACCACCTTTCCCCTA–3'
LjNLP3-AD-R	5'–CAGCTCGAGCTCGATGGATCCCTATGAGCTCTCTGACAAGAAGCAAC–3'
LjNLP3-BD-F	5'–ATGGCCATGGAGGCCGAATTCATGGAAGACCACCTTTCCCCTA–3'
LjNLP3-BD-R	5'–CCGCTGCAGGTCGACGGATCCCTATGAGCTCTCTGACAAGAAGCAAC–3'
LjNIN-PB1-BD-F	5'–ATGGCCATGGAGGCCGAATTCATGCCTCCCTTGTCTGACAGCAGTGGC–3'
LjNIN-PB1-BD-R	5'–CCGCTGCAGGTCGACGGATCCTTAAGATGGGCTGCTATTGCGGAA–3'
Cloning of plasmids for Split-luciferase Complementation Assays
LjNLP3-nLUC-F	5'–ACGGGGGACGAGCTCGGTACCATGGAAGACCACCTTTCCCCTA–3'
LjNLP3-nLUC-R	5'–CGCGTACGAGATCTGGTCGACTGAGCTCTCTGACAAGAAGCAAC–3'
LjNIN-cLUC-F	5'–TACGCGTCCCGGGGC GGTACCATGGAATATGGTTCATTACTAGTGC–3'
LjNIN-cLUC-R	5'–ACGAAAGCTCTGCAGGTCGACTTAAGATGGGCTGCTATTGCGGAA–3'
Cloning of plasmids for Transactivation Assays
LjNIR1-transactive-F	5'–CTATGTTACTAGATCACTAGTATATGCGATGACTGGACTGAGATC–3'
LjNIR1-transactive-R	5'–CTTGGCGTCCTCCATGTTAACTAATTGTGCAAACAGACAAAAAC–3'
LjNF-YB1-transactive-F	5'–CTATGTTACTAGATCACTAGTTTGCCACATCTGGGGACCGCGAGC–3'
LjNF-YB1-transactive-R	5'–CTTGGCGTCCTCCATGTTAACTCTCTTGATGTCCCAGGAATA–3'
LjHB2-transactive-F	5'–CTATGTTACTAGATCACTAGTACATCCATAGCTCATTCCAATAGC–3'
LjHB2-transactive-R	5'–CTTGGCGTCCTCCATGTTAACTTTTCTTTTTTGTTTCCTTTTTGTTA–3'
LjHB3-transactive-F	5'–CTATGTTACTAGATCACTAGTACAACGACGGAGAACGGTAACGGC–3'
LjHB3-transactive-R	5'–CTTGGCGTCCTCCATGTTAACTTTTCTTTTTCTTTTTTTCTTTTTGT–3'
LjNLP3-DONR-F	5'–GGGGACAAGTTTGTACAAAAAAGCAGGCTTAATGGAAGACCACCTTTCCCCTA–3'
LjNLP3-DONR-R	5'–GGGGACCACTTTGTACAAGAAAGCTGGGTACTATGAGCTCTCTGACAAGAAGCAAC–3'
LjNIN-DONR-F	5'–GGGGACAAGTTTGTACAAAAAAGCAGGCTTAATGGAATATGGTTCATTACTAGTGC–3'
LjNIN-DONR-R	5'–GGGGACCACTTTGTACAAGAAAGCTGGGTATTAAGATGGGCTGCTATTGCGGAA–3'
Primers for qRT-PCR
LjUBQ-RT-F	5'–ATGCAGATCTTCGTCAAGACCTTG–3'
LjUBQ-RT-R	5'–ACCTCCCCTCAGACGAAG–3'
LjNLP3-RT-F	5'–GGAGACACTATCCGCTTCAA–3'
LjNLP3-RT-R	5'–CTGGAATGACCCGTTTTGTA–3'
LjNLP1-RT-F	5'–TGGAAGCTTCTGCTGATGGA–3'
LjNLP1-RT-R	5'–TGATCCTCAACATGGGTTGG–3'
LjNLP4-RT-F	5'–GCATCACTTACAACAAGGTCAAGG–3'
LjNLP4-RT-R	5'–TGGGTAATGTTTGGGCAGAAG–3'
LjNIR1-RT-F	5'–CTGGTGAACTCAGGCTCACT–3'
LjNIR1-RT-R	5'–CCTCGCCTTTGTCTCAATTA–3'
LjNF-YA-RT-F	5'–GAAGCTGCTTCAACCTTAAAGTC–3'
LjNF-YA-RT-R	5'–CGAGATGTAGAACTGAACTTGTCAC–3'
LjNF-YB-RT-F	5'–CAAAGAGGAACTAGGCACTGA–3'
LjNF-YB-RT-R	5'–TGAAATGCTCCATAATTACTTC–3'
Primers for Ljnlp3 genotyping
FP	5'–TTCAGCATCTGAAACGGTCCTCAAA–3'
RP	5'–GCCGCCACGACTTCTTCCTCAGGT–3'
LORE1-F/P2	5'–CCATGGCGGTTCCGTGAATCTTAGG–3'
Ljnlp3-cDNA-F	5'–GCAAGGTATAGCTGGGAAAGCTC–3'
Ljnlp3-cDNA-R	5'–CTGAGAGTTTCTACCGGATATAG–3'
