# Supplementary material for: Mapping the molecular landscape of Lotus japonicus nodule organogenesis through spatiotemporal transcriptomics
Source: Nat Commun. 2024 Jul 29;15:6387. doi: 10.1038/s41467-024-50737-8 (PMC11289483; doi:10.1038/s41467-024-50737-8)
Supplement: Supplementary file 11 — Source Data [file 41467_2024_50737_MOESM11_ESM.xlsx]

## Sheet: Fig_S5b
Figure S5b
	LjNLP3	Parameter 1	Parameter 2	Parameter 3
	LjLb2pro	1.84047	2.06422	1.55767
	LjLb3pro	1.92601	2.00175	1.87659
	LjNIRpro	3.70685	3.09041	2.91781
	GFP	Parameter 1	Parameter 2	Parameter 3
	LjLb2pro	1.13731	0.554853	1.30784
	LjLb3pro	1.0197	0.900744	1.07956
	LjNIRpro	0.928767	1.04384	1.0274

## Sheet: Fig_S5d
Figure S5d

## Sheet: Fig_S5e
Figure S5e

## Sheet: Fig_S5g
Figure S5g
	Length (cm)	Parameter 1	Parameter 2	Parameter 3	Parameter 4	Parameter 5	Parameter 6	Parameter 7	Parameter 8	Parameter 9	Parameter 10	Parameter 11	Parameter 12
	WT	23.4	27.1	20.3	25.4	30.1	24.7	22.3	27.5	23	21.4	19.9	29.3
	nlp3	18.1	16.5	14.3	15.6	17.9	13.2	12.9	18.7	14.9	13.5	15.7	16

## Sheet: Fig_S5h
Figure S5h
	Number	Parameter 1	Parameter 2	Parameter 3	Parameter 4	Parameter 5	Parameter 6	Parameter 7	Parameter 8	Parameter 9	Parameter 10	Parameter 11	Parameter 12
	WT	14	16	13	15	17	16	12	15	15	16	14	19
	nlp3	10	8	7	9	10	6	11	9	8	8	7	9

## Sheet: Fig_S5k
Figure S5k
		Parameter 1	Parameter 2	Parameter 3
	vector	0.947463	0.957709	1.10206
	LjNLP3-OE	8.31219	8.22517	7.89222

## Sheet: Fig_S5l
Figure S5l
	Number	Parameter 1	Parameter 2	Parameter 3	Parameter 4	Parameter 5	Parameter 6	Parameter 7	Parameter 8	Parameter 9	Parameter 10	Parameter 11	Parameter 12
	vector	23	16	18	27	20	24	22	19	27	15	19	25
	LjNLP3-OE	6	8	12	5	6	9	10	5	8	4	7	8
	Size (mm)	Parameter 1	Parameter 2	Parameter 3	Parameter 4	Parameter 5	Parameter 6	Parameter 7	Parameter 8	Parameter 9	Parameter 10	Parameter 11	Parameter 12
	vector	0.91	0.93	0.91	0.89	1.08	0.96	0.86	1.01	0.94	0.9	0.93	0.92
	LjNLP3-OE	0.46	0.41	0.46	0.56	0.66	0.53	0.49	0.5	0.38	0.45	0.49	0.51

## Sheet: Fig_S5p
Figure S5p
		Parameter 1	Parameter 2	Parameter 3
	GFP	0.909091	0.909091	1.18182
	LjNIN	2.18182	1.90909	2
	LjNIN+LjNLP3	1	1.45455	1.45455

## Sheet: Fig_S5r
Figure S5r
	WT	Parameter 1	Parameter 2	Parameter 3
	LjNF-YA1	0.973148	1.08063	0.95092
	LjNF-YB1	0.903208	1.05678	1.04767
	nlp3	Parameter 1	Parameter 2	Parameter 3
	LjNF-YA1	1.9103	2.15248	2.00055
	LjNF-YB1	1.26691	1.04416	1.03015

## Sheet: Fig_S5s
Figure S5s
	LjNLP3	Parameter 1	Parameter 2	Parameter 3
	CK	0.95733	1.03514	1.00534
	M.loti_5	0.411701	0.539827	1.84923
	M.loti_10	27.9919	30.5317	44.246
	Nitrate_5	0.607405	0.592875	0.686711
	Nitrate_10	0.822876	0.847409	0.897601
	LjNLP4	Parameter 1	Parameter 2	Parameter 3
	CK	0.728193	1.1148	1.23185
	M.loti_5	0.432629	0.448212	0.447391
	M.loti_10	1.63423	1.61112	1.95807
	Nitrate_5	0.400963	0.439782	0.421832
	Nitrate_10	0.48653	0.397733	0.446047
	LjNIR	Parameter 1	Parameter 2	Parameter 3
	CK	0.821397	0.982686	1.23889
	M.loti_5	1.11977	1.20132	0.964278
	M.loti_10	2.26228	1.94244	2.653
	Nitrate_5	4.44717	3.84444	3.13576
	Nitrate_10	3.80156	3.29872	3.16775
